# Supplementary material for: Balancing Positive and Negative Selection: In Vivo Evolution of Candida lusitaniae MRR1
Source: mBio. 2021 Mar 30;12(2):e03328-20. doi: 10.1128/mBio.03328-20 (PMC8092287; doi:10.1128/mBio.03328-20)
Supplement: TABLE S1 [file mBio.03328-20-st001.xlsx]

## Sheet: Sheet A - Mrr1 regulon
Previously determined to be Mrr1-regulated in C. lusitaniae	Homologs or genes of similar function are Mrr1-regulated in C. albicans	C. lusitaniae gene	log2FC	FDR	MRR1-CA (Normalized CPM)		MRR1-Low & LOF (Normalized CPM)		Predicted protein description (UniProt)	C. albicans homologs*		Putative function of C. albicans homologs	Normalized CPM
					Avg	stdev	Avg	stdev					U04			AVG		+MRR1-Y813C			AVG		U04 mrr1Δ			AVG		+MRR1-ancestral			AVG		+MRR1-L1191H+Q1197*			AVG		+MRR1-Y813C+P1174P(t)			AVG
Demers, et al. 2018		CLUG_02156	8.78628	1.04112e-30	2166.97	282.159	3.82326	5.83321	Uncharacterized protein				2642.43	2287.51	2239.95	2389.96		1926.99	1916.79	1988.16	1943.98		11.974	14.4655	13.8744	13.438		1.00085	0.279379	0.890526	0.723586		0.383823	0.365159	0.703021	0.484001		1.29877	0.447281	0.1965	0.647517
Demers, et al. 2018; Kannan, et al. 2019	Yes, up-regulated	CLUG_02157	8.48647	0	66.7415	12.3231	0.117181	0.212795	ADH_zinc_N domain-containing protein	C1_08330C_A, C2_04470W_A, C5_05050W_A, C6_02480W_A, CR_02070C_A,	ADH1, ADH2, ADH3, ADH5	Similarity to alcohol dehydrogenases	85.1021	68.095	72.4583	75.2185		53.2154	68.9699	52.6083	58.2645		0.739134	0.185455	0.216787	0.380459		0.125107	0.13969	0	0.0882654		0	0	0	0		0	0	0	0
Demers, et al. 2018	Yes, up-regulated	CLUG_01393	5.79203	0	385.549	34.2572	7.30404	1.35363	Epimerase domain-containing protein	C1_09230C_A, C2_05560W_A, C2_06710W_A, C2_06720W_A, C5_02860C_A, C6_03240W_A, C7_01050W_A, CR_01810C_A	GRP1, GRP2, GRE1	Similarity to NADPH-dependent methylglyoxal oxidoreductases and putative dihydroflavonol-4-reductase	418.402	408.05	417.547	414.667		341.774	349.752	377.769	356.431		9.60875	6.30548	5.85325	7.25582		6.88086	7.68293	7.56947	7.37776		5.75734	5.29481	7.38172	6.14462		9.25374	8.20016	7.86	8.43797
Demers, et al. 2018; Kannan, et al. 2019	Yes, up-regulated	CLUG_03199	5.22008	3.00728e-42	706.363	65.4644	15.3976	14.2973	PKS_ER domain-containing protein	C1_08330C_A, C2_04470W_A, C5_05050W_A, C6_02480W_A, CR_02070C_A,	ADH1, ADH2, ADH3, ADH5	Putative alcohol dehydrogenase	801.057	764.64	712.072	759.256		645.699	640.793	673.916	653.469		39.6176	38.7602	37.8293	38.7357		11.6349	11.0355	10.6863	11.1189		6.52499	8.21608	6.15144	6.96417		6.00681	4.771	3.537	4.7716
Demers, et al. 2018; Kannan, et al. 2019	Yes, up-regulated	CLUG_01281	3.95538	7.83555e-24	1550.34	55.2404	77.4218	77.8477	Epimerase domain-containing protein	C1_09230C_A, C2_05560W_A, C2_06710W_A, C2_06720W_A, C5_02860C_A, C6_03240W_A, C7_01050W_A, CR_01810C_A	GRP1, GRP2, GRE1	Similarity to NADPH-dependent methylglyoxal oxidoreductases and putative dihydroflavonol-4-reductase	1638.67	1591.48	1491.74	1573.96		1507.96	1544.01	1528.17	1526.71		188.627	200.663	210.717	200.002		72.4367	70.2639	74.5074	72.4027		30.5139	24.8308	28.1209	27.8219		10.5525	8.20016	9.6285	9.46039
Demers, et al. 2018; Kannan, et al. 2019		CLUG_05005	3.25682	0	74.1796	7.42996	7.19147	1.49654	DLH domain-containing protein	C4_01800W_A, C4_01840C_A		Similarity to dienelactone hydrolase	87.1332	74.6793	76.6285	79.4803		65.5943	69.6539	71.3884	68.8789		7.39134	6.30548	7.69594	7.13092		9.25789	8.38138	8.75684	8.7987		5.94925	7.85092	7.20597	7.00205		8.11732	4.47281	4.9125	5.83421
Demers, et al. 2018; Kannan, et al. 2019	Yes, up-regulated	CLUG_02968	3.2189	0	1231.8	67.2891	125.008	20.7879	Aldo_ket_red domain-containing protein	CR_09100C_A		Aldo-keto reductase	1317.97	1297.96	1150.82	1255.58		1179.99	1248.53	1195.55	1208.02		148.566	154.113	158.254	153.645		129.61	133.404	133.134	132.049		113.803	115.025	106.508	111.779		100.168	103.173	104.341	102.561
Demers, et al. 2018; Kannan, et al. 2019	Yes, up-regulated	CLUG_01938_1939	3.03779	5.63878e-10	3446.45	203.758	318.514	400.034	MFS domain-containing protein	C6_03170C_A	MDR1	Plasma membrane MDR/MFS multidrug efflux pump	3734.54	3673.49	3386.6	3598.21		3279.15	3301.67	3303.25	3294.69		908.1	1015.74	993.209	972.35		186.284	181.876	183.003	183.721		112.652	106.626	94.9079	104.729		12.663	16.1021	11.004	13.2564
Demers, et al. 2018	Yes, up-regulated	CLUG_04991	3.0371	3.19142e-199	113.61	14.4999	13.3895	2.63402	Epimerase domain-containing protein	C1_09230C_A, C2_05560W_A, C2_06710W_A, C2_06720W_A, C5_02860C_A, C6_03240W_A, C7_01050W_A, CR_01810C_A	GRP1, GRP2, GRE1	Similarity to NADPH-dependent methylglyoxal oxidoreductases and putative dihydroflavonol-4-reductase	133.645	128.566	113.466	125.226		99.1741	101.232	105.578	101.995		16.7044	15.7637	17.8849	16.7844		11.1345	12.7118	9.94421	11.2635		12.8581	15.7018	11.5999	13.3866		14.1241	12.2257	10.0215	12.1238
Demers, et al. 2018; Kannan, et al. 2019		CLUG_01282	2.93082	3.70989e-11	137.668	12.5976	14.7078	17.3461	Flavodoxin-like domain-containing protein	C2_06870C_A, C2_08640C_A, CR_05380C_A, CR_05390W_A	PST1, PST2, PST3, YCP4	Flavodoxin-like protein involved in oxidative stress protection	137.91	133.244	119.721	130.292		154.666	148.884	131.581	145.044		36.8089	47.1057	45.5253	43.1466		6.50554	6.42573	7.12421	6.68516		4.98969	3.46901	4.39388	4.2842		5.84447	4.17463	4.1265	4.7152
Demers, et al. 2018; Kannan, et al. 2019	Yes, up-regulated	CLUG_03198	2.84571	5.56063e-133	170.618	36.2675	22.3608	4.2883	PKS_ER domain-containing protein	C1_08330C_A, C2_04470W_A, C5_05050W_A, C6_02480W_A, CR_02070C_A,	ADH1, ADH2, ADH3, ADH5	Putative alcohol dehydrogenase	213.06	208.79	185.229	202.36		141.576	131.556	143.499	138.877		25.1306	30.6001	27.7487	27.8265		23.0196	20.6741	24.4895	22.7277		19.383	24.8308	17.5755	20.5965		17.8581	19.5313	17.4885	18.2926
		CLUG_04864	2.16483	1.95939e-72	34.1682	5.64776	7.86108	1.67361	MFS domain-containing protein	C1_09210C_A, C5_01270W_A, C6_01400W_A, CR_09390C_A, CR_09830W_A	SGE1	Putative transporter; slightly similar to the Sit1p siderophore transporter; putative multidrug resistance factor and MFS transporter	36.5594	40.1986	40.4863	39.0814		30.4494	29.868	27.4478	29.2551		9.16527	8.7164	9.32184	9.06783		7.00597	5.72728	8.75684	7.16336		6.14116	6.75544	6.15144	6.34935		7.14324	8.05107	11.397	8.86377
		CLUG_02278	1.99746	2.6194e-20	12.219	2.20895	2.95779	1.32309	MFS domain-containing protein				10.9678	9.1833	12.1633	10.7715		15.7939	12.084	13.122	13.6666		6.65221	2.78183	3.57698	4.33701		3.12767	2.93348	2.67158	2.91091		2.30294	1.27806	1.75755	1.77952		2.92223	3.13097	2.358	2.80373
		CLUG_04865	1.77786	3.32943e-65	113.949	21.7354	34.8507	5.2485	MFS domain-containing protein	C1_09210C_A, C5_01270W_A, C6_01400W_A, CR_09390C_A, CR_09830W_A	SGE1	Putative transporter; slightly similar to the Sit1p siderophore transporter; putative multidrug resistance factor and MFS transporter	124.911	138.962	135.707	133.194		92.3443	92.4539	99.3178	94.7053		33.261	36.9056	41.1895	37.1187		35.155	29.6142	28.0516	30.9402		37.0389	27.9347	29.5269	31.5001		40.9113	35.7825	42.837	39.8436
		CLUG_00074	1.73374	4.48537e-16	12.3581	2.84546	4.47487	2.48174	Uncharacterized protein				10.7647	14.7279	17.0286	14.1737		10.1024	11.172	10.3531	10.5425		6.65221	4.26547	4.33574	5.08447		4.62894	1.95566	2.22632	2.93697		2.49485	3.83417	2.63633	2.98845		11.0395	4.32372	5.3055	6.88959
		CLUG_02155	1.71892	9.53625e-56	63.7059	7.63464	20.3013	3.89372	Uncharacterized protein				55.0422	54.7532	61.8589	57.2181		72.2818	69.1979	69.1011	70.1936		23.5045	23.3674	26.7732	24.5483		15.6383	15.6452	17.6621	16.3152		16.8882	16.9799	17.927	17.265		21.7544	23.1095	24.366	23.0766
		CLUG_00218	1.65555	2.25698e-27	88.6608	7.07416	27.913	8.05234	Aldo_ket_red domain-containing protein	C2_06890C_A, C2_08130W_A, C3_06860C_A, C3_07330W_A, C3_07340W_A, C5_02930C_A	ARA1, GCY1, GRE3	Similar to oxidoreductases; similar to xylose and arabinose reductase; similar to glucose 1-dehydrogenase (NADP+)	90.7891	83.1695	90.0081	87.9889		79.8231	87.8939	100.281	89.3326		39.4698	43.0256	38.3713	40.2889		23.8954	23.0488	21.6695	22.8712		24.7566	22.2747	17.0483	21.3598		28.0859	26.3896	26.9205	27.132
Kannan, et al. 2019		CLUG_02362	1.64127	7.93827e-159	81.0263	4.75329	25.782	2.45154	Uncharacterized protein	C1_10160W_A, C2_09590C_A	MIR1	Similarity to mitochondrial phosphate transporter, copper ion transmembrane transporter	89.9767	81.2635	76.281	82.5071		78.1156	80.8259	79.695	79.5455		24.8349	27.4474	28.1823	26.8215		28.0239	28.0776	27.0126	27.7047		24.7566	20.8141	23.0239	22.8649		26.7871	27.4333	22.9905	25.737
		CLUG_01574	1.4777	3.69503e-99	50.1094	2.01816	17.1873	2.41705	Uncharacterized protein				50.3707	50.075	53.1708	51.2055		47.097	49.02	50.9229	49.0133		20.9914	15.2073	19.4024	18.5337		15.5132	18.439	17.8105	17.2543		15.7367	16.9799	21.4421	18.0529		14.9359	14.4621	15.327	14.9083
Kannan, et al. 2019		CLUG_03113	1.40973	7.65304e-119	1198.68	100.958	423.543	56.7689	Uncharacterized protein	C1_08070W_A, C3_04070C_A, C3_04890W_A, C3_05220W_A, C4_03620C_A, C6_03840C_A	CDR1, CDR2, CDR3, CDR4, CDR11, SNQ2	Similarity to ABC transporter superfamily	1265.16	1312.87	1288.78	1288.94		1127.63	1084.71	1112.96	1108.43		469.646	453.253	480.4	467.766		478.408	446.169	470.495	465.024		447.345	407.883	416.892	424.04		322.744	341.872	347.412	337.343
		CLUG_04043	1.27318	5.86915e-19	12.9906	1.1567	5.12501	1.34234	Uncharacterized protein	C3_04450C_A		Protein of unknown function	13.202	12.4754	14.2484	13.3086		10.9561	13.338	13.7239	12.6727		6.0609	6.12003	6.72039	6.30044		4.00341	3.63193	5.49158	4.37564		4.03014	7.66834	4.74539	5.48129		5.51977	3.57825	3.93	4.34268
		CLUG_01978	1.26384	1.62207e-35	29.8773	4.16483	12.5486	1.64167	STAS domain-containing protein	C4_02610C_A, C6_04550C_A	SUL2	Putative sulfate transporter	33.3097	33.2678	33.5358	33.3711		24.3311	29.298	25.5217	26.3836		14.9305	14.2801	13.4408	14.2171		11.3847	11.1752	12.9126	11.8242		11.8985	11.1373	10.0181	11.018		11.0395	14.6112	13.755	13.1352
		CLUG_00700	1.20411	2.56061e-26	30.0207	3.95808	13.8578	2.7183	Uncharacterized protein	C1_00530C_A, C1_00540C_A, C1_08170C_A, C1_12190W_A, C4_01560C_A	BUL1, BUL4	Protein with a Bul1 domain; a protein involved in selection of substrates for ubiquitination; ubiquitin-ubiquitin ligase activity	27.8258	24.0845	33.5358	28.482		28.0306	33.06	33.5875	31.5593		15.6696	13.3528	13.766	14.2628		13.8868	11.8736	16.3263	14.0289		9.40366	8.76382	14.0604	10.7426		15.0982	16.9967	17.0955	16.3968
Kannan, et al. 2019	Yes	CLUG_00542	1.20396	0.00980238	251.51	10.0288	123.578	73.5176	Zn(2)-C6 fungal-type domain-containing protein	C3_05920W_A	MRR1	Putative Zn(II)2Cys6 transcription factor	239.667	256.613	259.425	251.902		253.982	238.26	261.115	251.119		4.13915	1.29819	1.6259	2.35441		160.512	152.541	159.256	157.436		178.669	168.156	160.816	169.214		178.094	161.021	156.807	165.307
		CLUG_04007	1.20256	1.11257e-61	560.063	30.3934	280.797	72.8703	Nitric oxide dioxygenase (EC 1.14.12.17)	CR_07790C_A, CR_07810W_A, CR_10570C_A	YHB1, YHB4, YHB5	Nitric oxide dioxygenase; flavohemoglobin-related protein	587.388	508.2	581.751	559.113		539.268	571.824	571.95	561.014		265.497	312.863	243.343	273.901		253.591	250.464	234.95	246.335		225.496	203.759	206.337	211.864		415.607	383.917	373.743	391.089
		CLUG_01897	1.15575	2.02194e-50	111.691	12.7496	51.2399	5.87197	Uncharacterized protein	C1_03190C_A, C1_13290W_A, C5_02460C_A	ECM33, ECM331	GPI-anchored cell wall protein	122.068	122.502	122.328	122.299		108.992	101.802	92.4558	101.083		55.2873	54.7093	57.2317	55.7428		51.5439	50.1486	51.5021	51.0649		43.372	42.1759	43.5873	43.045		51.1391	52.481	61.701	55.107
Kannan, et al. 2019		CLUG_02042	1.11119	6.90812e-21	352.943	71.1265	180.3	40.1959	Alternative oxidase (EC 1.-.-.-)	C1_09150W_A, C1_09160W_A	AOX1, AOX2	Alternative oxidase; cyanide-resistant respiration	425.917	383.793	437.182	415.631		299.657	285.798	285.313	290.256		229.279	183.601	176.248	196.376		153.256	160.364	162.076	158.565		122.631	147.524	138.144	136.1		217.869	232.885	239.73	230.161
		CLUG_00191	1.07931	1.08168e-22	18.2341	1.39802	8.86645	1.65109	Yippee domain-containing protein	C4_03430W_A	MOH1	Ortholog of S. cerevisiae Moh1, essential for staionary phase growth	19.2952	18.5399	19.1137	18.9829		19.351	17.214	15.8908	17.4853		9.75657	10.9419	9.9722	10.2235		7.88172	7.82262	8.01474	7.90636		5.37352	7.85092	9.31503	7.51316		8.92905	8.94563	11.5935	9.82272
		CLUG_00824	1.06272	7.65304e-119	263.379	12.0212	143.006	30.4501	Uncharacterized protein	C1_03890W_A, C1_07620C_A, C1_11710C_A, C2_00050C_A, C2_04390W_A, C2_06550W_A, C2_08870C_A, C4_00720W_A, CR_04990C_A, CR_05190W_A, CR_05430W_A	PIR1, PIR32, CSP1, CSP2	Cell wall protein, putative structural component of the cell wall; 1,3-beta-glucan-linked cell wall protein	257.541	241.538	270.024	256.368		267.357	270.18	273.635	270.391		135.853	128.15	125.303	129.768		117.725	126.978	116.214	120.306		138.56	127.806	124.259	130.208		194.166	179.062	202.002	191.743
		CLUG_04697	1.04515	1.98397e-88	130.808	9.60169	61.157	5.12988	Uncharacterized protein	C1_12730W_A, C7_00020C_A	RVS161, RVS162	Protein containing a BAR domain, which is found in proteins involved in membrane curvature; possibly involved in endocytosis	124.911	146.933	137.097	136.314		121.086	125.286	129.534	125.302		68.296	65.2803	63.1934	65.5899		60.1763	67.7495	63.5242	63.8167		63.3307	59.7035	59.9326	60.9889		52.4379	57.4011	52.8585	54.2325
		CLUG_01734	0.977766	1.06038e-24	32.9292	1.56879	17.0817	2.69739	WSC domain-containing protein	C1_14360C_A, C3_04250W_A, C6_02670C_A	WSC1, WSC2, WSC4	Putative cell wall integrity and stress response	32.4972	34.1341	32.4933	33.0416		35.2872	30.78	32.3836	32.8169		21.2871	18.731	16.801	18.9397		15.1379	13.8293	21.0758	16.681		14.2014	13.5109	15.818	14.5101		16.884	19.2331	18.471	18.196
Kannan, et al. 2019		CLUG_05274	0.932401	2.18516e-24	66.829	4.92249	32.5565	6.56119	Uncharacterized protein				75.353	65.3227	69.5043	70.06		63.7446	61.56	65.4895	63.598		39.0263	39.6874	45.0917	41.2685		30.0256	32.9668	38.7379	33.9101		29.9382	28.8476	29.7026	29.4961		26.9495	24.7496	24.9555	25.5515
		CLUG_05607	0.915352	1.09321e-06	20.4205	7.61488	10.6544	1.98399	Hyphal_reg_CWP domain-containing protein	C5_00730W_A	HYR3	Putative GPI-anchored adhesin-like protein	18.2797	17.6735	20.1563	18.7032		14.9401	15.96	35.5136	22.1379		12.2696	12.0546	8.45469	10.9263		11.2596	11.8736	11.4284	11.5205		6.7169	14.2412	9.8423	10.2668		9.25374	10.4366	10.0215	9.90393
		CLUG_00417	0.860011	7.65334e-05	9.40337	2.78238	7.83469	4.89125	Uncharacterized protein	C3_03120C_A, C3_03640W_A, C3_04160W_A, C4_04230W_A, C5_01670W_A	DAL5, DAL8, DAL9, DAL52	Allantoate permease	7.31188	6.06444	9.73061	7.70231		13.8018	8.43599	11.0754	11.1044		5.46959	4.45093	3.68538	4.5353		5.50469	6.7051	6.67895	6.29625		6.52499	2.73869	5.27266	4.84545		16.5593	14.313	16.113	15.6618
		CLUG_03802	0.847453	2.23971e-55	123.396	9.4774	67.7162	4.00447	GP-PDE domain-containing protein	C6_02420W_A		Putative phosphatidyl glycerol phospholipase C	112.319	117.304	119.026	116.216		121.798	134.976	134.952	130.575		72.4352	68.433	70.8893	70.5858		63.4291	71.9402	64.4147	66.5947		71.0072	72.4841	66.787	70.0928		66.0749	61.4267	63.273	63.5915
		CLUG_02301	0.835041	0.00565584	514.82	367.757	290	63.2303	Not found in database	CR_08820C_A	TAR1	Transcript antisense to ribosomal RNA	1243.83	333.891	222.24	599.988		472.82	377.454	438.684	429.652		188.923	238.125	262.421	229.823		227.444	250.045	387.973	288.487		311.856	342.154	397.207	350.406		280.047	284.322	309.487	291.286
		CLUG_05892	0.828303	7.1107e-35	87.1143	6.80674	52.1229	6.83893	Glutamate decarboxylase (EC 4.1.1.15)	C1_11660W_A	GAD1	Putative glutamate decarboxylase	85.1021	77.4516	83.0577	81.8705		94.4786	95.0759	87.52	92.3582		54.9916	45.2511	54.7387	51.6605		55.4222	46.9357	44.5263	48.9614		43.5639	49.8442	46.7509	46.7197		62.0163	59.3393	62.094	61.1499
		CLUG_04520	0.827338	1.9429e-50	133.987	6.53675	71.8561	8.44536	AB hydrolase-1 domain-containing protein	C1_10690W_A, C2_02820C_A		Unknown functions, possibly have mitochondrion localization	141.566	139.482	130.494	137.181		123.363	134.064	134.952	130.793		75.983	84.1967	86.8232	82.3343		75.8146	74.5943	71.3905	73.9331		71.0072	69.0151	70.4779	70.1667		60.7175	62.3212	59.9325	60.9904
		CLUG_02884	0.811762	2.89403e-46	82.035	5.3993	48.0569	3.60355	Uncharacterized protein	C5_03510C_A		Protein of unknown function	78.6027	73.1198	84.4478	78.7234		88.0757	85.4999	82.4638	85.3465		47.6003	50.8148	46.1756	48.1969		48.7916	47.3548	46.4558	47.5341		43.1801	50.9397	41.4783	45.1993		50.4897	54.8665	48.5355	51.2972
		CLUG_05798	0.793406	1.93163e-14	118.365	20.07	69.2195	8.74825	Uncharacterized protein	C2_03110W_A		Protein of unknown function	107.038	87.6745	112.771	102.494		129.197	129.048	144.462	134.236		60.1655	52.2984	56.1478	56.2039		73.3125	73.7562	80.741	75.9366		73.8859	70.8408	76.9808	73.9025		75.1663	71.1178	66.2205	70.8349
Demers, et al. 2018; Kannan, et al. 2019		CLUG_04429	0.787681	1.26273e-45	561.74	44.5577	310.746	34.1537	Uncharacterized protein				593.278	511.319	500.779	535.125		569.433	600.21	595.425	588.356		360.254	315.274	352.17	342.566		321.899	330.785	324.745	325.81		317.229	319.697	295.093	310.673		289.463	250.03	252.306	263.933
Demers, et al. 2018; Kannan, et al. 2019		CLUG_05825	0.784289	3.22367e-51	266.155	14.3508	144.156	22.0914	MFS domain-containing protein	C7_01520W_A, C7_04250W_A	FLU1, TPO2	Transporters, possible polyamine transporter	264.649	280.177	258.73	267.852		244.022	283.062	266.292	264.459		147.975	175.255	173.646	165.625		144.248	151.843	146.64	147.577		156.792	149.533	149.392	151.905		115.428	112.417	106.699	111.515
		CLUG_02844	0.774904	3.95757e-12	180.346	44.5944	148.758	79.3603	Uncharacterized protein	C4_04070C_A, C4_04080C_A, C7_02260W_A	PGA30, PGA31	GPI-anchored protein of cell wall	139.332	129.606	152.736	140.558		228.798	210.216	221.388	220.134		107.618	89.0186	94.1939	96.9435		112.596	107.84	104.488	108.308		111.309	105.531	120.92	112.586		318.036	251.223	262.327	277.196
		CLUG_02139	0.757419	4.40539e-33	89.5263	5.00634	51.4366	5.18139	Methyltransf_11 domain-containing protein	CR_04960C_A	CRG1	Methyltransferase involved in sphingolipid homeostasis	97.0855	85.7685	90.0081	90.954		93.3403	83.6759	87.2792	88.0985		58.8351	59.5312	59.3996	59.2553		50.7933	49.1708	46.901	48.955		51.0484	53.6784	47.2782	50.6683		46.431	46.8155	47.3565	46.8677
		CLUG_03970	0.743796	4.58292e-19	25.5022	2.38781	19.3563	7.23676	Uncharacterized protein	C5_02690W_A		Putative oxidoreductase	23.5605	21.6587	26.5854	23.9349		27.0345	27.93	26.244	27.0695		15.9653	15.0219	15.0667	15.3513		14.137	14.2483	14.5453	14.3102		16.6963	15.5193	18.1028	16.7728		34.2551	31.0115	27.7065	30.991
		CLUG_00811	0.732392	3.17715e-20	151.559	12.3446	119.397	51.5586	Fe2OG dioxygenase domain-containing protein	C4_03720C_A, CR_04500C_A		Predicted oxidoreductase activity	134.457	145.2	143.7	141.119		157.085	163.02	165.891	161.999		87.3657	112.571	87.6903	95.8758		104.589	96.2462	94.6926	98.5093		83.8653	88.7336	68.5446	80.3812		203.258	210.67	194.535	202.821
		CLUG_01594	0.718551	6.10662e-27	522.275	20.8923	311.372	33.6315	Uncharacterized protein	CR_02020C_A	OPT1	Oligopeptide transporter; transports 3-to-5-residue peptides	502.895	497.284	514.68	504.953		538.13	550.848	529.815	539.597		250.567	301.921	289.194	280.561		361.183	346.57	361.85	356.534		321.068	310.568	323.39	318.342		276.476	294.013	299.662	290.05
		CLUG_04593	0.7166	2.96484e-49	403.707	22.8807	246.513	13.365	Aldo_ket_red domain-containing protein	C2_06890C_A, C2_08130W_A, C3_06860C_A, C3_07330W_A, C3_07340W_A, C5_02930C_A	ARA1, GCY1, GRE3	Similar to oxidoreductases; similar to xylose and arabinose reductase; similar to glucose 1-dehydrogenase (NADP+)	436.072	419.313	406.948	420.778		377.203	378.936	403.772	386.637		257.81	255.187	267.515	260.171		233.449	236.355	228.123	232.642		255.818	236.623	245.003	245.815		265.274	233.928	243.07	247.424
		CLUG_01124	0.708909	2.58564e-09	789.178	152.04	541.615	123.867	Uncharacterized protein	C1_10360C_A		Putative protein of unknown function	666.193	639.019	649.518	651.577		959.442	910.061	910.834	926.779		374.593	390.569	401.381	388.848		581.996	552.333	540.995	558.441		542.341	475.254	501.606	506.401		754.586	700.294	683.427	712.769
		CLUG_00247	0.698262	5.82928e-49	266.829	13.8876	144.353	38.7274	SurE domain-containing protein	C1_07430W_A	PHO100	Putative inducible acid phosphatase	241.901	270.301	266.028	259.41		263.943	277.704	281.099	274.249		149.009	171.546	163.457	161.338		162.764	178.803	175.285	172.284		166.003	167.243	152.556	161.934		84.2577	87.8163	73.491	81.855
		CLUG_04243	0.687715	4.20758e-21	135.727	18.2116	88.3116	11.2184	Sulfate adenylyltransferase (EC 2.7.7.4) (ATP-sulfurylase) (Sulfate adenylate transferase) (SAT)	C1_13870W_A, C5_00430W_A	MET3, MET14	ATP sulfurlyase; putative adenylylsulfate kinase	145.222	157.329	152.388	151.646		116.818	126.312	116.292	119.807		83.8178	88.8331	80.4279	84.3596		87.6997	86.1885	87.42	87.1028		69.28	84.3517	90.3382	81.3233		90.1022	93.1836	118.096	100.461
		CLUG_00055	0.659128	1.73658e-15	50.9934	6.71427	39.3013	12.5069	UBX domain-containing protein	C1_01890C_A		Putative UBX-domain (ubiquitin-regulatory domain)	39.606	48.169	49.5218	45.7656		57.7686	55.518	55.3772	56.2212		27.0523	29.6729	31.1089	29.278		36.406	34.643	34.7305	35.2599		35.5036	32.4992	31.636	33.2129		56.9836	63.2158	58.164	59.4544
		CLUG_04008	0.647924	8.72105e-07	14.2705	2.20916	10.6895	3.12113	NMO domain-containing protein	C7_03780C_A		Glyoxysome localization	16.0455	11.0893	12.337	13.1573		16.7899	15.276	14.0851	15.3836		10.6435	6.86185	7.37075	8.29205		9.75832	10.1973	9.79579	9.91715		7.67645	8.9464	11.0726	9.23181		14.9359	14.313	16.7025	15.3171
		CLUG_03094	0.646756	1.57518e-07	15.9439	2.1218	11.8892	3.6789	Uncharacterized protein	C2_01660C_A		Protein of unknown function	17.061	12.9952	15.986	15.3474		19.2088	15.846	14.5666	16.5404		11.5305	10.2	12.0317	11.2541		10.0085	11.8736	10.6863	10.8562		7.86836	7.30318	9.13928	8.10361		15.7476	19.3822	16.899	17.3429
		CLUG_05613	0.636491	5.4166e-11	19.2751	2.4453	12.2942	0.847169	Uncharacterized protein	C3_04770C_A	ZCF32	Zn(II)2Cys6 transcription factor involved in regulation of biofilm formation	17.061	18.7131	23.979	19.9177		18.4973	17.898	19.5024	18.6326		12.4175	12.2401	12.682	12.4465		11.5098	11.4546	14.2484	12.4043		11.8985	12.9631	12.3029	12.3882		11.3642	11.4802	12.969	11.9378
		CLUG_02052	0.626886	0.0219102	5.12713	1.51391	6.21842	5.31931	Uncharacterized protein	C3_00900C_A, C3_04350C_A, C6_03270C_A	AYR1, AYR2	Putative oxidoreductase; putative NADPH-dependent 1-acyl dihydroxyacetone phosphate reductase	7.10877	2.59905	5.21283	4.97355		6.11834	4.788	4.93579	5.28071		3.99133	3.15274	2.70984	3.28463		2.25192	3.35255	4.89789	3.50079		4.03014	2.92127	2.63633	3.19591		15.0982	13.2693	16.3095	14.8924
		CLUG_05367	0.602873	1.8405e-05	21.1919	3.817	13.1781	2.80058	Uncharacterized protein				27.8258	15.9408	21.5463	21.771		20.6316	20.862	20.3451	20.6129		18.4784	14.0946	17.1262	16.5664		11.76	10.8958	15.8811	12.8456		12.4742	10.5896	13.5332	12.199		12.176	8.94563	12.183	11.1015
		CLUG_02701	0.600859	1.73223e-21	177.957	18.0717	126.241	17.6025	Uncharacterized protein	C4_07050W_A	YDC1	Alkaline dihydroceramidase; involved in sphingolipid metabolism	187.672	152.824	157.601	166.032		191.234	194.826	183.587	189.882		107.766	104.226	114.897	108.963		125.107	122.787	130.611	126.168		118.217	112.104	124.259	118.193		154.391	160.425	140.104	151.64
		CLUG_03835	0.600079	2.31777e-16	63.9888	7.21035	43.4403	3.98092	Uncharacterized protein	C1_10020W_A	SFU1	GATA-type transcription factor	63.5727	59.7781	76.281	66.5439		60.8989	55.746	67.6565	61.4338		45.9742	44.3238	37.179	42.4923		42.4111	38.5544	43.6358	41.5338		46.8264	41.9933	40.5995	43.1397		47.8922	41.0008	50.8935	46.5955
		CLUG_02761	0.580469	4.46309e-06	223.015	22.5043	141.211	33.269	Uncharacterized protein	C5_04510W_A	GDE1	Glycerophosphocholine phosphodiesterase	202.092	193.889	214.421	203.467		239.611	246.582	241.493	242.562		192.766	198.066	194.133	194.988		133.489	123.625	129.126	128.747		135.297	118.494	121.095	124.962		120.623	120.915	106.896	116.145
		CLUG_02387	-0.580007	1.47375e-05	51.8449	13.6161	83.1959	13.0272	Methylenetetrahydrofolate reductase (EC 1.5.1.20)	C2_10460C_A, C3_02950C_A	MET13	Putative methionine biosynthesis protein	40.0122	40.1986	39.0962	39.769		68.7247	64.4099	58.6276	63.9207		63.4177	64.1675	71.2145	66.2666		78.3167	82.1375	86.9747	82.4763		86.1682	79.9698	91.3928	85.8436		91.401	94.5255	108.664	98.197
		CLUG_05534	-0.582168	1.27669e-16	24.0956	2.31393	34.5057	4.14934	Peptidase A1 domain-containing protein	C1_04870W_A, C3_02510C_A, C3_03870C_A, C3_05230W_A, C4_04470W_A, C6_02710C_A, C6_03030W_A, C6_03490C_A, C6_03500C_A, CR_07800W_A	SAP1-10	Similar to secreted aspartyl proteases	20.9201	27.0301	24.5003	24.1502		26.3231	22.686	23.114	24.041		32.3741	37.8329	34.9027	35.0366		36.6562	37.9956	37.9958	37.5492		33.0088	37.794	37.2601	36.0209		23.8649	32.3534	32.0295	29.4159
		CLUG_00669	-0.58242	1.2205e-08	35.05	6.59381	56.404	8.19273	Uncharacterized protein				32.7003	32.748	25.8904	30.4462		41.8324	43.662	33.4671	39.6538		49.9655	42.6547	46.6092	46.4098		54.6716	56.5743	53.8768	55.0409		58.7249	57.33	56.9447	57.6665		65.4256	60.383	73.6875	66.4987
		CLUG_01106	-0.590602	1.26551e-08	11.146	1.43387	16.716	1.53215	Uncharacterized protein	C6_04430W_A	CST5	Scaffold protein for MAP kinase cascade that regulates mating	12.5927	10.7427	13.0321	12.1225		10.5292	10.83	9.14927	10.1695		18.0349	16.3201	15.5003	16.6184		17.0145	16.3437	18.4042	17.2541		15.161	14.7889	17.7513	15.9004		17.2087	14.6112	19.4535	17.0911
	Yes, down-regulated	CLUG_02778	-0.595523	3.22804e-16	37.6374	5.10605	57.8913	3.60881	Uncharacterized protein	C1_11020W_A, C2_05070W_A, C4_04320W_A, C4_05770C_A, C4_05780C_A, C4_05840W_A, C5_01360W_A, C5_01380W_A, CR_06670W_A, CR_06870C_A, CR_07280W_A, CR_07290W_A, CR_07300W_A	CFL1, CFL2, CFL4, CFL5, CFL11, FRE3, FRE7, FRE9, FRE10, FRE30	Similarity to ferric reductases, copper-regulated cupric reductases, oxidoreductases, or superoxide-generating NADPH oxidase	28.4351	37.9461	35.621	34.0007		41.5478	42.066	40.2086	41.2741		54.6959	49.8875	62.3262	55.6366		56.4231	57.4125	56.9937	56.9431		59.1087	60.0687	61.3386	60.172		55.3601	58.5939	62.487	58.8136
	Yes, up-regulated	CLUG_01200	-0.598662	0.00013851	8.41357	2.37751	25.1272	22.3777	MFS domain-containing protein	C1_01980W_A, C1_02110C_A, C1_12930C_A, C2_01000W_A, C2_01010W_A, C2_01020W_A, C2_02610C_A, C3_04930C_A, C7_00280W_A, CR_03040C_A, CR_05090C_A	HGT1, HGT2, HGT4, HGT6, HGT7, HGT8, HGT9, HGT12, HGT18, HGT20	Similarity to MFS glucose/fructose/mannose transporter; glucose and galactose sensor	6.49945	7.79714	12.6845	8.99371		6.68749	7.18199	9.63081	7.83343		16.8523	13.3528	11.7065	13.9705		12.886	10.8958	12.1705	11.9841		13.8176	11.3199	12.1271	12.4216		61.8539	60.6812	63.8625	62.1325
		CLUG_03427	-0.59901	0.00057137	6.01508	1.39392	11.1205	3.4585	Sod_Cu domain-containing protein	C2_00240C_A, C2_00660C_A, C2_00680C_A	SOD4, SOD5, SOD6	Copper-containing superoxide dismutase	5.2808	5.89117	3.64898	4.94032		6.97207	6.95399	7.3435	7.08985		8.86961	7.41821	8.77987	8.3559		8.75746	9.07983	7.71789	8.5184		12.0904	9.85929	11.9514	11.3004		17.2087	15.2076	16.506	16.3074
	Yes, down-regulated	CLUG_04344	-0.608012	9.30483e-08	2345.31	311.669	3646.13	409.326	FAD-binding FR-type domain-containing protein	C1_11020W_A, C2_05070W_A, C4_04320W_A, C4_05770C_A, C4_05780C_A, C4_05840W_A, C5_01360W_A, C5_01380W_A, CR_06670W_A, CR_06870C_A, CR_07280W_A, CR_07290W_A, CR_07300W_A	CFL1, CFL2, CFL4, CFL5, CFL11, FRE3, FRE7, FRE9, FRE10, FRE30	Similarity to ferric reductases, copper-regulated cupric reductases, oxidoreductases, or superoxide-generating NADPH oxidase	2152.13	2091.37	1981.92	2075.14		2718.25	2656.31	2471.87	2615.48		3061.79	2796.3	3126.93	2995.01		3796.61	3853.06	3935.98	3861.88		3823.07	3897.71	3990.52	3903.77		3762.05	3702.15	4007.42	3823.87
		CLUG_05008	-0.612194	3.43625e-12	24.8809	3.40654	37.5829	3.56034	Peptidase A1 domain-containing protein				21.5294	20.4458	27.2805	23.0852		29.4534	25.536	25.0401	26.6765		35.6263	35.6074	33.06	34.7646		36.6562	40.2306	45.2684	40.7184		40.4933	39.072	40.248	39.9378		36.6903	34.4407	33.6015	34.9108
Kannan, et al. 2019		CLUG_03197	-0.618138	1.52077e-20	308.322	10.912	474.342	42.7059	Uncharacterized protein				321.316	310.673	301.996	311.328		290.123	314.868	310.955	305.315		376.219	438.602	433.249	416.023		505.181	494.082	496.468	498.577		533.705	494.243	502.309	510.086		479.896	448.474	489.678	472.683
		CLUG_04901	-0.639995	7.46099e-10	9.83877	0.549568	14.8055	1.57691	Uncharacterized protein				9.95228	10.0496	9.38309	9.795		10.5292	9.00599	10.1124	9.88253		17.1479	14.0946	17.2346	16.159		14.7626	14.388	15.2874	14.8127		16.1206	14.7889	13.7089	14.8728		14.1241	14.6112	11.397	13.3774
Demers, et al. 2018		CLUG_02758	-0.641307	2.64178e-06	12.6228	3.27743	17.5563	4.43805	Uncharacterized protein	C2_08360C_A, C4_01320C_A, CR_02220C_A, CR_02240C_A, CR_02490W_A	OPT2, OPT3, OPT4, OPT5, OPT6	Oligopeptide transporter	12.1865	11.2625	19.1137	14.1876		11.0984	12.084	9.99197	11.0581		22.9132	18.731	17.9933	19.8792		18.3907	15.5056	19.5916	17.8293		18.4235	23.5528	21.7937	21.2566		11.3642	9.84019	12.576	11.2601
		CLUG_00422	-0.642918	4.79692e-09	148.87	13.3209	251.508	50.6021	Aspartate transaminase (EC 2.6.1.1)	C2_05250C_A, C4_01200C_A, CR_07620W_A	AAT1, AAT21, AAT22	Aspartate aminotransferase	146.644	145.373	127.714	139.91		152.247	168.834	152.408	157.83		174.436	173.772	184.052	177.42		247.336	254.096	255.284	252.238		262.919	273.687	276.112	270.906		285.405	292.82	338.176	305.467
		CLUG_04902	-0.646568	1.20659e-17	22.8325	2.25894	34.4613	4.17407	Peptidase A1 domain-containing protein	C1_04870W_A, C3_02510C_A, C3_03870C_A, C3_05230W_A, C4_04470W_A, C6_02710C_A, C6_03030W_A, C6_03490C_A, C6_03500C_A, CR_07800W_A	SAP1-10	Similar to secreted aspartyl proteases	21.9356	19.5795	24.3265	21.9472		21.3431	24.168	25.642	23.7177		34.7393	33.1965	33.7104	33.8821		38.1575	38.275	34.1368	36.8564		38.958	33.9598	40.248	37.7219		26.6248	27.7315	33.798	29.3847
		CLUG_03810	-0.660979	3.18393e-26	594.295	49.7837	985.985	86.8866	Uncharacterized protein	C6_02330W_A		Gag-reglated protein	576.42	545.453	535.531	552.468		654.094	642.959	611.316	636.123		923.031	887.96	865.955	892.315		973.705	950.03	947.817	957.184		973.566	1009.3	958.042	980.303		1140	1086.89	1115.53	1114.14
		CLUG_01845	-0.687779	1.15197e-26	113.544	7.24264	186.018	15.5761	Pyr_redox_2 domain-containing protein	C2_08100W_A, C4_03190W_A, C4_03340C_A, C4_03350C_A	AIF2	Protein with a predicted FAD-dependent pyridine nucleotide reductase domains; putative oxidoreductase; protein with homology to NADH dehydrogenase; mitochondrial apoptosis-inducing factor	107.85	107.254	106.168	107.091		117.529	120.27	122.191	119.997		173.844	152.815	162.373	163.011		191.288	188.022	185.378	188.229		205.729	199.377	197.725	200.944		194.004	188.305	193.356	191.888
	Yes, down-regulated	CLUG_04748	-0.696423	9.47203e-15	2567.1	229.236	4210.65	290.458	Uncharacterized protein	C1_09400C_A, C1_14130W_A, C1_14220C_A, CR_01270C_A	FTH1, FTH2, FTR1, FRT2	Similarity to high-affinity iron permease/transporter	2487.66	2442.06	2229.18	2386.3		2754.11	2864.13	2625.48	2747.91		3516.95	3913.29	3951.7	3793.98		4446.41	4222.4	4186.36	4285.06		4580.92	4422.26	4323.76	4442.31		4321.82	4363.68	4278.2	4321.23
		CLUG_01020	-0.759998	4.03432e-38	146.663	15.6164	261.953	24.3394	MFS domain-containing protein	C6_03790C_A	HGT10	Glycerol permease involved in glycerol uptake	129.38	135.324	133.796	132.833		159.362	166.098	156.019	160.493		245.097	247.583	254.074	248.918		238.328	236.215	236.286	236.943		269.827	272.774	251.506	264.702		298.393	291.329	302.02	297.247
		CLUG_05662	-0.777926	4.09074e-05	5.19509	1.53486	9.22446	1.57485	Uncharacterized protein	C7_01170C_A		Putative oxidoreductase	4.67148	4.67828	8.16676	5.83884		3.84175	5.358	4.45425	4.55133		12.8609	8.90186	8.77987	10.1809		7.88172	8.102	6.82737	7.6037		8.06028	9.67671	8.96352	8.90017		9.74078	10.2875	10.611	10.2131
Kannan, et al. 2019	Yes, up-regulated	CLUG_02395	-0.788199	8.43744e-09	10.1406	1.70517	20.0026	5.11861	DJ-1_PfpI domain-containing protein	C3_02610C_A	GLX3	Glutathione-independent glyoxalase	12.1865	8.31695	7.993	9.4988		11.5253	10.83	9.99197	10.7824		15.0783	14.4655	15.6087	15.0508		17.2647	16.204	16.1779	16.5489		25.908	18.9883	19.8604	21.5856		27.5989	27.1351	25.7415	26.8251
		CLUG_03279	-0.797444	6.05297e-14	26.4886	3.75166	49.4289	8.13611	Uncharacterized protein	C1_10050W_A		Protein of unknown function	23.1543	29.8024	21.8939	24.9502		25.0425	31.35	27.6886	28.027		36.5132	40.2438	37.9377	38.2316		47.1652	51.8249	52.0958	50.362		55.8462	50.2094	47.1024	51.0527		56.8212	53.5247	63.8625	58.0695
		CLUG_01971	-0.821078	5.16e-08	15.2597	2.8228	28.8126	5.55515	Uncharacterized protein				13.202	12.1289	13.7271	13.0193		16.2207	16.416	19.8636	17.5001		27.0523	15.9492	19.7276	20.9097		30.2758	30.0333	29.6842	29.9978		30.8977	31.7688	30.5814	31.0827		35.5538	31.6079	32.619	33.2602
		CLUG_03693	-0.837627	2.98255e-13	10.8636	1.99057	19.3117	2.42847	Uncharacterized protein	C6_00730W_A			8.53052	9.70311	14.4222	10.8853		10.9561	10.374	11.1958	10.842		22.0262	14.2801	20.2696	18.8586		23.2698	18.9978	19.1463	20.4713		18.9992	17.8928	19.8604	18.9175		21.9168	17.5931	17.4885	18.9994
		CLUG_01940	-0.853288	1.03271e-05	87.367	24.2264	174.775	45.9669	Copper transporter	C1_08620W_A	CTR2	Putative low-affinity copper transporter of the vacuolar membrane	77.384	62.5504	58.5574	66.1639		105.15	113.658	106.902	108.57		102.592	101.073	109.694	104.453		169.269	184.251	191.463	181.661		201.315	186.231	182.434	189.993		230.207	216.335	222.438	222.993
		CLUG_01565	-0.855582	3.73238e-15	569.439	95.3896	1028.82	125.753	Uncharacterized protein	C5_00460C_A, C6_00440C_A, C6_00460C_A, C6_00470C_A, C6_00480C_A	FET3, FET31, FET33, FET34, FET99	Putative multicopper ferro-O2-oxidoreductase	493.552	485.848	474.02	484.473		674.156	671.003	618.057	654.406		785.848	902.611	919.718	869.392		1131.84	1035.66	1008.22	1058.57		1226.7	1165.04	1133.45	1175.06		1073.11	1003.7	959.902	1012.24
		CLUG_05588	-0.871385	6.53516e-13	123.792	24.3557	238.61	38.4775	Uncharacterized protein	C3_03140C_A, C3_03610W_A	DAL4, FUR4	Putative allantoin permease; putative uracil permease	109.069	90.1003	108.253	102.474		142.714	146.832	145.786	145.111		180.644	182.117	172.562	178.441		262.849	245.994	249.644	252.829		256.585	248.673	250.451	251.903		294.983	260.02	258.79	271.264
Kannan, et al. 2019		CLUG_00983	-0.871891	3.03599e-15	347.238	70.9353	623.014	72.3127	Uncharacterized protein	CR_06860C_A	ARO10	Aromatic decarboxylase	383.467	428.323	419.459	410.416		278.598	282.492	291.091	284.06		728.639	743.49	708.568	726.899		557.6	539.342	548.861	548.601		659.407	621.866	624.81	635.361		597.597	592.648	553.344	581.196
		CLUG_05592	-0.879318	9.44785e-14	8.64841	1.40256	14.9121	2.74459	Peptidase A1 domain-containing protein	C1_04870W_A, C3_02510C_A, C3_03870C_A, C3_05230W_A, C4_04470W_A, C6_02710C_A, C6_03030W_A, C6_03490C_A, C6_03500C_A, CR_07800W_A	SAP1-10	Similar to secreted aspartyl proteases	9.54606	6.75752	7.12419	7.80926		8.67951	10.032	9.7512	9.48757		17.0001	14.0946	13.9828	15.0258		19.7668	18.02	15.5842	17.7903		15.3529	14.9715	16.1695	15.498		12.5007	11.4802	10.0215	11.3341
		CLUG_04838	-0.935575	2.95107e-37	314.314	17.7009	615.338	65.1657	Uncharacterized protein				282.117	318.99	327.539	309.548		315.877	331.854	309.51	319.08		518.872	493.868	540.883	517.874		602.639	639.639	623.962	622.08		658.256	667.146	686.5	670.634		670.653	606.663	674.977	650.764
		CLUG_02715	-0.935609	1.10135e-16	98.4268	14.8082	197.125	31.8603	BZIP domain-containing protein	C1_11210C_A	HAP43	CCAAT-binding factor-dependent transcription factor	90.9923	80.5704	85.4903	85.6843		105.435	117.078	110.995	111.169		164.088	130.004	152.726	148.939		195.917	208.557	200.517	201.663		208.608	214.348	229.536	217.497		219.979	207.39	233.835	220.401
		CLUG_04204	-0.979643	1.60359e-19	54.3438	3.94574	116.962	24.2528	ZZ-type domain-containing protein				50.7769	50.5948	56.8198	52.7305		57.1994	59.508	51.1637	55.957		92.244	72.513	83.463	82.74		114.347	115.104	118.292	115.914		129.156	123.606	120.92	124.561		146.761	132.693	154.449	144.635
		CLUG_05100	-1.13708	1.00674e-11	4.03623	0.763602	9.5426	1.93705	Homocitrate synthase (EC 2.3.3.14)	C1_04730C_A, C2_04460W_A	LYS21, LYS22	Homocitrate synthase, lysine biosynthesis	5.2808	4.15847	3.47522	4.30483		4.4109	3.762	3.13001	3.76764		7.98265	7.41821	7.91272	7.7712		9.383	10.337	10.8347	10.1849		7.29263	7.1206	10.3696	8.26093		11.8513	11.6293	12.3795	11.9534
	Yes, down-regulated	CLUG_02780	-1.20574	3.71155e-18	12.0172	3.15524	27.9439	4.03822	Uncharacterized protein	C1_09400C_A, C1_14130W_A, C1_14220C_A, CR_01270C_A	FTH1, FTH2, FTR1, FRT2	Similarity to high-affinity iron permease/transporter	8.32742	10.7427	9.90437	9.65817		17.0745	14.136	11.9181	14.3762		22.9132	21.1419	22.7626	22.2726		30.0256	29.4745	32.9495	30.8165		32.6249	29.943	32.339	31.6356		28.0859	26.5387	26.5275	27.0507
		CLUG_01274	-1.23602	7.51116e-39	14.825	2.50777	53.0172	31.4276	MFS domain-containing protein	C3_06580W_A, C4_04030W_A	JEN1, JEN2	Lactate transporter; dicarboxylic acid transporter	12.5927	12.822	12.5108	12.6418		15.6516	17.556	17.817	17.0082		34.7393	38.0183	37.5041	36.7539		34.7796	34.0843	30.5747	33.1462		38.958	41.4455	31.636	37.3465		103.739	109.137	101.59	104.822
	Yes, down-regulated	CLUG_03514	-1.3944	2.1621e-38	16.6716	0.894315	46.8494	7.96018	MFS domain-containing protein	C1_08790W_A, C6_04610C_A, C6_04620C_A	TPO3, NAG3, NAG4	Putative MFS transporter, putative polyamine transporter	16.6548	15.0745	17.3761	16.3685		16.9322	16.416	17.5762	16.9748		35.7741	36.1638	35.7698	35.9026		41.035	46.796	49.4242	45.7517		50.0889	46.1926	56.4175	50.8996		54.0613	54.2701	56.199	54.8435
		CLUG_03661	-1.55618	2.31826e-14	3.4071	1.55908	11.8274	3.5195	MFS domain-containing protein	C7_00290C_A	HGT13	Predicted sugar transporter, involved in glycerol utilization	2.43729	1.90597	6.08163	3.47496		2.27659	3.648	4.0931	3.33923		8.72179	7.0473	8.12951	7.9662		10.8843	10.7561	10.3895	10.6766		11.7066	10.407	13.7089	11.9408		15.9099	15.2076	19.0605	16.726
		CLUG_04095	-1.64554	2.4934e-16	4.54059	1.14582	13.2151	4.15262	Uncharacterized protein	C4_00110C_A, C7_00100W_A	FRP1, FRP2	Ferric reductase	4.67148	3.11886	5.56035	4.45023		3.13032	5.586	5.17656	4.63096		12.4175	9.08731	8.99666	10.1671		16.2639	18.439	12.6158	15.7729		20.7264	16.067	15.2907	17.3614		7.79262	9.09472	11.79	9.55911
		CLUG_04096	-1.86998	4.07201e-26	4.4381	0.428235	15.2841	4.31073	CFEM domain-containing protein	C4_00120W_A	PGA7	GPI-linked hyphal surface antigen	4.06215	4.85155	4.8653	4.593		3.84175	4.674	4.33387	4.2832		12.1218	9.82913	13.1156	11.6888		17.2647	18.1597	16.6232	17.3492		22.0698	15.5193	22.6724	20.0872		9.41609	12.0766	14.541	12.0112
		CLUG_04093	-2.01928	8.64557e-39	19.3324	2.95247	76.0951	17.3841	Uncharacterized protein	C7_00090C_A	CSA1	Similar to surface antigen on elongating hyphae and buds	17.061	14.9012	19.635	17.1991		20.9162	23.256	20.2247	21.4656		55.2873	47.662	59.0744	54.0079		88.0751	96.1065	94.5442	92.9086		93.077	88.5511	89.4595	90.3625		62.341	67.2413	71.7225	67.1016
		CLUG_04097	-2.08999	8.88085e-24	48.1831	13.905	196.052	56.6159	CFEM domain-containing protein	C7_00090C_A, C4_00130W_A	RBT5	GPI-linked cell wall protein	44.2775	33.7876	32.8408	36.9686		60.472	66.9179	50.8025	59.3975		114.122	119.619	148.824	127.522		220.438	244.317	275.024	246.593		263.494	222.93	248.518	244.981		155.69	157.89	181.762	165.114
	Yes, down-regulated	CLUG_02695	-2.80016	2.32931e-23	161.834	93.9569	1046.5	232.183	Uncharacterized protein	C1_11020W_A, C2_05070W_A, C4_04320W_A, C4_05770C_A, C4_05780C_A, C4_05840W_A, C5_01360W_A, C5_01380W_A, CR_06670W_A, CR_06870C_A, CR_07280W_A, CR_07290W_A, CR_07300W_A	CFL1, CFL2, CFL4, CFL5, CFL11, FRE3, FRE7, FRE9, FRE10, FRE30	Similarity to ferric reductases, copper-regulated cupric reductases, oxidoreductases, or superoxide-generating NADPH oxidase	77.9934	72.9466	79.5825	76.8408		263.089	252.396	225	246.828		882.97	814.52	902.809	866.766		1305.36	1269.5	1219.87	1264.91		1291.76	1277.69	1224.49	1264.64		795.822	816.736	756.525	789.694
	Yes, down-regulated	CLUG_02348	-3.72624	3.89533e-46	44.9383	12.4414	626.936	200.792	FAD-binding FR-type domain-containing protein	C1_11020W_A, C2_05070W_A, C4_04320W_A, C4_05770C_A, C4_05780C_A, C4_05840W_A, C5_01360W_A, C5_01380W_A, CR_06670W_A, CR_06870C_A, CR_07280W_A, CR_07290W_A, CR_07300W_A	CFL1, CFL2, CFL4, CFL5, CFL11, FRE3, FRE7, FRE9, FRE10, FRE30	Similarity to ferric reductases, copper-regulated cupric reductases, oxidoreductases, or superoxide-generating NADPH oxidase	32.7003	36.0401	33.1883	33.9763		60.8989	55.518	51.2841	55.9003		307.628	284.488	339.922	310.679		674.575	677.216	685.26	679.017		812.169	759.166	844.153	805.162		649.061	688.068	801.523	712.884
*Homologs ID by fungiDB and CGD

## Sheet: Sheet B - linear model and CPM
	Linear Model Analysis						Normalized CPM
genes	log2FC	logCPM	LR	PValue	FDR		U04			AVG		+MRR1-Y813C			AVG		U04 mrr1Δ			AVG		+MRR1-ancestral			AVG		+MRR1-L1191H+Q1197*			AVG		+MRR1-Y813C+P1174P(t)			AVG
CLUG_02157	8.48647	4.75318	1672.72	0	0		85.1021	68.095	72.4583	75.2185		53.2154	68.9699	52.6083	58.2645		0.739134	0.185455	0.216787	0.380459		0.125107	0.13969	0	0.0882654		0	0	0	0		0	0	0	0
CLUG_01393	5.79203	7.31389	5264.32	0	0		418.402	408.05	417.547	414.667		341.774	349.752	377.769	356.431		9.60875	6.30548	5.85325	7.25582		6.88086	7.68293	7.56947	7.37776		5.75734	5.29481	7.38172	6.14462		9.25374	8.20016	7.86	8.43797
CLUG_02968	3.2189	9.16647	1705.39	0	0		1317.97	1297.96	1150.82	1255.58		1179.99	1248.53	1195.55	1208.02		148.566	154.113	158.254	153.645		129.61	133.404	133.134	132.049		113.803	115.025	106.508	111.779		100.168	103.173	104.341	102.561
CLUG_05005	3.25682	5.11269	1472.81	0	0		87.1332	74.6793	76.6285	79.4803		65.5943	69.6539	71.3884	68.8789		7.39134	6.30548	7.69594	7.13092		9.25789	8.38138	8.75684	8.7987		5.94925	7.85092	7.20597	7.00205		8.11732	4.47281	4.9125	5.83421
CLUG_04991	3.0371	5.7548	920.822	2.92094e-202	3.19142e-199		133.645	128.566	113.466	125.226		99.1741	101.232	105.578	101.995		16.7044	15.7637	17.8849	16.7844		11.1345	12.7118	9.94421	11.2635		12.8581	15.7018	11.5999	13.3866		14.1241	12.2257	10.0215	12.1238
CLUG_02362	1.64127	5.59661	734.653	8.71859e-162	7.93827e-159		89.9767	81.2635	76.281	82.5071		78.1156	80.8259	79.695	79.5455		24.8349	27.4474	28.1823	26.8215		28.0239	28.0776	27.0126	27.7047		24.7566	20.8141	23.0239	22.8649		26.7871	27.4333	22.9905	25.737
CLUG_03198	2.84571	6.36658	615.499	7.1251e-136	5.56063e-133		213.06	208.79	185.229	202.36		141.576	131.556	143.499	138.877		25.1306	30.6001	27.7487	27.8265		23.0196	20.6741	24.4895	22.7277		19.383	24.8308	17.5755	20.5965		17.8581	19.5313	17.4885	18.2926
CLUG_03113	1.40973	9.55687	550.018	1.24786e-121	7.65304e-119		1265.16	1312.87	1288.78	1288.94		1127.63	1084.71	1112.96	1108.43		469.646	453.253	480.4	467.766		478.408	446.169	470.495	465.024		447.345	407.883	416.892	424.04		322.744	341.872	347.412	337.343
CLUG_00824	1.06272	7.5099	549.997	1.2608e-121	7.65304e-119		257.541	241.538	270.024	256.368		267.357	270.18	273.635	270.391		135.853	128.15	125.303	129.768		117.725	126.978	116.214	120.306		138.56	127.806	124.259	130.208		194.166	179.062	202.002	191.743
CLUG_01574	1.4777	4.96576	459.319	6.76374e-102	3.69503e-99		50.3707	50.075	53.1708	51.2055		47.097	49.02	50.9229	49.0133		20.9914	15.2073	19.4024	18.5337		15.5132	18.439	17.8105	17.2543		15.7367	16.9799	21.4421	18.0529		14.9359	14.4621	15.327	14.9083
CLUG_04697	1.04515	6.50682	409.828	3.99481e-91	1.98397e-88		124.911	146.933	137.097	136.314		121.086	125.286	129.534	125.302		68.296	65.2803	63.1934	65.5899		60.1763	67.7495	63.5242	63.8167		63.3307	59.7035	59.9326	60.9889		52.4379	57.4011	52.8585	54.2325
CLUG_04864	2.16483	4.20243	336.194	4.304e-75	1.95939e-72		36.5594	40.1986	40.4863	39.0814		30.4494	29.868	27.4478	29.2551		9.16527	8.7164	9.32184	9.06783		7.00597	5.72728	8.75684	7.16336		6.14116	6.75544	6.15144	6.34935		7.14324	8.05107	11.397	8.86377
CLUG_04865	1.77786	6.03768	302.841	7.92287e-68	3.32943e-65		124.911	138.962	135.707	133.194		92.3443	92.4539	99.3178	94.7053		33.261	36.9056	41.1895	37.1187		35.155	29.6142	28.0516	30.9402		37.0389	27.9347	29.5269	31.5001		40.9113	35.7825	42.837	39.8436
CLUG_04007	1.20256	8.53865	286.519	2.85118e-64	1.11257e-61		587.388	508.2	581.751	559.113		539.268	571.824	571.95	561.014		265.497	312.863	243.343	273.901		253.591	250.464	234.95	246.335		225.496	203.759	206.337	211.864		415.607	383.917	373.743	391.089
CLUG_02155	1.71892	5.24198	259.158	2.61841e-58	9.53625e-56		55.0422	54.7532	61.8589	57.2181		72.2818	69.1979	69.1011	70.1936		23.5045	23.3674	26.7732	24.5483		15.6383	15.6452	17.6621	16.3152		16.8882	16.9799	17.927	17.265		21.7544	23.1095	24.366	23.0766
CLUG_03802	0.847453	6.51617	257.328	6.55966e-58	2.23971e-55		112.319	117.304	119.026	116.216		121.798	134.976	134.952	130.575		72.4352	68.433	70.8893	70.5858		63.4291	71.9402	64.4147	66.5947		71.0072	72.4841	66.787	70.0928		66.0749	61.4267	63.273	63.5915
CLUG_05825	0.784289	7.64638	238.135	1.00316e-53	3.22367e-51		264.649	280.177	258.73	267.852		244.022	283.062	266.292	264.459		147.975	175.255	173.646	165.625		144.248	151.843	146.64	147.577		156.792	149.533	149.392	151.905		115.428	112.417	106.699	111.515
CLUG_04520	0.827338	6.63655	234.444	6.40164e-53	1.9429e-50		141.566	139.482	130.494	137.181		123.363	134.064	134.952	130.793		75.983	84.1967	86.8232	82.3343		75.8146	74.5943	71.3905	73.9331		71.0072	69.0151	70.4779	70.1667		60.7175	62.3212	59.9325	60.9904
CLUG_01897	1.15575	6.22996	234.257	7.0322e-53	2.02194e-50		122.068	122.502	122.328	122.299		108.992	101.802	92.4558	101.083		55.2873	54.7093	57.2317	55.7428		51.5439	50.1486	51.5021	51.0649		43.372	42.1759	43.5873	43.045		51.1391	52.481	61.701	55.107
CLUG_04593	0.7166	8.27709	228.807	1.08543e-51	2.96484e-49		436.072	419.313	406.948	420.778		377.203	378.936	403.772	386.637		257.81	255.187	267.515	260.171		233.449	236.355	228.123	232.642		255.818	236.623	245.003	245.815		265.274	233.928	243.07	247.424
CLUG_00247	0.698262	7.69202	227.363	2.2408e-51	5.82928e-49		241.901	270.301	266.028	259.41		263.943	277.704	281.099	274.249		149.009	171.546	163.457	161.338		162.764	178.803	175.285	172.284		166.003	167.243	152.556	161.934		84.2577	87.8163	73.491	81.855
CLUG_02884	0.811762	5.94398	214.911	1.16545e-48	2.89403e-46		78.6027	73.1198	84.4478	78.7234		88.0757	85.4999	82.4638	85.3465		47.6003	50.8148	46.1756	48.1969		48.7916	47.3548	46.4558	47.5341		43.1801	50.9397	41.4783	45.1993		50.4897	54.8665	48.5355	51.2972
CLUG_02348	-3.72624	8.55779	214.231	1.63999e-48	3.89533e-46		32.7003	36.0401	33.1883	33.9763		60.8989	55.518	51.2841	55.9003		307.628	284.488	339.922	310.679		674.575	677.216	685.26	679.017		812.169	759.166	844.153	805.162		649.061	688.068	801.523	712.884
CLUG_04429	0.787681	8.72141	211.805	5.54743e-48	1.26273e-45		593.278	511.319	500.779	535.125		569.433	600.21	595.425	588.356		360.254	315.274	352.17	342.566		321.899	330.785	324.745	325.81		317.229	319.697	295.093	310.673		289.463	250.03	252.306	263.933
CLUG_03199	5.22008	8.20527	196.248	1.3762e-44	3.00728e-42		801.057	764.64	712.072	759.256		645.699	640.793	673.916	653.469		39.6176	38.7602	37.8293	38.7357		11.6349	11.0355	10.6863	11.1189		6.52499	8.21608	6.15144	6.96417		6.00681	4.771	3.537	4.7716
CLUG_01274	-1.23602	4.79344	180.605	3.57478e-41	7.51116e-39		12.5927	12.822	12.5108	12.6418		15.6516	17.556	17.817	17.0082		34.7393	38.0183	37.5041	36.7539		34.7796	34.0843	30.5747	33.1462		38.958	41.4455	31.636	37.3465		103.739	109.137	101.59	104.822
CLUG_04093	-2.01928	5.79354	180.251	4.27293e-41	8.64557e-39		17.061	14.9012	19.635	17.1991		20.9162	23.256	20.2247	21.4656		55.2873	47.662	59.0744	54.0079		88.0751	96.1065	94.5442	92.9086		93.077	88.5511	89.4595	90.3625		62.341	67.2413	71.7225	67.1016
CLUG_03514	-1.3944	5.05901	178.355	1.10816e-40	2.1621e-38		16.6548	15.0745	17.3761	16.3685		16.9322	16.416	17.5762	16.9748		35.7741	36.1638	35.7698	35.9026		41.035	46.796	49.4242	45.7517		50.0889	46.1926	56.4175	50.8996		54.0613	54.2701	56.199	54.8435
CLUG_01020	-0.759998	7.71047	177.045	2.14159e-40	4.03432e-38		129.38	135.324	133.796	132.833		159.362	166.098	156.019	160.493		245.097	247.583	254.074	248.918		238.328	236.215	236.286	236.943		269.827	272.774	251.506	264.702		298.393	291.329	302.02	297.247
CLUG_04838	-0.935575	8.93302	173.02	1.62058e-39	2.95107e-37		282.117	318.99	327.539	309.548		315.877	331.854	309.51	319.08		518.872	493.868	540.883	517.874		602.639	639.639	623.962	622.08		658.256	667.146	686.5	670.634		670.653	606.663	674.977	650.764
CLUG_01978	1.26384	4.2951	164.988	9.20449e-38	1.62207e-35		33.3097	33.2678	33.5358	33.3711		24.3311	29.298	25.5217	26.3836		14.9305	14.2801	13.4408	14.2171		11.3847	11.1752	12.9126	11.8242		11.8985	11.1373	10.0181	11.018		11.0395	14.6112	13.755	13.1352
CLUG_05892	0.828303	6.02283	161.987	4.16515e-37	7.1107e-35		85.1021	77.4516	83.0577	81.8705		94.4786	95.0759	87.52	92.3582		54.9916	45.2511	54.7387	51.6605		55.4222	46.9357	44.5263	48.9614		43.5639	49.8442	46.7509	46.7197		62.0163	59.3393	62.094	61.1499
CLUG_02139	0.757419	6.08824	153.724	2.66114e-35	4.40539e-33		97.0855	85.7685	90.0081	90.954		93.3403	83.6759	87.2792	88.0985		58.8351	59.5312	59.3996	59.2553		50.7933	49.1708	46.901	48.955		51.0484	53.6784	47.2782	50.6683		46.431	46.8155	47.3565	46.8677
CLUG_02156	8.78628	9.76992	142.806	6.47961e-33	1.04112e-30		2642.43	2287.51	2239.95	2389.96		1926.99	1916.79	1988.16	1943.98		11.974	14.4655	13.8744	13.438		1.00085	0.279379	0.890526	0.723586		0.383823	0.365159	0.703021	0.484001		1.29877	0.447281	0.1965	0.647517
CLUG_00218	1.65555	5.72777	127.497	1.44599e-29	2.25698e-27		90.7891	83.1695	90.0081	87.9889		79.8231	87.8939	100.281	89.3326		39.4698	43.0256	38.3713	40.2889		23.8954	23.0488	21.6695	22.8712		24.7566	22.2747	17.0483	21.3598		28.0859	26.3896	26.9205	27.132
CLUG_01594	0.718551	8.64894	125.466	4.02413e-29	6.10662e-27		502.895	497.284	514.68	504.953		538.13	550.848	529.815	539.597		250.567	301.921	289.194	280.561		361.183	346.57	361.85	356.534		321.068	310.568	323.39	318.342		276.476	294.013	299.662	290.05
CLUG_03762	-0.498471	7.44902	124.421	6.81449e-29	1.00615e-26		127.958	133.244	139.356	133.52		146.983	145.122	141.212	144.439		195.575	187.495	210.283	197.785		194.165	190.397	185.378	189.98		210.335	201.933	201.591	204.62		213.161	212.757	204.36	210.093
CLUG_01845	-0.687779	7.28888	124.099	8.01294e-29	1.15197e-26		107.85	107.254	106.168	107.091		117.529	120.27	122.191	119.997		173.844	152.815	162.373	163.011		191.288	188.022	185.378	188.229		205.729	199.377	197.725	200.944		194.004	188.305	193.356	191.888
CLUG_00700	1.20411	4.34864	122.463	1.828e-28	2.56061e-26		27.8258	24.0845	33.5358	28.482		28.0306	33.06	33.5875	31.5593		15.6696	13.3528	13.766	14.2628		13.8868	11.8736	16.3263	14.0289		9.40366	8.76382	14.0604	10.7426		15.0982	16.9967	17.0955	16.3968
CLUG_03810	-0.660979	9.6535	121.98	2.33127e-28	3.18393e-26		576.42	545.453	535.531	552.468		654.094	642.959	611.316	636.123		923.031	887.96	865.955	892.315		973.705	950.03	947.817	957.184		973.566	1009.3	958.042	980.303		1140	1086.89	1115.53	1114.14
CLUG_04096	-1.86998	3.56139	121.443	3.05605e-28	4.07201e-26		4.06215	4.85155	4.8653	4.593		3.84175	4.674	4.33387	4.2832		12.1218	9.82913	13.1156	11.6888		17.2647	18.1597	16.6232	17.3492		22.0698	15.5193	22.6724	20.0872		9.41609	12.0766	14.541	12.0112
CLUG_01734	0.977766	4.56004	114.93	8.15228e-27	1.06038e-24		32.4972	34.1341	32.4933	33.0416		35.2872	30.78	32.3836	32.8169		21.2871	18.731	16.801	18.9397		15.1379	13.8293	21.0758	16.681		14.2014	13.5109	15.818	14.5101		16.884	19.2331	18.471	18.196
CLUG_05274	0.932401	5.58869	113.45	1.71997e-26	2.18516e-24		75.353	65.3227	69.5043	70.06		63.7446	61.56	65.4895	63.598		39.0263	39.6874	45.0917	41.2685		30.0256	32.9668	38.7379	33.9101		29.9382	28.8476	29.7026	29.4961		26.9495	24.7496	24.9555	25.5515
CLUG_01213	0.448727	7.3576	110.921	6.15832e-26	7.64611e-24		195.999	196.661	204.517	199.059		192.799	187.416	189.005	189.74		145.757	155.226	154.027	151.67		137.242	139.271	138.774	138.429		137.025	138.213	137.968	137.735		114.779	128.221	126.546	123.182
CLUG_01281	3.95538	9.41628	110.828	6.45432e-26	7.83555e-24		1638.67	1591.48	1491.74	1573.96		1507.96	1544.01	1528.17	1526.71		188.627	200.663	210.717	200.002		72.4367	70.2639	74.5074	72.4027		30.5139	24.8308	28.1209	27.8219		10.5525	8.20016	9.6285	9.46039
CLUG_04097	-2.08999	7.16389	110.501	7.61192e-26	8.88085e-24		44.2775	33.7876	32.8408	36.9686		60.472	66.9179	50.8025	59.3975		114.122	119.619	148.824	127.522		220.438	244.317	275.024	246.593		263.494	222.93	248.518	244.981		155.69	157.89	181.762	165.114
CLUG_01392	3.52616	1.29536	110.493	7.64049e-26	8.88085e-24		5.07769	6.75752	5.90787	5.91436		3.84175	4.218	3.49117	3.85031		1.03479	0.185455	0.108393	0.442879		0.500426	0.279379	0.296842	0.358883		0	0.547739	0.703021	0.41692		0.649385	0.596375	0.9825	0.742753
CLUG_02695	-2.80016	9.54103	108.54	2.04662e-25	2.32931e-23		77.9934	72.9466	79.5825	76.8408		263.089	252.396	225	246.828		882.97	814.52	902.809	866.766		1305.36	1269.5	1219.87	1264.91		1291.76	1277.69	1224.49	1264.64		795.822	816.736	756.525	789.694
CLUG_00234	0.515127	6.99285	107.416	3.60948e-25	4.02421e-23		148.878	140.175	147.175	145.41		161.638	162.108	164.446	162.731		106.879	94.0259	112.187	104.364		111.845	109.098	114.433	111.792		111.309	102.792	111.605	108.568		110.233	117.933	116.328	114.831
CLUG_04333	-0.46795	7.81042	107.328	3.77343e-25	4.12285e-23		195.39	191.117	184.534	190.347		179.424	167.238	173.716	173.459		250.862	249.067	251.906	250.612		249.087	244.178	234.95	242.738		275.009	261.819	250.627	262.485		250.013	251.969	258.004	253.329
CLUG_05511	-0.527978	9.188	106.574	5.51955e-25	5.91241e-23		406.825	448.595	454.906	436.775		473.105	488.49	479.735	480.443		615.403	657.439	659.791	644.211		701.223	661.012	661.661	674.632		693.759	681.934	643.616	673.103		613.02	634.543	587.928	611.83
CLUG_00191	1.07931	3.67231	105.338	1.0296e-24	1.08168e-22		19.2952	18.5399	19.1137	18.9829		19.351	17.214	15.8908	17.4853		9.75657	10.9419	9.9722	10.2235		7.88172	7.82262	8.01474	7.90636		5.37352	7.85092	9.31503	7.51316		8.92905	8.94563	11.5935	9.82272
CLUG_02969	0.395615	7.72702	102.677	3.9449e-24	4.06622e-22		243.526	236.167	242.744	240.812		245.73	250.002	257.624	251.119		175.766	194.728	186.437	185.644		198.544	189	192.057	193.2		184.043	184.04	184.543	184.209		158.45	161.469	173.313	164.411
CLUG_04036	-0.403439	7.27228	101.827	6.05881e-24	6.1295e-22		129.989	131.685	129.973	130.549		124.501	132.924	123.876	127.1		164.383	169.506	176.573	170.154		175.024	163.437	167.419	168.627		170.993	181.484	168.549	173.675		173.711	172.8	175.278	173.929
CLUG_02701	0.600859	7.15645	99.7329	1.74396e-23	1.73223e-21		187.672	152.824	157.601	166.032		191.234	194.826	183.587	189.882		107.766	104.226	114.897	108.963		125.107	122.787	130.611	126.168		118.217	112.104	124.259	118.193		154.391	160.425	140.104	151.64
CLUG_04243	0.687715	6.71729	97.9397	4.31309e-23	4.20758e-21		145.222	157.329	152.388	151.646		116.818	126.312	116.292	119.807		83.8178	88.8331	80.4279	84.3596		87.6997	86.1885	87.42	87.1028		69.28	84.3517	90.3382	81.3233		90.1022	93.1836	118.096	100.461
CLUG_02042	1.11119	7.90679	96.923	7.20782e-23	6.90812e-21		425.917	383.793	437.182	415.631		299.657	285.798	285.313	290.256		229.279	183.601	176.248	196.376		153.256	160.364	162.076	158.565		122.631	147.524	138.144	136.1		217.869	232.885	239.73	230.161
CLUG_03197	-0.618138	8.67643	95.3262	1.61458e-22	1.52077e-20		321.316	310.673	301.996	311.328		290.123	314.868	310.955	305.315		376.219	438.602	433.249	416.023		505.181	494.082	496.468	498.577		533.705	494.243	502.309	510.086		479.896	448.474	489.678	472.683
CLUG_02278	1.99746	2.8389	94.2161	2.82893e-22	2.6194e-20		10.9678	9.1833	12.1633	10.7715		15.7939	12.084	13.122	13.6666		6.65221	2.78183	3.57698	4.33701		3.12767	2.93348	2.67158	2.91091		2.30294	1.27806	1.75755	1.77952		2.92223	3.13097	2.358	2.80373
CLUG_00811	0.732392	6.86322	93.8007	3.48945e-22	3.17715e-20		134.457	145.2	143.7	141.119		157.085	163.02	165.891	161.999		87.3657	112.571	87.6903	95.8758		104.589	96.2462	94.6926	98.5093		83.8653	88.7336	68.5446	80.3812		203.258	210.67	194.535	202.821
CLUG_04204	-0.979643	6.43736	90.5644	1.79057e-21	1.60359e-19		50.7769	50.5948	56.8198	52.7305		57.1994	59.508	51.1637	55.957		92.244	72.513	83.463	82.74		114.347	115.104	118.292	115.914		129.156	123.606	120.92	124.561		146.761	132.693	154.449	144.635
CLUG_03970	0.743796	4.31376	88.4547	5.20119e-21	4.58292e-19		23.5605	21.6587	26.5854	23.9349		27.0345	27.93	26.244	27.0695		15.9653	15.0219	15.0667	15.3513		14.137	14.2483	14.5453	14.3102		16.6963	15.5193	18.1028	16.7728		34.2551	31.0115	27.7065	30.991
CLUG_05050	0.505553	6.87313	88.3193	5.56977e-21	4.82978e-19		148.878	137.923	147.523	144.775		144.564	133.266	138.323	138.717		111.461	101.815	108.935	107.404		96.3321	94.1508	94.5442	95.009		110.349	89.6465	92.2715	97.4224		82.7966	85.2817	78.7965	82.2916
CLUG_04043	1.27318	3.13234	87.9026	6.87582e-21	5.86915e-19		13.202	12.4754	14.2484	13.3086		10.9561	13.338	13.7239	12.6727		6.0609	6.12003	6.72039	6.30044		4.00341	3.63193	5.49158	4.37564		4.03014	7.66834	4.74539	5.48129		5.51977	3.57825	3.93	4.34268
CLUG_02940	0.411808	7.68823	86.3661	1.49529e-20	1.25674e-18		251.447	242.924	243.439	245.937		238.189	228.342	242.696	236.409		197.645	183.601	190.556	190.6		170.27	162.738	176.621	169.877		185.77	185.866	182.786	184.807		175.983	170.563	170.758	172.435
CLUG_02385	-0.426082	6.39634	84.9491	3.06149e-20	2.53408e-18		73.7281	68.2683	61.3376	67.778		71.5704	72.9599	67.7768	70.7691		95.3483	89.7604	94.9527	93.3538		90.9525	93.5921	93.8021	92.7822		89.6226	94.7588	98.0715	94.1509		120.623	108.838	115.738	115.067
CLUG_01816	0.333822	7.91773	84.9168	3.11195e-20	2.5374e-18		271.758	269.261	274.89	271.97		283.151	273.6	274.478	277.076		215.532	228.852	217.654	220.679		225.567	220.71	214.765	220.347		214.941	217.452	211.258	214.55		220.791	220.062	232.066	224.307
CLUG_01165	0.438299	7.37096	84.8726	3.18228e-20	2.55659e-18		200.874	204.978	195.307	200.386		196.641	192.318	182.384	190.447		133.488	138.535	141.67	137.898		139.244	142.623	151.538	144.468		135.681	152.454	166.265	151.467		184.912	197.102	217.329	199.781
CLUG_00763	-0.456019	7.91018	84.5379	3.76922e-20	2.98424e-18		193.155	182.453	185.75	187.12		201.336	215.574	194.181	203.697		242.88	250.179	259.927	250.995		263.85	275.608	284.968	274.809		281.726	272.591	292.984	282.434		306.835	305.493	301.234	304.521
CLUG_01649	0.477348	7.48347	84.4572	3.92625e-20	3.06416e-18		195.187	216.934	199.999	204.04		225.098	227.886	217.897	223.627		134.522	163.572	152.835	150.31		170.771	164.275	157.029	164.025		152.378	150.08	142.538	148.332		141.079	140.595	145.213	142.296
CLUG_02780	-1.20574	4.46415	84.0502	4.82373e-20	3.71155e-18		8.32742	10.7427	9.90437	9.65817		17.0745	14.136	11.9181	14.3762		22.9132	21.1419	22.7626	22.2726		30.0256	29.4745	32.9495	30.8165		32.6249	29.943	32.339	31.6356		28.0859	26.5387	26.5275	27.0507
CLUG_01904	0.38606	7.6228	83.3426	6.89959e-20	5.23506e-18		225.043	243.444	228.148	232.212		227.375	222.186	223.555	224.372		180.349	185.455	191.64	185.815		169.77	167.488	166.083	167.78		169.65	171.625	173.119	171.464		190.108	186.516	210.255	195.626
CLUG_04902	-0.646568	4.96287	81.6649	1.61233e-19	1.20659e-17		21.9356	19.5795	24.3265	21.9472		21.3431	24.168	25.642	23.7177		34.7393	33.1965	33.7104	33.8821		38.1575	38.275	34.1368	36.8564		38.958	33.9598	40.248	37.7219		26.6248	27.7315	33.798	29.3847
CLUG_05228	0.419209	7.99762	80.5458	2.84049e-19	2.09697e-17		321.113	305.301	279.581	301.999		290.266	301.416	300.481	297.388		217.601	248.325	224.266	230.064		235.075	234.12	231.834	233.676		211.102	215.809	203.525	210.145		292.061	310.115	321.867	308.014
CLUG_01475	0.520718	6.29035	78.0935	9.82782e-19	7.15859e-17		101.757	105.175	92.6145	99.8488		94.1941	93.7079	83.5473	90.4831		60.0177	63.6112	64.0605	62.5631		66.8069	66.9114	73.32	69.0128		60.4521	76.3182	65.7325	67.5009		88.154	88.5617	93.927	90.2142
CLUG_02715	-0.935609	7.26221	77.2164	1.53218e-18	1.10135e-16		90.9923	80.5704	85.4903	85.6843		105.435	117.078	110.995	111.169		164.088	130.004	152.726	148.939		195.917	208.557	200.517	201.663		208.608	214.348	229.536	217.497		219.979	207.39	233.835	220.401
CLUG_05534	-0.582168	4.98596	76.8988	1.79947e-18	1.27669e-16		20.9201	27.0301	24.5003	24.1502		26.3231	22.686	23.114	24.041		32.3741	37.8329	34.9027	35.0366		36.6562	37.9956	37.9958	37.5492		33.0088	37.794	37.2601	36.0209		23.8649	32.3534	32.0295	29.4159
CLUG_03835	0.600079	5.68204	75.6957	3.30928e-18	2.31777e-16		63.5727	59.7781	76.281	66.5439		60.8989	55.746	67.6565	61.4338		45.9742	44.3238	37.179	42.4923		42.4111	38.5544	43.6358	41.5338		46.8264	41.9933	40.5995	43.1397		47.8922	41.0008	50.8935	46.5955
CLUG_03930	0.517918	7.45642	75.5627	3.53992e-18	2.44792e-16		211.638	231.662	228.496	223.932		192.23	205.086	211.156	202.824		148.27	170.99	175.706	164.989		144.498	144.579	140.555	143.211		143.934	136.569	137.968	139.49		147.573	162.661	157.396	155.877
CLUG_04095	-1.64554	3.41694	75.5015	3.65132e-18	2.4934e-16		4.67148	3.11886	5.56035	4.45023		3.13032	5.586	5.17656	4.63096		12.4175	9.08731	8.99666	10.1671		16.2639	18.439	12.6158	15.7729		20.7264	16.067	15.2907	17.3614		7.79262	9.09472	11.79	9.55911
CLUG_02778	-0.595523	5.64762	74.9671	4.78622e-18	3.22804e-16		28.4351	37.9461	35.621	34.0007		41.5478	42.066	40.2086	41.2741		54.6959	49.8875	62.3262	55.6366		56.4231	57.4125	56.9937	56.9431		59.1087	60.0687	61.3386	60.172		55.3601	58.5939	62.487	58.8136
CLUG_00074	1.73374	2.89623	74.2935	6.73257e-18	4.48537e-16		10.7647	14.7279	17.0286	14.1737		10.1024	11.172	10.3531	10.5425		6.65221	4.26547	4.33574	5.08447		4.62894	1.95566	2.22632	2.93697		2.49485	3.83417	2.63633	2.98845		11.0395	4.32372	5.3055	6.88959
CLUG_00055	0.659128	5.34201	71.5979	2.6384e-17	1.73658e-15		39.606	48.169	49.5218	45.7656		57.7686	55.518	55.3772	56.2212		27.0523	29.6729	31.1089	29.278		36.406	34.643	34.7305	35.2599		35.5036	32.4992	31.636	33.2129		56.9836	63.2158	58.164	59.4544
CLUG_00983	-0.871891	9.02783	70.4721	4.66819e-17	3.03599e-15		383.467	428.323	419.459	410.416		278.598	282.492	291.091	284.06		728.639	743.49	708.568	726.899		557.6	539.342	548.861	548.601		659.407	621.866	624.81	635.361		597.597	592.648	553.344	581.196
CLUG_05002	0.370974	7.2852	70.399	4.84443e-17	3.11354e-15		185.234	179.161	181.406	181.934		177.432	177.27	176.966	177.223		145.018	149.848	149.691	148.186		126.233	138.572	132.392	132.399		130.884	137.482	142.362	136.909		115.104	120.17	128.314	121.196
CLUG_01565	-0.855582	9.73128	70.0183	5.87561e-17	3.73238e-15		493.552	485.848	474.02	484.473		674.156	671.003	618.057	654.406		785.848	902.611	919.718	869.392		1131.84	1035.66	1008.22	1058.57		1226.7	1165.04	1133.45	1175.06		1073.11	1003.7	959.902	1012.24
CLUG_02238	-0.562767	8.68203	69.5892	7.30359e-17	4.58615e-15		261.806	295.078	287.574	281.486		381.472	354.768	323.836	353.359		428.698	434.151	457.962	440.27		487.666	482.907	466.636	479.07		487.455	499.72	494.048	493.741		493.533	490.22	533.301	505.685
CLUG_04005	0.381539	8.89665	69.1333	9.203e-17	5.71318e-15		608.104	563.647	526.669	566.14		524.186	537.396	548.836	536.806		401.054	443.238	417.64	420.644		421.109	444.912	428.343	431.455		422.589	431.07	410.564	421.408		436.062	429.092	400.86	422.005
CLUG_00879	0.360376	7.70894	69.0801	9.45458e-17	5.80341e-15		229.512	232.528	260.641	240.894		253.413	226.632	237.038	239.028		187.444	200.663	191.64	193.249		193.415	177.825	187.307	186.182		181.356	185.866	181.204	182.809		204.719	195.909	202.591	201.073
CLUG_04748	-0.696423	11.7884	68.0919	1.56047e-16	9.47203e-15		2487.66	2442.06	2229.18	2386.3		2754.11	2864.13	2625.48	2747.91		3516.95	3913.29	3951.7	3793.98		4446.41	4222.4	4186.36	4285.06		4580.92	4422.26	4323.76	4442.31		4321.82	4363.68	4278.2	4321.23
CLUG_00099	-0.311913	7.75939	67.0118	2.69891e-16	1.62024e-14		188.281	198.221	185.055	190.519		190.665	189.126	178.892	186.228		228.984	238.681	242.585	236.75		234.325	233.002	226.342	231.223		240.465	227.859	237.27	235.198		227.772	230.946	223.42	227.38
CLUG_01733	0.538701	5.76243	66.8027	3.00083e-16	1.7819e-14		65.6038	71.7337	66.7242	68.0205		61.8949	65.4359	65.7303	64.3537		50.7046	52.6693	48.5603	50.6447		42.9116	50.428	38.5895	43.9763		43.1801	43.0888	40.248	42.1723		45.7817	39.9571	42.837	42.8586
CLUG_05798	0.793406	6.48155	66.6224	3.28833e-16	1.93163e-14		107.038	87.6745	112.771	102.494		129.197	129.048	144.462	134.236		60.1655	52.2984	56.1478	56.2039		73.3125	73.7562	80.741	75.9366		73.8859	70.8408	76.9808	73.9025		75.1663	71.1178	66.2205	70.8349
CLUG_05619	0.409245	6.32821	66.4035	3.67445e-16	2.13548e-14		101.148	84.2091	85.1428	90.1665		98.4627	94.2779	97.7528	96.8311		69.0352	68.0621	71.2145	69.4373		67.5576	71.8005	73.7653	71.0411		68.3204	69.928	76.6293	71.6259		75.004	77.0815	78.993	77.0262
CLUG_03661	-1.55618	2.9522	66.2208	4.03139e-16	2.31826e-14		2.43729	1.90597	6.08163	3.47496		2.27659	3.648	4.0931	3.33923		8.72179	7.0473	8.12951	7.9662		10.8843	10.7561	10.3895	10.6766		11.7066	10.407	13.7089	11.9408		15.9099	15.2076	19.0605	16.726
CLUG_00734	-0.430044	7.11388	65.8133	4.95738e-16	2.82106e-14		116.787	110.893	100.26	109.313		118.241	124.26	112.079	118.193		140.14	147.993	143.079	143.738		149.002	154.776	157.92	153.899		165.236	160.67	169.252	165.053		159.099	161.32	170.365	163.595
CLUG_04072	0.441931	6.55267	64.2971	1.07003e-15	6.02635e-14		112.522	110.373	104.778	109.224		107.996	119.358	108.949	112.101		87.8092	88.8331	92.6764	89.7729		76.1899	78.5056	79.8505	78.182		71.1991	80.335	79.2656	76.9332		78.9003	88.5617	88.425	85.2957
CLUG_03279	-0.797444	5.27888	64.2682	1.08583e-15	6.05297e-14		23.1543	29.8024	21.8939	24.9502		25.0425	31.35	27.6886	28.027		36.5132	40.2438	37.9377	38.2316		47.1652	51.8249	52.0958	50.362		55.8462	50.2094	47.1024	51.0527		56.8212	53.5247	63.8625	58.0695
CLUG_02766	0.406038	8.55311	64.1734	1.13936e-15	6.28722e-14		487.052	444.957	431.969	454.66		433.406	425.904	408.467	422.592		332.758	367.943	351.845	350.849		335.786	301.45	316.137	317.791		346.592	317.871	316.008	326.824		332.161	334.865	342.499	336.508
CLUG_01318	0.473649	5.79584	64.0637	1.20461e-15	6.58078e-14		65.6038	69.8277	68.9831	68.1382		61.468	62.9279	68.4992	64.2984		45.0872	50.8148	51.8121	49.238		47.1652	49.3105	44.3779	46.9512		52.9675	40.3501	47.6297	46.9824		40.0995	46.07	37.1385	41.1027
CLUG_05592	-0.879318	3.75569	63.3317	1.74672e-15	9.44785e-14		9.54606	6.75752	7.12419	7.80926		8.67951	10.032	9.7512	9.48757		17.0001	14.0946	13.9828	15.0258		19.7668	18.02	15.5842	17.7903		15.3529	14.9715	16.1695	15.498		12.5007	11.4802	10.0215	11.3341
CLUG_03576	0.495875	4.90931	62.8732	2.20455e-15	1.18073e-13		34.1221	38.6392	35.0997	35.9536		33.722	37.962	35.2729	35.6523		26.0175	28.3747	25.7976	26.7299		23.3949	25.8426	22.8568	24.0315		24.9485	26.8392	26.3633	26.0503		26.1378	21.1713	23.3835	23.5642
CLUG_00072	-0.354601	7.31298	62.6596	2.45705e-15	1.30319e-13		123.286	135.844	139.356	132.829		139.726	144.78	128.331	137.612		171.036	163.015	163.349	165.8		170.896	176.009	174.84	173.915		180.013	180.023	186.125	182.054		234.59	230.648	244.249	236.496
CLUG_03693	-0.837627	4.03713	61.0102	5.67793e-15	2.98255e-13		8.53052	9.70311	14.4222	10.8853		10.9561	10.374	11.1958	10.842		22.0262	14.2801	20.2696	18.8586		23.2698	18.9978	19.1463	20.4713		18.9992	17.8928	19.8604	18.9175		21.9168	17.5931	17.4885	18.9994
CLUG_05756	0.3993	7.61989	60.4771	7.44382e-15	3.87291e-13		219.559	211.216	221.198	217.324		250.568	227.772	240.891	239.743		154.923	170.804	174.405	166.711		159.136	172.237	188.94	173.438		173.296	181.849	191.749	182.298		166.405	167.731	182.548	172.228
CLUG_04249	0.360095	9.36009	59.9434	9.7625e-15	5.03137e-13		738.5	775.556	762.984	759.013		772.334	731.309	744.703	749.449		578.003	613.857	620.553	604.138		613.523	566.581	571.124	583.743		596.46	557.415	586.671	580.182		542.237	542.552	538.017	540.935
CLUG_05588	-0.871385	7.54522	59.4103	1.28e-14	6.53516e-13		109.069	90.1003	108.253	102.474		142.714	146.832	145.786	145.111		180.644	182.117	172.562	178.441		262.849	245.994	249.644	252.829		256.585	248.673	250.451	251.903		294.983	260.02	258.79	271.264
CLUG_01501	0.407806	8.70031	59.218	1.41136e-14	7.13913e-13		479.537	456.046	427.799	454.461		555.773	514.71	479.253	516.579		358.628	384.078	383.496	375.401		392.835	355.929	362.889	370.551		363.672	349.822	353.444	355.646		503.923	498.868	488.106	496.966
CLUG_05326	-0.449799	6.26956	58.8495	1.70207e-14	8.53064e-13		67.838	63.2435	51.0857	60.7224		63.7446	69.3119	60.9149	64.6572		77.1656	81.4149	85.1973	81.2593		86.6989	93.8715	85.9358	88.8354		89.8145	86.5427	87.7019	88.0197		98.0572	89.1581	77.028	88.0811
CLUG_01524	-0.477158	5.96228	58.7915	1.75293e-14	8.70571e-13		45.0899	49.0353	49.6956	47.9403		50.2273	54.264	50.8025	51.7646		79.0874	64.5385	78.0433	73.8897		65.0554	69.8448	63.3758	66.092		69.4719	67.0067	71.7082	69.3956		89.1281	91.6927	87.4425	89.4211
CLUG_01234	0.344692	6.1721	57.0779	4.18893e-14	2.06163e-12		87.1332	80.5704	81.4938	83.0658		82.5265	82.4219	78.3707	81.1064		68.5917	66.5785	62.2178	65.796		63.9295	63.2794	66.9379	64.7156		58.7249	65.7286	66.6113	63.6883		59.2564	62.023	61.8975	61.059
CLUG_05008	-0.612194	5.06021	56.0557	7.04484e-14	3.43625e-12		21.5294	20.4458	27.2805	23.0852		29.4534	25.536	25.0401	26.6765		35.6263	35.6074	33.06	34.7646		36.6562	40.2306	45.2684	40.7184		40.4933	39.072	40.248	39.9378		36.6903	34.4407	33.6015	34.9108
CLUG_01568	-0.502472	6.7047	55.9505	7.43204e-14	3.59303e-12		79.6182	85.2487	74.8909	79.9193		83.2379	90.5159	82.9454	85.5664		98.7484	96.8077	114.138	103.231		127.734	119.854	121.112	122.9		134.53	117.946	129.707	127.395		138.157	130.904	149.929	139.664
CLUG_05102	-0.317041	7.89763	55.8981	7.63278e-14	3.65771e-12		200.061	202.899	229.712	210.891		203.471	206.112	198.515	202.699		269.784	252.961	251.906	258.217		259.596	252.14	243.114	251.617		265.03	269.122	262.227	265.46		256.994	253.758	262.131	257.628
CLUG_02844	0.774904	7.09648	55.726	8.33096e-14	3.95757e-12		139.332	129.606	152.736	140.558		228.798	210.216	221.388	220.134		107.618	89.0186	94.1939	96.9435		112.596	107.84	104.488	108.308		111.309	105.531	120.92	112.586		318.036	251.223	262.327	277.196
CLUG_02540	-0.352463	7.56569	55.3261	1.02102e-13	4.80847e-12		176.297	150.918	156.211	161.142		155.52	166.212	164.446	162.059		199.714	194.543	189.363	194.54		209.053	225.878	219.812	218.248		210.143	204.306	210.028	208.159		252.611	245.408	242.677	246.899
CLUG_00518	-0.306236	6.96467	54.9456	1.2391e-13	5.78565e-12		104.804	114.012	108.427	109.081		110.842	108.528	105.578	108.316		134.818	136.866	138.527	136.737		132.988	131.029	129.72	131.246		130.308	134.926	144.295	136.51		146.599	141.341	146.982	144.974
CLUG_05286	0.455375	6.07558	54.7786	1.34903e-13	6.24555e-12		82.2586	72.9466	71.5895	75.5982		83.0957	80.7119	87.1589	83.6555		56.9133	65.4657	55.2807	59.2199		52.9201	57.1331	60.2589	56.7707		64.4822	51.3048	63.2719	59.6863		55.1977	55.0156	54.627	54.9468
CLUG_00516	0.428864	6.23093	54.6892	1.41181e-13	6.48128e-12		97.0855	77.7981	78.8874	84.5903		92.7712	93.1379	88.4831	91.4641		66.0786	64.7239	72.0816	67.6281		58.5499	69.7052	66.7895	65.0148		64.0984	62.9899	65.0295	64.0393		68.0231	64.2594	63.666	65.3162
CLUG_03719	-0.370239	8.41425	54.4777	1.57222e-13	7.15752e-12		289.022	280.697	269.156	279.625		297.949	305.064	289.887	297.633		317.68	375.176	352.604	348.487		372.693	398.674	388.715	386.694		384.59	389.625	392.286	388.834		347.259	354.396	381.996	361.217
CLUG_01409	0.373743	9.46632	54.1403	1.86677e-13	8.42825e-12		847.365	840.185	859.769	849.106		769.489	799.823	780.457	783.256		697.004	631.104	644.399	657.502		616.525	604.158	601.847	607.51		646.357	620.588	623.404	630.116		653.119	649.9	656.899	653.306
CLUG_05100	-1.13708	2.83949	53.7749	2.24826e-13	1.00674e-11		5.2808	4.15847	3.47522	4.30483		4.4109	3.762	3.13001	3.76764		7.98265	7.41821	7.91272	7.7712		9.383	10.337	10.8347	10.1849		7.29263	7.1206	10.3696	8.26093		11.8513	11.6293	12.3795	11.9534
CLUG_05451	0.397134	6.81686	53.0962	3.17601e-13	1.41061e-11		121.662	125.447	128.409	125.173		140.295	135.66	132.664	136.206		99.4875	104.04	99.722	101.083		111.095	106.444	102.707	106.749		97.299	91.6549	83.308	90.754		149.521	172.502	170.562	164.195
CLUG_02694	-0.496765	6.74043	52.9553	3.41225e-13	1.50332e-11		80.0244	78.8377	83.2314	80.6979		90.3523	87.3239	90.4093	89.3618		114.122	97.5495	101.239	104.304		128.61	133.124	130.611	130.781		129.924	120.32	130.586	126.943		138.644	130.308	128.118	132.357
CLUG_05227	0.443232	6.32146	52.4748	4.35794e-13	1.90459e-11		109.881	105.348	84.1003	99.7765		85.23	95.5319	87.52	89.4273		62.6786	67.3203	69.5886	66.5292		70.8103	71.9402	71.6874	71.4793		64.0984	75.2228	72.7627	70.6946		64.1268	66.3467	70.1505	66.8747
CLUG_02446	0.275979	8.12446	52.2471	4.8939e-13	2.12185e-11		288.616	308.767	308.599	301.994		323.561	316.236	312.761	317.519		248.793	263.347	249.522	253.887		261.598	257.308	266.267	261.725		256.969	253.238	255.548	255.252		287.028	282.384	288.855	286.089
CLUG_04372	0.410167	5.27821	52.0473	5.4181e-13	2.33063e-11		48.3396	42.1046	46.0466	45.4969		43.3976	44.802	45.7464	44.6486		31.3393	35.9783	35.7698	34.3625		31.652	34.0843	33.3947	33.0437		37.2308	35.7856	31.1087	34.7084		35.3915	35.9316	35.9595	35.7609
CLUG_00137	-0.347544	7.91537	51.6063	6.78229e-13	2.89466e-11		219.356	198.394	179.842	199.198		218.411	220.134	201.766	213.437		244.358	255.187	253.857	251.134		271.481	264.433	273.837	269.917		260.424	265.836	282.615	269.625		259.754	279.998	275.886	271.879
CLUG_00487	0.361061	6.74383	51.2192	8.26078e-13	3.49834e-11		144.206	124.408	118.331	128.982		120.09	114.798	117.135	117.341		93.5744	94.9531	95.8198	94.7825		92.4538	99.1797	103.746	98.4599		95.5718	95.3065	91.5685	94.149		108.934	110.628	115.542	111.701
CLUG_01282	2.93082	6.0617	51.0888	8.82823e-13	3.70989e-11		137.91	133.244	119.721	130.292		154.666	148.884	131.581	145.044		36.8089	47.1057	45.5253	43.1466		6.50554	6.42573	7.12421	6.68516		4.98969	3.46901	4.39388	4.2842		5.84447	4.17463	4.1265	4.7152
CLUG_04979	0.316828	9.18409	50.891	9.76385e-13	4.07175e-11		679.802	651.841	644.653	658.765		669.603	654.701	640.569	654.958		496.403	535.78	556.709	529.631		544.714	546.466	520.067	537.083		518.928	529.481	510.745	519.718		518.047	506.919	517.188	514.051
CLUG_05613	0.636491	3.95354	50.316	1.30879e-12	5.4166e-11		17.061	18.7131	23.979	19.9177		18.4973	17.898	19.5024	18.6326		12.4175	12.2401	12.682	12.4465		11.5098	11.4546	14.2484	12.4043		11.8985	12.9631	12.3029	12.3882		11.3642	11.4802	12.969	11.9378
CLUG_04092	-0.404406	5.72569	49.8615	1.64988e-12	6.7769e-11		42.6526	38.4659	41.0076	40.7087		45.2473	48.45	45.8667	46.5213		60.3134	55.6366	59.9416	58.6305		55.2971	56.8537	55.6579	55.9362		63.7146	55.8693	62.2174	60.6004		70.6206	56.2084	71.133	65.9873
CLUG_04507	-0.390653	6.37904	49.3266	2.16702e-12	8.83466e-11		64.5883	68.2683	62.7277	65.1947		73.4201	78.5459	68.3788	73.4483		92.5396	83.2694	84.0049	86.6047		92.5789	91.6364	96.6221	93.6125		90.1983	94.7588	99.4775	94.8115		106.986	102.427	112.398	107.271
CLUG_03247	-0.494926	4.71235	48.446	3.39513e-12	1.3739e-10		18.2797	19.2329	22.7627	20.0918		22.4814	21.546	19.6228	21.2167		29.2697	28.1892	26.99	28.1496		31.7771	31.1508	28.2	30.376		26.6757	29.3953	32.1632	29.4114		22.2414	27.7315	26.1345	25.3691
CLUG_05240	0.337486	7.75962	47.8397	4.62521e-12	1.85791e-10		240.886	263.717	266.202	256.935		237.477	239.4	231.982	236.286		215.088	201.961	211.042	209.364		190.412	186.067	200.368	192.282		185.386	184.223	184.192	184.6		176.308	176.974	174.295	175.859
CLUG_01722	0.339792	6.29084	47.3487	5.94186e-12	2.36937e-10		86.727	87.6745	94.1784	89.5266		79.9653	93.8219	90.4093	88.0655		76.2787	69.7312	72.9488	72.9862		65.9312	71.5211	67.8284	68.4269		72.7344	69.3802	67.49	69.8682		69.4842	70.5214	65.631	68.5455
CLUG_03193	0.430688	5.866	47.3029	6.08214e-12	2.40773e-10		63.7758	58.0454	66.5504	62.7905		74.9853	77.8619	67.1749	73.3407		52.922	48.5893	52.0289	51.1801		54.6716	53.6408	48.6821	52.3315		47.2102	49.479	49.563	48.7507		64.2891	65.6013	69.168	66.3528
CLUG_02310	0.273008	8.01438	46.7265	8.16158e-12	3.20768e-10		268.712	291.44	289.486	283.212		293.823	287.736	289.286	290.281		234.453	246.099	251.039	243.864		226.193	231.047	235.841	231.027		228.374	243.196	247.815	239.795		238.974	235.121	239.926	238.007
CLUG_00264	0.311406	7.03779	46.7016	8.26614e-12	3.22556e-10		134.66	145.027	157.601	145.763		156.231	144.438	148.074	149.581		118.705	123.142	126.929	122.925		114.097	114.546	118.143	115.595		115.531	116.121	127.95	119.867		128.254	130.457	128.118	128.943
CLUG_02229	0.402597	5.57663	46.5712	8.83487e-12	3.40458e-10		56.6671	48.169	55.7772	53.5378		55.492	54.15	60.9149	56.8523		44.2002	45.8075	42.5986	44.2021		38.1575	42.745	43.9326	41.6117		38.958	42.3584	39.0177	40.1114		56.8212	51.7356	55.806	54.7876
CLUG_04027	-0.361242	9.06838	46.568	8.84954e-12	3.40458e-10		396.263	459.338	453.342	436.314		499.57	476.634	452.167	476.123		549.325	597.166	608.087	584.859		580.87	594.1	577.209	584.06		640.792	579.69	567.514	595.999		763.839	750.091	750.04	754.657
CLUG_05757	0.31877	6.32457	45.7718	1.32859e-11	5.0756e-10		83.6804	88.8874	92.267	88.2783		97.6089	84.8159	93.78	92.0683		71.2526	74.1821	75.4418	73.6255		72.5618	71.2417	73.6168	72.4735		69.8557	76.866	68.0173	71.5797		70.1336	69.0304	80.958	73.374
CLUG_04459	0.285576	6.8338	45.7284	1.35838e-11	5.15336e-10		127.145	127.18	126.324	126.883		131.473	124.26	125.802	127.179		102.592	106.637	111.32	106.85		97.3329	100.437	108.941	102.237		105.551	106.809	100.884	104.415		126.792	118.53	111.219	118.847
CLUG_01938_1939	3.03779	10.6771	45.5385	1.49666e-11	5.63878e-10		3734.54	3673.49	3386.6	3598.21		3279.15	3301.67	3303.25	3294.69		908.1	1015.74	993.209	972.35		186.284	181.876	183.003	183.721		112.652	106.626	94.9079	104.729		12.663	16.1021	11.004	13.2564
CLUG_00095	0.440073	5.61315	45.2705	1.71615e-11	6.42146e-10		57.8857	59.085	60.6425	59.2044		52.7885	53.352	61.878	56.0061		50.1133	42.2838	45.4169	45.938		44.2877	38.1353	44.2295	42.2175		39.7256	37.9765	39.1934	38.9652		47.4051	46.2191	44.016	45.8801
CLUG_01994	-0.509629	5.21046	45.0112	1.95911e-11	7.28068e-10		27.4195	27.5499	26.9329	27.3008		26.75	34.086	31.0594	30.6318		46.7133	37.6474	35.5531	39.9713		39.2835	45.3991	41.4095	42.0307		43.372	45.2797	41.4783	43.3766		42.6971	43.8336	47.16	44.5635
CLUG_04901	-0.639995	3.74967	44.95	2.02128e-11	7.46099e-10		9.95228	10.0496	9.38309	9.795		10.5292	9.00599	10.1124	9.88253		17.1479	14.0946	17.2346	16.159		14.7626	14.388	15.2874	14.8127		16.1206	14.7889	13.7089	14.8728		14.1241	14.6112	11.397	13.3774
CLUG_01866	0.462447	5.10995	44.9197	2.05284e-11	7.5266e-10		45.4961	44.7036	42.9189	44.3729		37.4215	38.76	37.3194	37.8336		32.6697	32.8256	32.3012	32.5989		28.5243	27.3792	30.1295	28.6777		28.211	27.9347	26.7148	27.6201		31.0081	31.9061	34.584	32.4994
CLUG_04094	-1.49001	2.37114	44.528	2.50748e-11	9.13223e-10		1.42175	2.25251	3.30146	2.32524		1.28058	2.85	2.64847	2.25969		6.35656	4.82184	4.44413	5.20751		7.13108	9.35921	8.31158	8.26729		7.10072	5.11223	6.50295	6.23863		4.87039	3.87644	4.716	4.48761
CLUG_03502	0.254605	7.59118	44.3596	2.73263e-11	9.88631e-10		220.778	219.36	211.988	217.375		209.589	204.402	209.229	207.74		171.479	176.553	167.576	171.87		186.159	181.178	181.964	183.1		181.932	181.484	178.919	180.778		187.997	192.629	189.819	190.148
CLUG_05040	0.299257	7.79187	44.3254	2.78088e-11	9.9947e-10		265.056	245.35	249.868	253.425		250.425	233.928	246.669	243.674		220.41	218.652	209.525	216.195		195.417	192.632	198.142	195.397		204.194	188.787	193.682	195.554		192.38	183.833	189.229	188.481
CLUG_01001	0.306101	7.87334	44.2306	2.91884e-11	1.0422e-09		299.99	266.835	255.428	274.085		247.864	248.52	263.884	253.423		207.549	230.706	200.961	213.072		210.304	217.776	212.39	213.49		215.516	215.444	214.07	215.01		237.675	243.172	221.652	234.166
CLUG_03130	0.272256	8.38247	44.2064	2.95517e-11	1.04832e-09		360.922	385.352	385.054	377.109		357.283	367.08	366.693	363.685		307.776	326.587	310.439	314.934		317.896	319.889	303.373	313.719		293.816	292.858	294.39	293.688		300.665	306.984	289.837	299.162
CLUG_03274	0.477821	8.35571	42.9408	5.64225e-11	1.98862e-09		341.424	330.772	384.707	352.301		428.426	405.384	460.353	431.388		247.167	259.823	253.641	253.543		327.529	296.142	294.467	306.046		321.643	278.251	264.16	288.018		414.47	414.034	438.391	422.298
CLUG_04696	0.414351	5.16709	42.8644	5.86698e-11	2.05457e-09		44.2775	38.8124	38.2274	40.4391		42.4016	46.74	39.3659	42.8358		34.148	31.342	31.2173	32.2358		28.7745	32.6874	31.1684	30.8768		28.4029	31.7688	33.2178	31.1298		40.2619	44.8772	41.8545	42.3312
CLUG_01124	0.708909	9.24941	42.4022	7.4308e-11	2.58564e-09		666.193	639.019	649.518	651.577		959.442	910.061	910.834	926.779		374.593	390.569	401.381	388.848		581.996	552.333	540.995	558.441		542.341	475.254	501.606	506.401		754.586	700.294	683.427	712.769
CLUG_03343	0.317552	8.30621	42.0449	8.91999e-11	3.08417e-09		410.074	382.06	343.699	378.611		330.391	348.156	332.143	336.896		276.88	302.849	296.564	292.098		281.49	287.9	290.905	286.765		271.746	286.467	293.336	283.85		323.394	313.246	311.256	315.965
CLUG_00676	-0.382162	6.63351	41.8197	1.00088e-10	3.43888e-09		83.0711	73.2931	78.0186	78.1276		87.222	91.4279	86.0754	88.2418		101.557	95.6949	104.6	100.617		104.714	118.317	120.369	114.467		110.925	106.444	119.338	112.235		131.501	132.395	144.231	136.042
CLUG_01019	0.363529	7.67458	41.7462	1.03926e-10	3.54844e-09		201.483	235.647	233.187	223.439		233.066	246.354	255.217	244.879		192.471	211.605	195.65	199.908		180.279	175.73	172.614	176.207		178.478	175.094	163.277	172.283		172.087	176.974	160.54	169.867
CLUG_05325	0.234968	7.65373	41.3622	1.26481e-10	4.29171e-09		220.778	215.201	227.453	221.144		215.992	220.134	221.148	219.091		190.105	186.383	179.608	185.365		195.667	188.022	182.113	188.601		181.548	189.883	195.44	188.957		188.322	174.887	181.369	181.526
CLUG_00256	-0.430981	4.90397	41.256	1.33538e-10	4.5032e-09		21.1232	24.2578	26.0641	23.815		25.0425	25.308	24.077	24.8092		34.148	34.3092	32.4096	33.6223		29.0247	35.7606	30.5747	31.7867		32.6249	33.9598	35.5026	34.0291		32.6316	37.5716	33.798	34.6671
CLUG_00422	-0.642918	7.64507	41.1205	1.43126e-10	4.79692e-09		146.644	145.373	127.714	139.91		152.247	168.834	152.408	157.83		174.436	173.772	184.052	177.42		247.336	254.096	255.284	252.238		262.919	273.687	276.112	270.906		285.405	292.82	338.176	305.467
CLUG_05112	-0.291098	8.45709	40.8915	1.60924e-10	5.36052e-09		329.847	301.489	295.22	308.852		315.877	313.386	294.944	308.069		359.663	356.631	349.135	355.143		395.587	391.55	394.8	393.979		396.681	368.993	394.043	386.572		379.728	377.506	390.052	382.429
CLUG_04134	-0.329358	7.01627	40.7471	1.73258e-10	5.73641e-09		100.945	101.536	102.519	101.667		115.253	124.83	120.867	120.316		135.705	132.601	137.226	135.177		140.62	143.461	144.859	142.98		146.812	143.507	141.132	143.817		138.968	140.446	141.48	140.298
CLUG_00027	0.537801	4.01488	40.7236	1.75352e-10	5.77078e-09		16.2486	18.7131	20.5038	18.4885		21.6276	20.064	18.6597	20.1171		13.7479	13.7237	11.7065	13.0594		14.0119	12.9911	14.9905	13.9979		12.4742	13.6935	13.7089	13.2922		25.326	24.8987	20.829	23.6846
CLUG_05288	0.25631	7.46628	40.3654	2.10636e-10	6.89044e-09		176.094	195.102	200.172	190.456		201.479	201.438	193.579	198.832		162.018	172.659	170.503	168.393		165.391	160.224	165.638	163.751		160.054	160.305	155.895	158.751		168.191	180.553	175.081	174.608
CLUG_04980	0.31723	7.29039	39.9719	2.57644e-10	8.37804e-09		163.502	161.661	165.247	163.47		185.969	189.012	190.81	188.597		139.105	135.939	133.649	136.231		135.741	138.153	153.913	142.602		146.236	148.62	149.216	148.024		179.717	168.327	182.352	176.799
CLUG_02395	-0.788199	3.89602	39.9465	2.61015e-10	8.43744e-09		12.1865	8.31695	7.993	9.4988		11.5253	10.83	9.99197	10.7824		15.0783	14.4655	15.6087	15.0508		17.2647	16.204	16.1779	16.5489		25.908	18.9883	19.8604	21.5856		27.5989	27.1351	25.7415	26.8251
CLUG_02001	-0.474762	9.71778	39.8253	2.77724e-10	8.92474e-09		657.053	653.747	640.309	650.37		739.608	705.431	680.537	708.526		776.83	787.629	853.165	805.875		1012.99	992.914	988.929	998.277		1060.31	1001.08	1054.53	1038.64		998.592	1003.25	1107.47	1036.44
CLUG_03868	0.343278	5.90138	39.1965	3.83235e-10	1.2205e-08		66.4162	71.3871	68.1143	68.6392		70.2898	66.2339	64.8876	67.1371		57.6525	54.5239	55.7142	55.9635		48.9167	47.9136	53.4316	50.0873		56.4219	58.4254	50.4418	55.0964		61.2046	52.1828	56.592	56.6598
CLUG_04782	-0.32266	6.87245	39.179	3.86674e-10	1.2205e-08		96.4762	98.244	92.9621	95.8941		106.288	115.254	96.1877	105.91		124.175	124.997	119.558	122.91		127.359	128.654	121.705	125.906		124.742	133.283	139.725	132.584		125.494	127.028	136.764	129.762
CLUG_00949	0.347942	7.56525	39.174	3.87661e-10	1.2205e-08		228.496	219.879	237.184	228.52		214.284	195.738	203.21	204.411		181.679	146.324	160.639	162.881		167.643	189.559	177.66	178.287		166.195	159.757	182.961	169.638		164.619	183.534	194.142	180.765
CLUG_00669	-0.58242	5.53197	39.1686	3.88737e-10	1.2205e-08		32.7003	32.748	25.8904	30.4462		41.8324	43.662	33.4671	39.6538		49.9655	42.6547	46.6092	46.4098		54.6716	56.5743	53.8768	55.0409		58.7249	57.33	56.9447	57.6665		65.4256	60.383	73.6875	66.4987
CLUG_01106	-0.590602	3.87643	39.0867	4.05388e-10	1.26551e-08		12.5927	10.7427	13.0321	12.1225		10.5292	10.83	9.14927	10.1695		18.0349	16.3201	15.5003	16.6184		17.0145	16.3437	18.4042	17.2541		15.161	14.7889	17.7513	15.9004		17.2087	14.6112	19.4535	17.0911
CLUG_02959	0.434254	9.55096	38.9311	4.39025e-10	1.36272e-08		1054.74	955.41	798.084	936.077		806.056	887.831	808.627	834.172		591.308	760.552	687.214	679.691		660.063	659.894	673.089	664.349		632.156	637.568	610.222	626.649		656.204	650.496	620.94	642.547
CLUG_02878	0.271037	8.22307	38.6395	5.0978e-10	1.57341e-08		342.236	337.183	316.071	331.83		335.655	342	315.168	330.941		261.654	287.456	288.11	279.073		277.361	261.22	255.729	264.77		292.089	274.965	281.209	282.754		404.08	413.288	392.607	403.325
CLUG_05940	-0.396842	6.07161	38.2685	6.16493e-10	1.89208e-08		56.0577	46.9561	50.2169	51.0769		62.7486	61.56	57.3033	60.5373		68.4438	71.4003	66.8788	68.9076		78.9423	77.5278	72.1326	76.2009		81.5623	73.7621	76.8051	77.3765		70.783	60.2339	60.3255	63.7808
CLUG_00494	0.434056	5.3812	38.2474	6.23189e-10	1.90195e-08		57.8857	44.5303	43.7877	48.7346		51.2234	48.45	47.6725	49.1153		31.3393	41.1711	38.5881	37.0328		38.0324	38.5544	36.5116	37.6994		34.1602	31.2211	35.8541	33.7451		37.989	36.6771	37.9245	37.5302
CLUG_03729	0.454885	8.00964	37.915	7.38942e-10	2.24269e-08		295.522	322.455	330.493	316.157		306.913	286.026	295.305	296.081		268.01	265.016	264.48	265.835		202.172	203.109	205.118	203.466		195.558	207.228	203.876	202.221		177.445	182.342	183.924	181.237
CLUG_02617	0.301236	8.1435	37.8634	7.58736e-10	2.29004e-08		286.585	283.296	314.681	294.854		330.248	334.59	350.682	338.507		260.619	253.147	245.294	253.02		250.839	252.28	262.408	255.176		255.626	277.521	267.851	266.999		266.248	254.95	268.615	263.271
CLUG_04200	-0.541968	7.96713	37.4918	9.17995e-10	2.7555e-08		172.235	160.275	155.342	162.617		233.635	236.664	212.239	227.513		264.167	228.11	270.333	254.203		288.871	302.149	310.2	300.407		300.341	314.219	290.524	301.695		255.208	260.765	287.872	267.949
CLUG_02461	0.422221	5.99061	36.7625	1.33433e-09	3.9833e-08		73.7281	63.4167	68.1143	68.4197		69.7207	83.6759	85.3531	79.5832		46.7133	60.0875	53.0044	53.2684		55.6724	55.8759	56.4	55.9828		61.0278	58.9732	53.9569	57.986		62.1786	56.3575	62.2905	60.2755
CLUG_00307	0.257187	7.25816	36.7041	1.37493e-09	4.0822e-08		170.814	156.636	166.984	164.811		170.175	173.622	172.753	172.183		146.94	152.259	142.212	147.137		128.359	141.366	141.742	137.156		142.974	141.864	137.792	140.877		140.592	130.904	129.1	133.532
CLUG_05907	0.310496	6.0228	36.6164	1.43818e-09	4.24691e-08		76.7747	78.1447	74.1959	76.3718		72.9933	69.1979	68.0176	70.0696		60.4612	63.7966	59.1828	61.1469		59.0503	62.7207	57.4389	59.7366		57.7653	54.4087	55.1872	55.7871		61.0422	58.2957	62.487	60.6083
CLUG_01971	-0.821078	4.5146	36.2263	1.75684e-09	5.16e-08		13.202	12.1289	13.7271	13.0193		16.2207	16.416	19.8636	17.5001		27.0523	15.9492	19.7276	20.9097		30.2758	30.0333	29.6842	29.9978		30.8977	31.7688	30.5814	31.0827		35.5538	31.6079	32.619	33.2602
CLUG_04146	0.494894	3.95985	35.889	2.08887e-09	6.10241e-08		19.0921	16.9804	19.2875	18.4533		19.7779	18.924	16.6132	18.4383		13.3044	10.9419	13.4408	12.5624		13.6366	13.8293	12.9126	13.4595		12.8581	12.7806	13.5332	13.0573		11.5266	12.673	15.9165	13.372
CLUG_01275	0.404356	5.33743	35.5242	2.519e-09	7.31984e-08		45.9023	41.2382	46.9154	44.6853		48.2353	52.44	45.2648	48.6467		32.8176	29.3019	32.7348	31.6181		36.6562	38.1353	37.2537	37.3484		34.3521	40.5327	37.7874	37.5574		50.9767	54.1211	48.732	51.2766
CLUG_04613	0.250672	8.22176	35.1268	3.08926e-09	8.92945e-08		341.627	334.757	329.972	335.452		310.897	321.48	332.865	321.747		289.889	292.463	282.907	288.419		268.479	268.903	264.338	267.24		259.848	288.476	277.166	275.163		269.495	268.816	275.296	271.202
CLUG_04344	-0.608012	11.5961	35.0363	3.23616e-09	9.30483e-08		2152.13	2091.37	1981.92	2075.14		2718.25	2656.31	2471.87	2615.48		3061.79	2796.3	3126.93	2995.01		3796.61	3853.06	3935.98	3861.88		3823.07	3897.71	3990.52	3903.77		3762.05	3702.15	4007.42	3823.87
CLUG_02087	0.278745	7.05047	34.7461	3.7564e-09	1.07441e-07		142.988	141.215	149.956	144.719		152.389	151.164	145.425	149.66		137.479	126.11	128.121	130.57		121.228	119.574	115.62	118.808		109.773	117.216	119.514	115.501		137.183	131.501	131.262	133.315
CLUG_04776	0.249201	7.7392	34.2905	4.74685e-09	1.35063e-07		229.918	224.038	225.715	226.557		250.71	242.82	235.112	242.881		192.914	191.204	218.521	200.88		196.918	201.433	187.901	195.417		198.82	196.821	198.604	198.081		212.024	203.96	223.224	213.07
CLUG_05269	-0.240692	7.82521	34.1051	5.22133e-09	1.47794e-07		210.42	209.483	182.623	200.842		209.02	207.594	201.043	205.886		238.888	245.172	234.347	239.469		234.2	246.552	233.466	238.073		240.849	240.64	257.13	246.206		242.708	238.401	240.712	240.607
CLUG_03094	0.646756	3.68399	33.9711	5.5937e-09	1.57518e-07		17.061	12.9952	15.986	15.3474		19.2088	15.846	14.5666	16.5404		11.5305	10.2	12.0317	11.2541		10.0085	11.8736	10.6863	10.8562		7.86836	7.30318	9.13928	8.10361		15.7476	19.3822	16.899	17.3429
CLUG_03124	-0.344224	8.89317	33.9258	5.72551e-09	1.60402e-07		422.464	410.823	335.358	389.548		419.462	448.02	407.383	424.955		454.42	501.842	501.645	485.969		533.455	540.878	529.121	534.485		564.027	520.169	524.805	536.334		540.451	535.843	518.17	531.488
CLUG_00341	-0.578707	8.03182	33.8268	6.02426e-09	1.67911e-07		205.545	211.389	206.602	207.845		172.879	194.256	215.128	194.088		252.932	453.067	313.582	339.86		298.004	302.428	295.209	298.547		282.11	280.99	231.118	264.739		292.223	326.366	258.201	292.264
CLUG_04220	0.273926	9.60407	33.4986	7.13136e-09	1.9776e-07		930.843	859.072	860.985	883.633		857.137	831.971	848.354	845.821		712.526	714.559	723.635	716.907		732.624	699.845	711.679	714.716		736.172	694.167	730.088	720.142		808.647	820.016	833.16	820.608
CLUG_04206	-0.401793	6.71355	33.1759	8.41876e-09	2.32052e-07		89.7736	84.3824	74.0221	82.726		93.4826	93.8219	88.1219	91.8088		104.218	92.1713	108.719	101.703		120.478	119.574	132.985	124.346		115.723	117.216	131.289	121.409		123.87	122.108	141.48	129.153
CLUG_00549	-0.515421	6.58086	33.168	8.45293e-09	2.32052e-07		68.8535	64.9762	69.8519	67.8938		86.6528	79.7999	82.1027	82.8518		97.2701	79.9312	89.6414	88.9476		118.726	115.244	125.564	119.845		108.814	113.564	126.72	116.366		135.884	126.879	147.964	136.909
CLUG_00372	-0.427573	6.98971	33.0704	8.88805e-09	2.42777e-07		97.8979	94.9518	94.0046	95.6181		111.695	123.006	104.494	113.065		138.07	119.062	131.156	129.43		139.369	170.421	154.358	154.716		121.096	146.794	149.216	139.035		99.1936	116.591	109.843	108.543
CLUG_04390	0.278153	6.43339	32.7628	1.04119e-08	2.82985e-07		102.569	90.7934	94.0046	95.7891		93.0558	103.968	91.0112	96.0116		83.9657	74.3676	80.9699	79.7677		78.1916	80.8803	77.4758	78.8492		74.0778	77.5963	85.4171	79.0304		71.1077	74.3978	72.312	72.6058
CLUG_05540	0.360682	5.6144	32.4357	1.23201e-08	3.33192e-07		57.8857	47.9957	51.607	52.4961		63.0332	60.192	53.8122	59.0124		44.3481	39.8729	39.672	41.2977		43.412	46.6564	44.5263	44.8649		43.1801	44.0017	47.8054	44.9957		75.8157	63.9612	67.989	69.2553
CLUG_01100	0.507509	5.91572	31.5154	1.9786e-08	5.32469e-07		76.5716	67.2287	72.632	72.1441		66.0212	74.6699	78.9727	73.2213		50.409	63.9821	68.0711	60.8207		46.2894	48.8914	40.5189	45.2333		49.5131	48.201	45.1691	47.6277		51.6261	53.6738	47.16	50.82
CLUG_01307	0.327759	5.86482	31.4264	2.07149e-08	5.54732e-07		68.4473	64.4564	66.3766	66.4268		65.7366	67.0319	63.0818	65.2835		50.2611	57.8621	60.7003	56.2745		53.6707	53.2218	50.6116	52.5014		50.2808	46.7404	47.9812	48.3341		48.0545	52.6301	53.841	51.5085
CLUG_05568	-0.477496	6.33708	31.4136	2.08515e-08	5.55668e-07		58.9012	56.8325	54.3871	56.707		73.9893	74.7839	68.8603	72.5445		84.2613	66.7639	89.9666	80.3306		90.327	98.2018	102.262	96.9303		84.6329	101.514	97.3684	94.5052		94.8102	96.3146	93.3375	94.8208
CLUG_00340	0.387669	6.32462	31.1981	2.32996e-08	6.17891e-07		108.256	104.482	91.0507	101.263		76.1236	90.4019	87.3996	84.6417		68.0004	78.8185	80.5363	75.7851		71.8112	73.3371	67.0863	70.7449		67.5528	66.6415	64.5022	66.2322		72.2441	81.5543	67.203	73.6671
CLUG_00246	0.295197	5.81097	30.5439	3.26394e-08	8.61397e-07		63.3696	58.9117	63.7702	62.0172		64.3138	62.4719	62.4799	63.0885		46.7133	49.3311	48.7771	48.2738		55.172	56.714	48.2368	53.3743		48.3617	52.7655	53.9569	51.6947		58.607	65.3031	65.8275	63.2459
CLUG_02743	0.354701	6.23998	30.5252	3.29556e-08	8.65561e-07		78.6027	75.0258	84.1003	79.2429		98.1781	90.9719	88.8443	92.6648		56.9133	63.0548	68.0711	62.6797		65.4308	68.7273	74.3589	69.5057		70.2396	66.4589	75.9263	70.8749		67.3737	70.6705	67.989	68.6777
CLUG_04008	0.647924	3.5326	30.5013	3.33644e-08	8.72105e-07		16.0455	11.0893	12.337	13.1573		16.7899	15.276	14.0851	15.3836		10.6435	6.86185	7.37075	8.29205		9.75832	10.1973	9.79579	9.91715		7.67645	8.9464	11.0726	9.23181		14.9359	14.313	16.7025	15.3171
CLUG_00820	-0.456667	5.35951	30.4844	3.3656e-08	8.75537e-07		28.0289	27.0301	33.0146	29.3578		34.4335	36.936	37.9213	36.4303		43.4611	38.5747	40.1056	40.7138		53.7958	46.6564	46.6042	49.0188		50.6646	44.3668	46.9267	47.3194		50.3274	51.1392	52.0725	51.1797
CLUG_05144	0.414664	4.64882	30.4244	3.47126e-08	8.98744e-07		27.0133	29.9757	28.323	28.4373		30.734	28.5	29.2536	29.4959		18.774	21.8837	19.4024	20.0201		22.7694	22.49	24.4895	23.2496		26.8676	20.8141	19.8604	22.514		23.0532	21.6186	19.65	21.4406
CLUG_05865	0.551092	6.68522	30.0861	4.1328e-08	1.06497e-06		94.4451	92.8726	108.253	98.5236		142.145	164.388	150.361	152.298		84.8526	77.1494	82.2706	81.4242		89.4512	92.8936	95.7316	92.6921		87.5116	87.4556	77.5081	84.1584		72.5688	71.1178	68.1855	70.624
CLUG_05607	0.915352	3.92424	30.0263	4.26236e-08	1.09321e-06		18.2797	17.6735	20.1563	18.7032		14.9401	15.96	35.5136	22.1379		12.2696	12.0546	8.45469	10.9263		11.2596	11.8736	11.4284	11.5205		6.7169	14.2412	9.8423	10.2668		9.25374	10.4366	10.0215	9.90393
CLUG_05334	-0.332227	7.91361	29.9874	4.34857e-08	1.10703e-06		200.874	193.196	191.137	195.069		232.782	210.672	215.851	219.768		241.549	216.797	241.392	233.246		266.978	265.829	275.618	269.475		289.402	280.442	283.142	284.329		273.716	278.06	297.894	283.223
CLUG_01871	0.254888	7.16152	29.9838	4.35679e-08	1.10703e-06		165.127	156.982	140.225	154.111		156.8	168.948	156.862	160.87		121.957	127.222	135.492	128.224		129.61	133.543	135.508	132.887		127.429	141.864	140.077	136.457		155.041	151.032	163.684	156.586
CLUG_05919	0.273026	7.75164	29.8654	4.63096e-08	1.17125e-06		241.495	225.077	219.981	228.851		246.441	259.578	240.53	248.85		167.784	200.663	191.206	186.551		206.676	209.674	206.454	207.601		201.315	197.734	205.458	201.502		215.434	223.492	231.673	223.533
CLUG_03792	0.434163	7.41431	29.6807	5.09407e-08	1.28244e-06		177.719	187.131	174.282	179.711		221.114	229.824	212.841	221.26		119.296	138.35	127.579	128.408		175.149	177.825	156.139	169.704		145.277	153.002	148.865	149.048		207.154	211.117	238.747	219.006
CLUG_00932	0.398732	7.05329	29.6618	5.1438e-08	1.28902e-06		166.955	163.22	149.782	159.986		151.109	146.034	149.88	149.007		138.809	133.899	140.803	137.837		104.464	100.996	116.065	107.175		108.046	103.705	109.144	106.965		88.3164	86.4744	78.4035	84.3981
CLUG_01005	-0.356545	6.11955	29.5373	5.48514e-08	1.36828e-06		64.182	54.7532	47.958	55.6311		62.8909	66.2339	57.4237	62.1829		66.2264	70.6585	76.6342	71.173		72.4367	75.7118	80.1474	76.0986		81.3704	82.5259	77.5081	80.4681		82.959	74.5469	84.102	80.536
CLUG_03841	0.313677	6.09638	29.4358	5.77999e-08	1.43528e-06		76.7747	65.8425	81.4938	74.7037		77.4042	81.3959	77.528	78.7761		63.2699	65.0948	68.3963	65.587		63.1788	56.1553	58.3295	59.2212		65.2499	56.4171	61.6901	61.119		63.8021	64.5576	62.094	63.4846
CLUG_02736	0.221176	8.18559	29.2274	6.43629e-08	1.59102e-06		330.862	329.039	311.206	323.702		297.807	316.92	315.168	309.965		285.306	265.572	279.222	276.7		252.966	275.468	277.102	268.512		272.13	280.442	264.16	272.244		260.079	260.318	246.804	255.734
CLUG_01879	0.219724	8.06996	29.1955	6.54324e-08	1.61017e-06		314.411	302.182	297.305	304.633		275.61	282.72	282.303	280.211		247.167	249.994	252.34	249.833		235.951	255.213	259.44	250.201		257.545	253.238	253.615	254.799		239.785	222.895	239.533	234.071
CLUG_04139	0.24705	8.26564	29.067	6.99188e-08	1.70904e-06		366.203	340.475	333.795	346.824		313.174	344.166	332.022	329.787		261.654	312.678	289.627	287.986		279.738	291.532	290.312	287.194		295.735	269.67	281.736	282.38		257.644	267.623	248.179	257.815
CLUG_03996	0.316325	6.39129	29.0626	7.00761e-08	1.70904e-06		90.586	93.2191	100.434	94.7463		96.8975	96.8999	88.7239	94.1738		83.8178	88.2767	81.6203	84.5716		75.4393	70.683	71.9842	72.7022		75.9969	71.0234	65.5567	70.859		90.2645	82.598	87.8355	86.8993
CLUG_05933	0.267107	6.48511	28.8408	7.85773e-08	1.90786e-06		88.7581	100.496	107.558	98.9375		98.4627	93.5939	104.735	98.9306		82.1917	80.8585	86.8232	83.2911		88.7006	81.9978	84.3031	85.0005		78.4917	78.8743	78.5626	78.6429		97.0831	90.9472	91.569	93.1998
CLUG_01133	0.37416	4.834	28.8148	7.96397e-08	1.9251e-06		27.8258	35.0005	33.3621	32.0628		33.722	32.604	32.3836	32.9032		25.1306	29.4874	24.8221	26.48		26.3975	25.2838	26.8642	26.1818		23.2213	20.6315	24.6057	22.8195		32.6316	38.3171	30.0645	33.6711
CLUG_04733	0.370602	9.83489	28.6498	8.67222e-08	2.08706e-06		978.776	914.518	916.415	936.57		1156.08	1206.23	1139.2	1167.17		764.856	762.592	781.95	769.8		836.338	866.355	871.825	858.173		849.783	832.38	782.111	821.425		764.164	732.796	740.805	745.922
CLUG_01147	0.338351	9.50032	28.6254	8.78204e-08	2.10422e-06		792.729	806.398	799.821	799.649		820.997	900.257	825.361	848.871		625.012	716.97	630.958	657.647		705.351	726.666	686.299	706.105		619.49	635.377	540.096	598.321		975.377	1019.5	988.198	994.359
CLUG_01567	-0.286334	6.10164	28.3907	9.91395e-08	2.36068e-06		56.4639	65.496	55.7772	59.2457		60.3297	59.736	62.6003	60.8887		69.3308	65.6512	69.8054	68.2625		72.5618	79.0644	74.6558	75.4273		75.9969	76.5008	79.7929	77.4302		87.8294	86.0271	83.709	85.8552
CLUG_04732	-0.226649	8.46542	28.3859	9.93879e-08	2.36068e-06		319.285	320.203	317.635	319.041		318.154	331.398	308.306	319.286		353.75	391.496	368.213	371.153		391.584	384.286	374.763	383.544		397.64	352.013	358.365	369.34		279.723	272.394	283.156	278.425
CLUG_00407	0.273495	7.47562	28.2114	1.08764e-07	2.57221e-06		231.34	191.117	174.977	199.144		190.522	203.034	194.542	196.033		151.079	163.572	169.202	161.284		155.132	170.98	173.504	166.539		164.66	167.425	158.883	163.656		171.925	162.214	160.54	164.893
CLUG_02758	-0.641307	4.08989	28.1513	1.1219e-07	2.64178e-06		12.1865	11.2625	19.1137	14.1876		11.0984	12.084	9.99197	11.0581		22.9132	18.731	17.9933	19.8792		18.3907	15.5056	19.5916	17.8293		18.4235	23.5528	21.7937	21.2566		11.3642	9.84019	12.576	11.2601
CLUG_03531	-0.250218	5.70587	28.0801	1.16395e-07	2.72905e-06		45.0899	47.3026	46.7417	46.3781		46.5279	44.688	48.0337	46.4165		55.5829	59.7166	54.7387	56.6794		56.1729	54.6187	53.8768	54.8895		55.4624	52.0352	56.5932	54.6969		55.8471	53.0774	52.0725	53.6657
CLUG_01428	0.288683	5.81642	28.0384	1.1893e-07	2.77657e-06		68.2442	61.8573	53.6921	61.2645		67.0172	63.4979	61.6372	64.0508		52.7742	48.5893	54.3051	51.8895		49.9175	49.1708	53.1347	50.741		51.2403	50.9397	52.3751	51.5184		48.2169	48.6046	55.413	50.7448
CLUG_02088	0.238577	6.00544	27.9474	1.2466e-07	2.89794e-06		70.0722	67.7485	67.2454	68.3554		73.2779	70.1099	71.5088	71.6322		60.9047	59.9021	60.5919	60.4662		58.4248	60.2063	58.9232	59.1847		62.5631	56.4171	58.5265	59.1689		60.0681	65.7504	72.1155	65.978
CLUG_03097	0.291249	8.21283	27.8746	1.29435e-07	2.9962e-06		392.201	334.93	296.61	341.247		327.687	323.76	316.011	322.486		236.671	277.256	273.152	262.359		267.728	289.716	288.976	282.14		271.746	267.114	274.003	270.954		269.008	268.369	273.921	270.433
CLUG_02719	0.217889	7.07499	27.6939	1.42111e-07	3.27576e-06		141.363	139.309	144.222	141.631		153.243	146.148	152.167	150.519		137.183	124.811	122.701	128.232		124.356	125.302	126.9	125.519		127.621	120.868	126.368	124.952		138.319	150.883	149.929	146.377
CLUG_01429	0.351317	5.38932	27.6595	1.44657e-07	3.32043e-06		45.4961	45.57	45.6991	45.5884		47.097	51.3	49.3579	49.2516		31.9306	36.1638	38.2629	35.4524		33.4035	35.7606	41.8547	37.0063		44.3315	35.9682	40.248	40.1825		35.8785	37.2735	41.4615	38.2045
CLUG_04588	0.191808	8.12556	27.5953	1.49541e-07	3.41816e-06		295.116	296.638	303.386	298.38		289.127	306.888	309.631	301.882		261.506	272.063	266.323	266.63		260.097	262.756	258.253	260.369		261.383	264.923	266.972	264.426		251.312	251.223	251.716	251.417
CLUG_03526	0.207117	7.83048	27.5695	1.51553e-07	3.44972e-06		249.01	252.627	245.003	248.88		233.635	246.354	250.401	243.463		223.219	219.023	217.871	220.037		201.547	212.608	211.945	208.7		217.052	221.286	200.888	213.075		213.485	214.397	218.704	215.529
CLUG_02910	0.270074	5.88534	27.5371	1.54108e-07	3.49332e-06		61.7447	64.8029	71.4157	65.9878		65.0252	62.244	66.573	64.614		54.8438	53.5966	51.7037	53.3813		58.2997	55.8759	57.5874	57.2543		50.8565	53.4958	51.4963	51.9495		49.8403	50.0955	47.553	49.1629
CLUG_00385	0.308018	5.47364	27.3194	1.72472e-07	3.89345e-06		46.5117	50.5948	49.1743	48.7603		56.488	45.144	50.0802	50.5707		36.8089	40.0584	38.5881	38.4851		41.2852	43.7229	38.5895	41.1992		39.1499	41.4455	42.8843	41.1599		43.6712	43.5354	44.2125	43.8063
CLUG_01639	0.32078	6.10359	27.2494	1.78829e-07	4.02035e-06		71.0877	82.9962	81.6676	78.5838		76.9773	76.8359	75.1203	76.3112		59.8699	70.1021	70.4557	66.8092		52.4197	62.7207	59.3684	58.1696		65.4418	60.2512	59.4053	61.6994		39.7748	44.8772	47.3565	44.0029
CLUG_03938	0.240164	7.82982	27.2226	1.81325e-07	4.05975e-06		263.837	260.598	254.733	259.723		235.058	240.654	242.215	239.309		229.427	208.823	225.458	221.236		195.792	202.969	204.376	201.046		200.931	223.842	212.84	212.538		209.751	211.713	209.665	210.377
CLUG_01497	0.250557	7.2539	27.0745	1.95764e-07	4.36514e-06		157.408	173.963	179.147	170.173		160.5	173.622	161.918	165.347		134.966	154.855	151.209	147.01		148.752	135.08	129.275	137.702		136.065	137.848	144.647	139.52		141.891	146.41	136.764	141.688
CLUG_02761	0.580469	7.49234	27.0237	2.00974e-07	4.46309e-06		202.092	193.889	214.421	203.467		239.611	246.582	241.493	242.562		192.766	198.066	194.133	194.988		133.489	123.625	129.126	128.747		135.297	118.494	121.095	124.962		120.623	120.915	106.896	116.145
CLUG_02429	-0.322634	5.44481	26.9303	2.10929e-07	4.66521e-06		35.1376	35.5203	37.1848	35.9476		37.7061	38.418	39.8475	38.6572		40.2089	47.2911	43.3574	43.6191		51.0435	48.8914	52.2442	50.7264		46.6345	45.6449	47.9812	46.7535		37.6643	34.1425	29.2785	33.6951
CLUG_00019	0.350379	7.58909	26.7471	2.31897e-07	5.08939e-06		250.229	245.697	225.715	240.547		198.49	211.242	190.69	200.141		172.366	201.775	200.311	191.484		160.387	165.812	166.528	164.242		165.428	169.982	154.665	163.358		159.424	160.872	162.309	160.868
CLUG_02817	0.475526	4.39052	26.7465	2.31971e-07	5.08939e-06		20.5139	21.6587	21.5463	21.2396		27.4614	26.334	29.1332	27.6429		19.0697	20.0292	15.6087	18.2358		18.1405	17.7406	18.9979	18.293		19.9588	16.067	15.2907	17.1055		17.6957	17.5931	21.4185	18.9024
CLUG_03146	0.352661	4.99629	26.6717	2.41129e-07	5.26914e-06		40.8247	37.4263	33.0146	37.0885		39.129	35.112	32.7448	35.6619		26.6088	29.3019	30.567	28.8259		28.6494	27.5189	30.2779	28.8154		29.7463	23.7353	28.8239	27.4352		38.8008	34.888	35.37	36.3529
CLUG_01554	0.233542	9.12895	26.6411	2.44971e-07	5.33178e-06		631.259	624.984	561.074	605.772		596.752	635.549	623.354	618.552		530.551	544.497	540.016	538.355		511.936	519.506	507.6	513.014		518.161	524.551	504.418	515.71		526.002	514.225	510.703	516.977
CLUG_04704	0.248389	7.56427	26.5237	2.60321e-07	5.6434e-06		220.778	228.196	197.392	215.456		200.767	206.454	195.506	200.909		161.427	193.43	182.86	179.239		173.273	181.178	176.324	176.925		169.074	179.11	163.277	170.487		164.294	158.039	149.34	157.225
CLUG_01476	0.35013	4.7956	26.41	2.76108e-07	5.96197e-06		34.9345	33.2678	30.5819	32.9281		30.734	32.604	27.4478	30.2619		26.3132	25.0365	24.6053	25.3183		24.7711	26.8204	22.8568	24.8161		25.3323	21.727	24.6057	23.8883		27.2742	26.5387	29.6715	27.8281
CLUG_02904	0.475576	4.24119	26.3675	2.82246e-07	6.07052e-06		20.1077	20.0993	18.5924	19.5998		22.6236	27.246	23.3547	24.4081		15.5218	15.2073	14.4163	15.0485		17.1396	15.3659	14.3968	15.6341		16.6963	19.7186	16.6968	17.7039		16.5593	18.1894	18.864	17.8709
CLUG_00506	-0.211244	6.92692	26.2472	3.00391e-07	6.43544e-06		101.148	115.744	106.515	107.802		116.533	114	107.745	112.759		129.94	126.295	130.397	128.877		132.363	126.14	126.9	128.468		129.54	125.615	127.247	127.467		145.949	152.821	153.073	150.615
CLUG_05583	0.320436	5.16182	26.0716	3.28981e-07	7.0204e-06		43.6682	33.7876	39.6175	39.0244		44.9627	39.33	39.7271	41.3399		32.5219	30.0438	34.1439	32.2365		32.1524	33.6652	32.6526	32.8234		30.7058	32.8643	30.5814	31.3839		35.3915	40.8517	41.4615	39.2349
CLUG_05913	0.244053	9.89753	26.0188	3.38115e-07	7.18724e-06		1023.46	1019.35	1047.26	1030.02		1074.55	1047.09	1072.51	1064.72		900.266	860.327	879.071	879.888		881.001	887.449	897.65	888.7		865.52	893.362	920.958	893.28		860.922	864.744	896.236	873.968
CLUG_00265	0.275402	5.39068	25.7668	3.85267e-07	8.15781e-06		45.9023	41.9313	50.2169	46.0168		46.5279	47.082	45.8667	46.4922		39.6176	38.0183	36.3118	37.9826		39.909	36.3193	37.4021	37.8768		39.7256	36.6985	42.0055	39.4765		32.4693	31.4588	35.763	33.2303
CLUG_05859	-0.247238	6.6768	25.6478	4.09771e-07	8.64317e-06		92.6171	83.516	90.5294	88.8875		94.9055	91.1999	94.7431	93.6162		107.618	109.604	97.2289	104.817		115.473	116.781	108.644	113.633		110.541	102.062	111.78	108.128		160.073	159.53	129.69	149.765
CLUG_02978	-0.247643	7.44968	25.4694	4.49459e-07	9.44382e-06		165.533	142.081	155.863	154.492		163.772	161.196	149.398	158.122		174.288	175.626	180.8	176.905		203.799	194.448	195.916	198.054		196.517	177.832	175.052	183.134		200.498	203.662	208.093	204.084
CLUG_01940	-0.853288	7.02984	25.2895	4.93388e-07	1.03271e-05		77.384	62.5504	58.5574	66.1639		105.15	113.658	106.902	108.57		102.592	101.073	109.694	104.453		169.269	184.251	191.463	181.661		201.315	186.231	182.434	189.993		230.207	216.335	222.438	222.993
CLUG_00972	-0.201166	7.7668	25.2251	5.10134e-07	1.06369e-05		201.077	204.458	185.229	196.921		200.198	201.438	200.201	200.612		213.905	235.528	236.731	228.722		234.45	235.796	234.357	234.868		230.869	221.652	219.343	223.954		235.727	247.794	222.831	235.451
CLUG_01600	0.261513	7.98624	25.1741	5.238e-07	1.08803e-05		329.644	290.92	257.861	292.808		268.353	266.076	270.024	268.151		221.297	257.412	239.116	239.275		224.817	233.98	240.887	233.228		225.304	241.188	225.846	230.779		234.428	229.008	207.504	223.647
CLUG_04984	0.406212	6.34661	25.1032	5.43422e-07	1.12451e-05		102.366	83.6893	76.1073	87.3876		106.288	97.6979	101.244	101.743		58.096	68.0621	64.1689	63.4423		63.4291	77.6675	85.6389	75.5785		74.8454	77.9614	76.1021	76.303		72.0818	65.8995	72.9015	70.2942
CLUG_01430	0.35644	5.8612	24.8411	6.22543e-07	1.28338e-05		67.0255	58.0454	58.0361	61.0357		69.0092	76.8359	67.2953	71.0468		47.8959	43.3965	50.9449	47.4125		50.2929	50.1486	51.0568	50.4994		56.23	59.1558	59.0538	58.1465		50.652	44.8772	54.234	49.9211
CLUG_01785	0.225547	7.45826	24.7494	6.52892e-07	1.34088e-05		185.844	184.359	200.694	190.299		188.673	187.758	200.923	192.451		183.305	168.023	164.866	172.065		153.631	152.541	163.56	156.577		158.711	162.678	171.713	164.367		162.184	153.716	170.365	162.088
CLUG_00564	0.331591	9.97901	24.7272	6.60456e-07	1.35134e-05		1366.51	1207.86	1037.35	1203.91		1104.72	1090.52	1071.43	1088.89		795.309	943.226	939.554	892.696		895.263	958.132	967.557	940.317		908.7	897.561	917.794	908.018		805.075	853.264	851.238	836.526
CLUG_04381	-0.550066	4.32025	24.7089	6.66745e-07	1.35911e-05		14.4206	13.1685	17.7236	15.1043		16.6476	14.82	15.4093	15.6256		24.0958	19.1019	19.0772	20.7583		19.1413	24.5854	18.7011	20.8092		28.211	29.5779	22.1452	26.6447		27.5989	28.4769	29.082	28.3859
CLUG_02914	-1.01665	2.54191	24.6223	6.97418e-07	1.41635e-05		4.67148	2.94559	4.69154	4.10287		2.84574	2.85	3.00963	2.90179		4.58263	5.00729	4.87771	4.82254		7.25618	9.21952	7.56947	8.01506		8.25219	6.93802	9.49079	8.227		7.46793	7.60378	11.9865	9.0194
CLUG_05236	-1.05987	2.65999	24.6027	7.04524e-07	1.42549e-05		2.6404	3.11886	5.73411	3.83112		3.13032	3.42	3.85233	3.46755		9.16527	4.82184	4.66092	6.21601		8.25704	6.7051	9.35053	8.10422		5.75734	9.85929	10.5453	8.72065		6.49385	10.5857	11.9865	9.68867
CLUG_02387	-0.580007	6.09258	24.5314	7.31073e-07	1.47375e-05		40.0122	40.1986	39.0962	39.769		68.7247	64.4099	58.6276	63.9207		63.4177	64.1675	71.2145	66.2666		78.3167	82.1375	86.9747	82.4763		86.1682	79.9698	91.3928	85.8436		91.401	94.5255	108.664	98.197
CLUG_04320	-0.39648	5.51524	24.4923	7.46091e-07	1.49849e-05		34.7314	38.9857	33.0146	35.5772		39.129	43.206	38.1621	40.1657		46.8611	38.7602	44.4413	43.3542		51.7941	51.5455	51.5021	51.6139		52.9675	54.0435	60.9871	55.9994		58.4447	54.8665	68.382	60.5644
CLUG_03760	-0.438433	8.24365	24.4721	7.53925e-07	1.50868e-05		229.918	266.835	242.918	246.557		250.852	260.49	240.65	250.664		367.202	445.835	400.405	404.481		289.997	279.659	293.28	287.645		363.48	309.29	292.633	321.801		329.238	326.068	314.007	323.104
CLUG_00440	-0.286649	8.63242	24.1803	8.77267e-07	1.74909e-05		310.552	302.009	323.716	312.092		383.891	390.792	379.695	384.792		425.002	395.947	411.462	410.804		453.386	443.515	423.89	440.264		432.376	426.323	431.128	429.942		584.771	547.323	564.348	565.481
CLUG_01856	-0.450569	10.6076	24.1552	8.88779e-07	1.7656e-05		1263.33	1117.42	1035.27	1138.67		1444.36	1464.21	1316.05	1408.21		1474.57	1426.89	1595.77	1499.08		1896.49	1841.67	1903.65	1880.6		1861.35	1868.7	1847.36	1859.14		1753.66	1723.67	1742.76	1740.03
CLUG_02742	0.216562	8.31491	24.109	9.10358e-07	1.80192e-05		317.457	347.579	344.915	336.651		352.587	363.546	346.95	354.361		271.41	280.965	287.134	279.836		311.515	301.73	301.443	304.896		313.583	308.925	311.263	311.257		401.645	391.819	416.187	403.217
CLUG_05367	0.602873	4.10064	24.0612	9.3322e-07	1.8405e-05		27.8258	15.9408	21.5463	21.771		20.6316	20.862	20.3451	20.6129		18.4784	14.0946	17.1262	16.5664		11.76	10.8958	15.8811	12.8456		12.4742	10.5896	13.5332	12.199		12.176	8.94563	12.183	11.1015
CLUG_03909	0.216654	7.51005	24.0356	9.45709e-07	1.85842e-05		201.077	194.409	177.757	191.081		213.857	202.122	196.83	204.27		175.027	162.088	169.311	168.809		175.65	175.73	159.256	170.212		180.589	173.633	165.737	173.32		177.932	185.025	177.636	180.198
CLUG_03761	-0.278178	6.77951	24.0193	9.53731e-07	1.86747e-05		99.7259	99.6301	90.3556	96.5706		97.4667	104.994	88.4831	96.9812		103.331	108.677	109.911	107.306		116.724	124.184	124.971	121.96		117.45	130.544	124.786	124.26		109.259	119.722	116.721	115.234
CLUG_00066	0.215117	6.82423	23.7272	1.11004e-06	2.16577e-05		119.224	120.422	124.934	121.527		122.509	127.566	121.709	123.928		110.575	104.411	108.177	107.721		112.721	108.399	105.527	108.883		109.581	100.054	94.2048	101.28		108.61	103.769	101.001	104.46
CLUG_04934	0.313024	5.88603	23.6231	1.17171e-06	2.27795e-05		76.1654	72.4268	68.4618	72.3513		63.6023	59.166	60.7945	61.1876		58.8351	56.5639	57.1233	57.5074		50.2929	49.7295	51.3537	50.4587		48.3617	54.5913	55.1872	52.7134		55.8471	57.8484	62.487	58.7275
CLUG_04515	0.318008	6.66952	23.5475	1.21868e-06	2.36086e-05		106.632	97.0311	140.746	114.803		113.403	109.098	120.987	114.496		106.14	92.3568	92.026	96.8408		96.207	87.8648	88.1621	90.7446		93.6527	86.3601	87.3504	89.1211		122.571	134.035	131.851	129.486
CLUG_05310	0.248788	5.57835	23.3795	1.32991e-06	2.56724e-05		50.7769	53.0206	46.3941	50.0639		53.3577	54.15	54.4141	53.9739		42.2785	46.1784	42.5986	43.6852		42.6614	46.377	44.3779	44.4721		45.8668	42.1759	45.5206	44.5211		43.3465	43.0881	45.7845	44.073
CLUG_04641	0.248496	6.82734	23.3169	1.37391e-06	2.64032e-05		115.975	130.126	136.75	127.617		124.359	120.156	121.107	121.874		120.183	104.04	111.428	111.884		102.963	104.209	105.973	104.381		100.945	97.4975	98.423	98.9553		83.7707	90.2018	89.8005	87.9243
CLUG_04605	0.352625	6.10995	23.3119	1.37743e-06	2.64032e-05		86.9301	76.412	69.8519	77.7313		82.2419	79.6859	77.4077	79.7785		58.2438	77.3349	74.0327	69.8705		58.4248	56.714	56.5484	57.2291		57.3815	58.608	58.878	58.2892		74.0299	74.3978	66.417	71.6149
CLUG_05437	0.277776	5.60635	23.2628	1.4131e-06	2.69922e-05		50.7769	49.9017	53.8659	51.5148		49.3736	60.306	57.3033	55.661		47.8959	41.1711	43.5742	44.2137		43.9124	43.4435	43.3389	43.565		46.6345	46.01	45.8721	46.1722		40.7489	38.7644	41.8545	40.4559
CLUG_01740	0.208287	7.07435	23.2303	1.43718e-06	2.73565e-05		142.785	150.225	152.91	148.64		144.137	140.106	144.703	142.982		127.575	128.15	135.058	130.261		120.353	126.14	120.518	122.337		118.985	125.067	135.859	126.637		126.468	130.904	123.009	126.794
CLUG_01483	-0.294598	5.69456	23.1572	1.49282e-06	2.8317e-05		41.2309	50.5948	41.8764	44.5673		48.9468	45.258	42.7367	45.6472		58.2438	52.2984	58.0989	56.2137		52.0444	56.5743	48.2368	52.2852		58.533	56.2345	60.1083	58.2919		68.3478	67.8377	68.382	68.1892
CLUG_04827	0.279309	7.51624	23.1167	1.5246e-06	2.88196e-05		206.154	198.567	184.534	196.419		194.08	230.508	206.099	210.229		139.844	188.608	177.44	168.631		180.654	172.237	168.013	173.635		161.206	162.861	162.574	162.213		184.75	180.254	169.186	178.064
CLUG_05333	-0.327181	5.80422	23.0482	1.5799e-06	2.97621e-05		45.4961	44.3571	46.3941	45.4158		47.097	55.29	48.2745	50.2205		50.8524	57.6766	54.6303	54.3865		65.8061	63.6985	65.6021	65.0356		60.0682	59.3383	66.787	62.0645		63.8021	64.1103	71.919	66.6105
CLUG_01526	0.390885	8.57489	23.0184	1.60458e-06	3.0123e-05		429.37	350.871	419.806	400.016		500.993	451.212	501.284	484.496		320.045	302.849	289.194	304.029		288.121	337.071	402.221	342.471		339.107	387.981	381.565	369.551		357.487	324.726	363.721	348.645
CLUG_00897	0.413204	7.2426	23.0025	1.61794e-06	3.02699e-05		246.167	160.101	141.094	182.454		162.492	173.622	179.735	171.95		125.653	146.881	156.195	142.909		135.991	135.08	123.932	131.667		128.964	125.432	121.271	125.223		129.715	129.861	108.664	122.747
CLUG_04335	-0.296299	7.11557	22.8031	1.79473e-06	3.34628e-05		105.616	107.947	105.647	106.403		135.315	136.8	133.146	135.087		151.67	135.197	159.23	148.699		148.502	146.395	143.968	146.288		155.448	150.08	153.434	152.988		139.618	136.868	145.213	140.566
CLUG_01314	0.212179	7.72328	22.7727	1.82335e-06	3.38808e-05		234.589	213.988	215.985	221.521		236.908	229.482	241.854	236.081		211.984	183.601	192.507	196.03		186.159	204.645	206.602	199.135		193.447	206.497	199.307	199.75		190.27	199.637	209.862	199.923
CLUG_04416	0.199727	8.38281	22.7626	1.83301e-06	3.39448e-05		383.264	368.025	371.674	374.321		358.421	346.56	334.791	346.591		330.541	316.758	322.904	323.401		302.508	302.428	318.957	307.964		305.331	318.601	311.79	311.907		312.192	298.635	311.256	307.361
CLUG_05361	0.205843	7.20252	22.6932	1.90034e-06	3.50729e-05		175.485	156.116	159.686	163.762		158.935	151.734	154.695	155.121		134.522	146.51	140.153	140.395		141.871	143.88	141.742	142.498		130.692	134.561	129.883	131.712		140.592	136.123	139.711	138.809
CLUG_05783	0.280774	6.27434	22.5441	2.05376e-06	3.77768e-05		87.7425	86.6349	76.1073	83.4949		92.202	88.6919	83.6677	88.1872		59.1308	65.6512	77.5013	67.4278		65.9312	72.3593	73.1716	70.4873		75.4212	73.5795	75.7505	74.9171		71.7571	67.3904	68.1855	69.111
CLUG_02603	0.21389	6.4272	22.5186	2.08116e-06	3.81522e-05		85.3052	96.338	90.7032	90.7821		93.198	98.3819	93.5393	95.0397		75.983	81.6003	81.9455	79.8429		82.3202	83.1154	85.4905	83.642		77.5322	79.7872	76.6293	77.9829		83.933	90.4999	82.53	85.6543
CLUG_05662	-0.777926	2.942	22.3783	2.23893e-06	4.09074e-05		4.67148	4.67828	8.16676	5.83884		3.84175	5.358	4.45425	4.55133		12.8609	8.90186	8.77987	10.1809		7.88172	8.102	6.82737	7.6037		8.06028	9.67671	8.96352	8.90017		9.74078	10.2875	10.611	10.2131
CLUG_04693	0.215275	8.22188	22.3295	2.29646e-06	4.18186e-05		335.534	342.901	308.773	329.069		310.186	328.776	318.419	319.127		262.245	306.187	267.19	278.54		289.872	296.282	285.562	290.572		265.989	279.347	267.148	270.828		329.563	350.818	334.246	338.209
CLUG_05242	-0.311974	6.26003	22.2784	2.35845e-06	4.2749e-05		69.0566	58.9117	51.9545	59.9743		74.2739	74.4419	68.3788	72.3649		79.9743	73.9967	80.9699	78.3136		84.447	86.6076	79.9989	83.6845		85.7844	83.6214	89.2837	86.2298		90.9139	81.8525	91.3725	88.0463
CLUG_00321	-0.183226	7.64501	22.2745	2.36321e-06	4.2749e-05		178.125	187.998	178.626	181.583		187.819	190.152	181.059	186.343		217.897	197.324	200.528	205.25		215.559	205.064	214.023	211.549		218.011	214.348	205.282	212.547		234.103	233.928	237.568	235.2
CLUG_01491	-0.232655	8.07606	22.2469	2.39741e-06	4.32246e-05		263.837	234.087	216.158	238.028		253.129	250.914	239.566	247.87		261.654	270.023	271.2	267.626		277.737	292.929	300.553	290.406		301.685	298.335	304.935	301.652		294.659	297.74	290.034	294.144
CLUG_01698	0.239231	7.32849	22.2119	2.4416e-06	4.38765e-05		175.891	184.879	179.842	180.204		175.155	160.056	180.698	171.97		137.183	157.822	152.401	149.136		167.393	155.754	149.312	157.486		144.125	132.005	147.986	141.372		153.093	152.076	154.252	153.14
CLUG_01799	-0.194826	8.95439	22.138	2.53741e-06	4.54487e-05		450.899	465.229	446.913	454.347		462.291	456.228	444.582	454.367		499.507	521.871	510.75	510.709		526.324	523.278	530.457	526.686		550.594	524.368	508.987	527.983		497.591	517.803	517.188	510.861
CLUG_05130	-0.24751	7.40484	22.1138	2.56953e-06	4.58736e-05		150.909	142.428	139.009	144.115		165.053	163.59	146.87	158.504		174.879	152.073	179.391	168.781		187.91	189.14	182.706	186.585		181.164	180.389	195.616	185.723		191.893	196.804	202.984	197.227
CLUG_05032	0.274604	5.56359	22.0602	2.64234e-06	4.70198e-05		47.5272	50.075	54.0396	50.5473		52.7885	55.518	52.4879	53.5981		40.2089	39.6874	41.8399	40.5787		49.9175	45.8182	42.8937	46.2098		44.7153	39.6198	44.4661	42.9337		64.9385	76.336	63.4695	68.248
CLUG_00968	1.36086	1.10491	22.0058	2.71835e-06	4.82154e-05		2.23418	3.11886	5.21283	3.52196		2.13431	2.394	2.64847	2.39226		1.77392	0.741821	1.30072	1.27216		1.12596	0.977828	1.03895	1.04758		0.959557	0.730318	1.40604	1.03197		1.13642	1.34184	0.393	0.957089
CLUG_05788	-0.367494	10.0251	21.9662	2.775e-06	4.9061e-05		797.807	776.422	741.09	771.773		1026.17	987.695	970.545	994.805		1057.26	987.364	1124.69	1056.44		1203.28	1211.11	1184.99	1199.79		1164.33	1201.37	1158.4	1174.7		1080.41	1107.02	1086.64	1091.36
CLUG_01391	0.349264	4.23016	21.9107	2.85634e-06	5.0336e-05		21.3263	20.9656	20.6775	20.9898		21.0585	20.748	21.9101	21.2389		18.4784	16.5055	17.5597	17.5145		16.2639	15.3659	17.6621	16.4306		14.7772	14.6064	17.7513	15.7116		16.5593	15.8039	19.65	17.3378
CLUG_01687	-0.342681	8.06582	21.8671	2.92201e-06	5.13277e-05		244.745	204.978	179.147	209.623		238.189	248.292	261.236	249.239		237.262	292.092	300.683	276.679		265.351	310.111	295.358	290.273		303.604	322.253	303.529	309.795		279.236	287.155	254.271	273.554
CLUG_03538	-0.309517	6.11393	21.8319	2.97608e-06	5.21101e-05		70.0722	50.075	51.9545	57.3672		63.46	62.13	62.4799	62.69		62.8264	73.6258	76.2006	70.8843		74.6887	80.6009	73.9137	76.4011		76.9564	76.866	76.6293	76.8172		96.109	82.2998	78.0105	85.4731
CLUG_01525	0.199348	8.41531	21.7337	3.13237e-06	5.46714e-05		355.642	370.451	366.114	364.069		375.211	366.168	375.481	372.287		315.463	352.18	341.331	336.324		334.535	312.905	308.864	318.768		314.159	307.646	307.748	309.851		298.717	307.431	306.933	304.361
CLUG_02673	-0.218448	8.67742	21.4397	3.6514e-06	6.35275e-05		388.545	378.941	365.072	377.519		358.99	376.542	358.989	364.84		390.263	406.333	405.933	400.843		433.745	446.169	450.013	443.309		453.678	457.179	456.085	455.648		425.347	438.485	439.963	434.599
CLUG_01846	-0.412888	4.28455	21.3966	3.73425e-06	6.47625e-05		15.2331	15.7675	20.1563	17.0523		15.2247	14.25	15.6501	15.0416		24.9827	20.771	20.1612	21.9716		19.0162	22.3503	23.4505	21.6057		19.383	19.3534	22.1452	20.2939		23.8649	18.0404	19.0605	20.3219
CLUG_05147	-0.190796	7.77243	21.3323	3.86175e-06	6.67618e-05		192.14	194.235	196.002	194.126		216.276	208.392	194.422	206.363		223.366	219.579	219.822	220.922		227.569	230.767	242.52	233.619		239.122	230.598	233.755	234.491		231.668	238.55	233.835	234.684
CLUG_03727	0.385732	4.35735	21.266	3.99756e-06	6.88917e-05		24.1698	21.6587	27.8017	24.5434		22.9082	23.484	21.0674	22.4865		19.0697	17.9892	17.9933	18.3507		19.1413	19.2772	14.2484	17.5556		15.9286	17.3451	20.3876	17.8871		21.2674	21.6186	22.008	21.6313
CLUG_01593	-0.240715	9.34342	21.2579	4.01452e-06	6.89665e-05		572.764	586.691	563.333	574.263		602.159	607.734	565.931	591.941		624.421	662.076	642.231	642.909		732.749	701.103	686.596	706.816		755.363	718.998	699.506	724.622		656.528	695.224	656.113	669.289
CLUG_00631	-0.248872	7.78276	21.1955	4.14734e-06	7.10249e-05		193.155	196.488	185.577	191.74		200.625	206.91	197.311	201.615		213.61	197.51	219.063	210.061		236.702	259.543	254.987	250.411		242	244.109	244.3	243.47		195.627	200.829	213.792	203.416
CLUG_04573	0.233639	7.79266	21.1381	4.27343e-06	7.29555e-05		271.961	250.548	238.052	253.521		221.826	235.41	237.64	231.625		233.566	219.023	209.633	220.741		192.164	208.138	202.001	200.767		201.315	201.203	192.804	198.44		189.296	186.964	196.5	190.92
CLUG_04035	-0.254093	5.93054	21.0579	4.45622e-06	7.58391e-05		47.3241	54.0602	53.3446	51.5763		57.1994	56.202	55.4976	56.2996		58.3916	70.8439	61.8927	63.7094		66.6818	66.4923	63.9695	65.7145		66.4013	69.1976	60.9871	65.5287		61.5292	59.6375	61.1115	60.7594
CLUG_00417	0.860011	2.86684	21.0344	4.51103e-06	7.65334e-05		7.31188	6.06444	9.73061	7.70231		13.8018	8.43599	11.0754	11.1044		5.46959	4.45093	3.68538	4.5353		5.50469	6.7051	6.67895	6.29625		6.52499	2.73869	5.27266	4.84545		16.5593	14.313	16.113	15.6618
CLUG_02669	0.219533	7.45154	21.0036	4.58428e-06	7.75354e-05		214.076	189.73	184.36	196.055		184.119	187.074	182.985	184.726		175.914	178.779	163.349	172.681		159.386	148.77	164.896	157.684		158.519	167.425	157.477	161.14		146.923	150.137	149.536	148.866
CLUG_00446	-0.243219	9.80524	20.8993	4.84065e-06	8.16188e-05		853.256	825.977	822.41	833.881		796.096	757.529	760.714	771.447		1036.41	907.804	933.268	959.162		977.208	944.442	975.126	965.592		944.971	919.105	935.721	933.266		935.115	949.28	985.251	956.549
CLUG_02661	0.197997	7.04259	20.8687	4.91863e-06	8.26784e-05		133.848	134.631	136.055	134.844		149.544	152.304	143.138	148.329		126.244	120.361	119.666	122.09		125.357	126.279	130.759	127.465		124.359	118.129	126.368	122.952		122.409	130.606	137.55	130.188
CLUG_02044	0.88304	1.51106	20.8393	4.99477e-06	8.37008e-05		4.06215	3.63867	3.1277	3.6095		2.98803	3.876	3.37078	3.4116		2.51306	2.04001	1.6259	2.05966		1.75149	2.09535	1.78105	1.87596		2.30294	1.27806	1.75755	1.77952		2.92223	2.3855	2.9475	2.75174
CLUG_01089	0.183843	7.13977	20.669	5.45927e-06	9.12049e-05		154.971	147.279	143.526	148.592		151.536	151.962	156.38	153.293		127.131	132.786	137.335	132.417		133.989	134.242	134.173	134.135		122.823	140.038	137.265	133.376		153.742	143.577	144.231	147.183
CLUG_03336	-0.238216	6.05781	20.6344	5.55871e-06	9.2583e-05		55.2453	63.0702	63.2489	60.5215		54.6382	59.394	61.9984	58.6769		74.9482	69.3603	72.8404	72.383		70.0597	66.632	67.8284	68.1734		71.7748	76.1357	65.5567	71.1557		68.6725	67.6886	65.8275	67.3962
CLUG_05749	-0.19024	8.55186	20.6182	5.60609e-06	9.30884e-05		347.72	337.01	333.621	339.45		370.942	330.828	346.228	349.333		402.68	375.918	379.377	385.992		407.848	404.681	403.854	405.461		376.722	397.658	398.262	390.881		395.313	411.946	438.784	415.348
CLUG_05791	-0.198652	6.97723	20.5065	5.94297e-06	9.83832e-05		114.553	117.997	122.154	118.234		113.972	109.212	113.162	112.115		132.453	128.891	127.796	129.713		141.871	123.486	133.134	132.83		136.449	129.814	137.616	134.626		135.397	137.017	128.707	133.707
CLUG_03234	0.26429	9.39288	20.4806	6.02399e-06	9.94231e-05		798.213	803.798	777.754	793.255		751.418	680.693	654.534	695.549		656.647	639.635	662.934	653.072		628.285	581.388	574.686	594.787		647.509	602.33	598.974	616.271		508.144	470.689	497.341	492.058
CLUG_04391	0.202438	7.79055	20.4527	6.11228e-06	0.000100577		216.31	227.85	236.836	226.999		253.84	254.79	241.974	250.201		192.175	196.583	204.538	197.765		215.308	207.299	212.984	211.864		217.819	210.697	218.815	215.777		200.822	196.357	195.124	197.434
CLUG_01918	0.228177	9.97896	20.4191	6.22059e-06	0.000102051		1054.13	1119.84	1124.93	1099.63		1075.26	1099.53	1134.87	1103.22		1005.96	932.469	952.453	963.628		912.152	942.067	926.296	926.838		925.396	967.124	926.231	939.584		924.075	850.729	872.263	882.356
CLUG_05419	-0.195297	8.56893	20.3424	6.47487e-06	0.000105905		349.955	342.035	316.071	336.02		366.247	361.608	349.117	358.991		373.411	392.98	400.731	389.04		389.207	403.703	399.995	397.635		422.205	403.501	409.861	411.856		379.89	367.964	369.813	372.556
CLUG_04128	0.42858	3.85409	20.3047	6.60371e-06	0.00010769		15.6393	16.2874	19.635	17.1872		16.7899	16.986	14.9278	16.2345		14.3392	10.7564	13.8744	12.99		12.1353	11.0355	12.6158	11.9289		11.7066	10.407	14.2362	12.1166		13.4747	13.7166	12.7725	13.3213
CLUG_02670	-0.226961	8.34231	20.1867	7.02388e-06	0.000114201		290.241	277.405	289.833	285.826		306.06	290.928	302.889	299.959		345.619	293.39	308.921	315.977		348.797	362.914	349.235	353.649		366.743	362.42	359.42	362.861		386.871	387.793	406.362	393.675
CLUG_00720	0.378475	4.75314	20.1533	7.14769e-06	0.000115869		33.7159	35.347	34.7522	34.605		27.8883	25.194	29.8555	27.6459		26.3132	25.5928	23.6298	25.1786		22.3941	22.3503	26.8642	23.8695		20.5345	22.4573	23.9027	22.2982		20.7803	25.1969	23.187	23.0547
CLUG_00034	0.16443	8.08701	20.1327	7.22515e-06	0.00011675		278.258	295.425	296.088	289.924		293.965	282.036	289.526	288.509		247.758	262.79	259.386	256.645		265.601	260.661	258.549	261.604		261.767	257.437	255.9	258.368		252.936	268.965	289.051	270.317
CLUG_00306	1.27766	2.23013	20.1275	7.24477e-06	0.00011675		8.53052	12.4754	9.38309	10.1297		4.55319	3.876	3.37078	3.93332		2.2174	2.96729	3.3602	2.8483		3.87831	4.33038	2.96842	3.7257		2.30294	1.8258	1.5818	1.90351		4.221	3.72735	4.323	4.09045
CLUG_05581	0.370658	4.82385	20.114	7.29614e-06	0.000117232		36.7625	27.3766	35.0997	33.0796		29.3111	34.998	30.5778	31.629		19.661	24.6656	29.3746	24.5671		24.646	24.8648	25.5284	25.0131		24.7566	26.6566	24.7815	25.3982		24.3519	28.7751	31.047	28.058
CLUG_04076	0.387707	4.13168	20.0905	7.38626e-06	0.000118332		15.8424	17.327	19.8087	17.6594		22.3391	21.318	21.6693	21.7755		15.0783	15.0219	15.6087	15.2363		13.0111	15.9246	15.4358	14.7905		16.1206	16.6147	15.4665	16.0673		16.5593	19.5313	20.829	18.9732
CLUG_01200	-0.598662	3.50121	19.7839	8.67116e-06	0.00013851		6.49945	7.79714	12.6845	8.99371		6.68749	7.18199	9.63081	7.83343		16.8523	13.3528	11.7065	13.9705		12.886	10.8958	12.1705	11.9841		13.8176	11.3199	12.1271	12.4216		61.8539	60.6812	63.8625	62.1325
CLUG_00808	0.219165	8.09175	19.645	9.3246e-06	0.000148514		313.801	315.178	315.897	314.959		279.452	280.44	276.404	278.765		271.114	278.368	270.984	273.489		246.085	244.317	250.832	247.078		256.969	242.283	237.797	245.683		249.202	244.365	255.843	249.803
CLUG_04863	-0.241603	8.23122	19.523	9.93973e-06	0.000157851		301.412	286.935	291.918	293.422		254.694	236.094	249.077	246.622		319.454	301.921	299.058	306.811		346.42	331.763	317.621	331.935		331.431	318.236	310.735	320.134		322.744	299.679	327.172	316.532
CLUG_00533	0.257575	7.86742	19.3799	1.07128e-05	0.000169635		285.163	284.509	256.297	275.323		238.473	250.344	232.705	240.507		207.105	246.285	243.885	232.425		208.303	210.233	206.454	208.33		198.244	205.402	218.464	207.37		208.29	209.626	205.342	207.753
CLUG_00129	0.204273	8.47999	19.2943	1.12039e-05	0.000176899		406.622	404.758	401.04	404.14		364.824	368.79	371.147	368.254		370.454	358.671	340.139	356.421		329.406	324.499	325.19	326.365		318.189	332.66	324.093	324.981		321.77	312.352	298.483	310.868
CLUG_02430	0.307095	5.50664	19.1948	1.18031e-05	0.000185823		49.5583	51.6344	41.0076	47.4001		58.7646	53.808	49.2375	53.9367		42.4263	39.502	47.8015	43.2433		38.6579	40.51	42.4484	40.5388		40.4933	40.5327	37.2601	39.4287		50.652	49.0519	50.8935	50.1991
CLUG_05827	-0.178134	7.70396	19.116	1.23008e-05	0.000193101		202.498	206.191	184.013	197.567		184.973	191.862	185.032	187.289		215.088	214.757	221.123	216.989		212.181	216.24	220.85	216.424		233.364	213.07	216.706	221.047		218.193	208.582	204.163	210.313
CLUG_04662	0.327451	7.6213	19.0151	1.29685e-05	0.000202612		229.309	182.453	198.609	203.457		249.287	233.244	243.539	242.023		142.653	172.659	166.601	160.638		167.268	180.619	208.383	185.423		175.215	185.318	206.161	188.898		187.185	158.934	179.011	175.044
CLUG_02858	0.887397	2.38822	19.0133	1.29808e-05	0.000202612		4.87459	5.7179	6.08163	5.55804		7.96808	7.75199	7.46388	7.72798		3.8435	1.6691	1.95108	2.48789		5.25448	4.88914	4.00737	4.71699		3.4544	3.65159	3.86662	3.65754		4.87039	5.96375	3.93	4.92138
CLUG_00077	0.241618	5.6184	18.9822	1.31944e-05	0.000205359		45.6992	56.3127	58.7312	53.581		57.0571	51.984	51.5249	53.522		48.3394	46.3638	45.9588	46.8873		45.9141	45.5388	43.1905	44.8812		43.9477	46.3752	43.2358	44.5196		55.0354	56.8047	57.1815	56.3405
CLUG_01453	0.218991	9.30907	18.9408	1.34839e-05	0.000209269		749.467	731.545	690.526	723.846		643.707	672.371	652.849	656.309		602.395	637.595	621.42	620.47		583.747	581.109	578.842	581.233		583.986	587.176	573.665	581.609		558.147	548.367	541.161	549.225
CLUG_03243	0.341748	7.67581	18.918	1.36462e-05	0.000211188		248.401	196.488	211.119	218.669		255.121	240.882	244.382	246.795		163.644	168.393	151.859	161.299		165.141	191.095	226.342	194.193		181.164	193.717	218.64	197.84		171.438	176.676	201.216	183.11
CLUG_00848	-0.375864	4.45875	18.8626	1.40479e-05	0.00021679		19.2952	17.5002	17.5498	18.1151		19.6356	16.986	19.1412	18.5876		28.3828	26.1492	26.6648	27.0656		22.269	21.3725	20.0368	21.2261		21.8779	24.6482	23.1997	23.2419		23.2155	18.6367	23.973	21.9417
CLUG_00393	-0.20328	6.33862	18.7748	1.47101e-05	0.00022637		74.9467	73.2931	70.5469	72.9289		77.5465	71.4779	74.0369	74.3538		77.9048	80.1167	84.7637	80.9284		86.824	82.9757	91.2789	87.0262		88.855	82.7085	89.9867	87.1834		85.0695	81.4052	88.818	85.0976
CLUG_04466	0.254434	6.43597	18.7651	1.47845e-05	0.000226875		101.148	107.774	86.5329	98.4848		94.6209	88.8059	93.1781	92.2017		83.5222	86.2367	83.463	84.4073		74.4384	76.2706	70.6484	73.7858		86.1682	85.8124	74.5203	82.1669		82.6343	77.2306	69.168	76.3443
CLUG_03565	0.19714	8.72879	18.7522	1.48855e-05	0.000227786		510.207	459.858	446.565	472.21		454.038	435.024	440.008	443.023		375.185	425.805	409.402	403.464		402.593	391.83	393.761	396.061		408.387	397.11	397.207	400.902		391.092	417.761	416.973	408.609
CLUG_04499	0.185589	7.47767	18.7381	1.49956e-05	0.000228829		186.453	186.265	179.321	184.013		199.771	200.868	192.255	197.631		162.166	170.063	165.408	165.879		174.774	163.716	182.855	173.782		174.447	168.886	154.84	166.058		166.567	175.483	177.832	173.294
CLUG_01582	-0.302901	9.78583	18.6897	1.53811e-05	0.000234058		727.329	698.797	640.482	688.869		833.66	891.251	831.26	852.057		855.622	981.43	998.412	945.155		978.709	994.451	965.627	979.596		929.427	981.365	899.691	936.828		876.995	895.308	843.181	871.828
CLUG_05138	-0.541322	7.85415	18.5821	1.62742e-05	0.000246961		150.706	126.833	131.537	136.359		237.335	232.56	203.692	224.529		205.923	213.459	237.165	218.849		278.362	273.652	269.681	273.898		307.442	281.903	307.22	298.855		378.105	357.825	404.397	380.109
CLUG_03433	0.24731	6.23739	18.5255	1.6765e-05	0.000253704		85.5083	76.2387	91.0507	84.2659		84.3762	82.8779	76.6854	81.3132		77.9048	76.0367	71.7565	75.2326		67.9329	71.5211	70.2031	69.8857		62.1793	60.9816	69.0718	64.0776		61.6916	62.6194	65.4345	63.2485
CLUG_04751	0.243274	5.7068	18.4465	1.7474e-05	0.000263703		50.3707	53.0206	61.6851	55.0255		60.472	56.202	59.3499	58.6746		49.8177	45.8075	47.2595	47.6282		52.6699	45.1198	44.8232	47.5376		52.008	47.6533	50.0903	49.9172		60.5552	55.0156	61.8975	59.1561
CLUG_04705	0.313388	4.46442	18.4155	1.77607e-05	0.000266892		24.7791	25.6439	22.5889	24.3373		26.0385	23.028	25.4013	24.8226		20.1045	18.731	21.3535	20.063		19.2664	21.5122	16.92	19.2329		20.7264	21.3618	18.1028	20.0637		19.9686	24.7496	22.9905	22.5696
CLUG_03454	-0.180474	7.8581	18.4131	1.7783e-05	0.000266892		228.09	214.335	190.616	211.013		211.012	225.492	212.359	216.288		238.593	251.477	237.598	242.556		247.086	241.384	241.184	243.218		248.141	247.213	234.633	243.329		229.233	225.281	227.547	227.354
CLUG_03605	0.198609	6.5345	18.3965	1.79388e-05	0.000268492		99.7259	92.6993	101.303	97.9093		99.601	101.346	102.809	101.252		96.5309	90.1313	86.9315	91.1979		81.1942	85.7695	82.2253	83.063		89.2388	86.3601	86.9989	87.5326		91.5633	94.6746	92.9445	93.0608
CLUG_00117	0.167045	7.66451	18.3638	1.8249e-05	0.000272217		203.311	224.731	221.371	216.471		220.545	213.522	212.119	215.395		188.627	206.783	197.818	197.743		196.042	187.464	196.361	193.289		183.659	191.526	187.707	187.631		191.406	206.346	198.465	198.739
CLUG_04594	0.243235	7.16978	18.3598	1.82873e-05	0.000272217		148.878	167.552	160.034	158.821		159.788	152.988	157.464	156.747		149.896	156.895	137.551	148.114		126.733	127.397	116.362	123.497		136.449	124.337	128.477	129.754		168.678	164.45	156.414	163.181
CLUG_04461	0.203651	8.44927	18.2651	1.92196e-05	0.000285317		379.608	369.065	331.362	360.012		399.542	407.094	377.769	394.801		293.584	327.885	326.048	315.839		330.782	332.741	337.509	333.677		340.259	337.407	335.517	337.728		304.724	293.566	318.723	305.671
CLUG_05210	0.209271	6.49696	18.1748	2.01525e-05	0.000298355		97.2886	94.2588	101.129	97.5587		99.601	94.0499	99.077	97.576		88.6961	86.4222	86.498	87.2054		74.5635	88.8426	83.1158	82.174		77.916	92.0201	84.011	84.649		80.5238	86.1762	85.674	84.1247
CLUG_01801	-0.192105	6.74206	18.0685	2.13094e-05	0.00031463		98.7103	96.6845	91.2244	95.5398		104.439	98.6099	97.512	100.187		117.227	99.9604	108.719	108.635		109.969	113.847	113.097	112.304		114.379	118.312	115.295	115.995		101.629	110.777	110.826	107.744
CLUG_01944	-0.503281	8.19814	18.0463	2.15602e-05	0.000317475		197.218	190.77	189.921	192.636		285.57	278.046	259.069	274.228		250.419	251.663	251.473	251.185		359.682	375.626	402.369	379.226		375.954	348.909	374.886	366.583		411.873	394.8	405.772	404.148
CLUG_04441	0.492451	4.90458	17.8929	2.33692e-05	0.000343188		30.4662	29.1093	26.0641	28.5465		41.2633	46.398	38.5233	42.0615		26.6088	21.5128	22.5458	23.5558		27.6486	23.3282	28.4968	26.4912		32.2411	20.0837	25.6603	25.995		87.9917	86.4744	104.538	93.0014
CLUG_05282	-0.453823	10.5653	17.8861	2.34529e-05	0.000343494		1174.17	968.751	1103.9	1082.27		1368.66	1392.85	1399.84	1387.12		1344.78	1343.44	1369.66	1352.63		1931.52	1864.3	1835.23	1877.02		1920.65	1817.94	1847.36	1861.99		2005.63	1910.34	1791.29	1902.42
CLUG_02145	-0.238679	6.70378	17.8572	2.38113e-05	0.000347811		97.6948	90.1003	86.8804	91.5585		97.4667	92.9099	95.4654	95.2807		104.218	94.3968	100.589	99.7346		115.348	119.435	120.815	118.533		105.743	114.112	120.744	113.533		113.642	103.024	114.952	110.54
CLUG_05660	0.205241	6.76258	17.8316	2.41346e-05	0.000351593		112.928	117.997	117.636	116.187		122.936	114.798	116.653	118.129		110.87	112.386	108.502	110.586		100.836	97.9225	96.1768	98.3117		91.7336	98.7755	99.4775	96.6622		125.169	119.573	113.97	119.571
CLUG_03270	0.324603	4.9032	17.7528	2.51549e-05	0.000365482		34.7314	37.7728	38.4011	36.9685		31.3032	29.07	31.6613	30.6781		31.1915	27.0765	27.4235	28.5638		26.8979	27.2395	22.56	25.5658		25.7161	27.7521	25.836	26.4347		25.9754	25.7932	27.7065	26.4917
CLUG_03547	-0.256111	5.16686	17.7223	2.5561e-05	0.000370397		30.263	30.4955	30.4081	30.3889		33.5798	30.438	34.7913	32.9363		38.435	35.9783	37.179	37.1974		37.532	37.4368	43.0421	39.337		35.5036	40.3501	37.2601	37.7046		48.2169	53.3756	42.2475	47.9466
CLUG_04556	0.206189	6.70677	17.6147	2.70487e-05	0.000390918		100.945	108.467	123.544	110.985		114.114	111.264	117.135	114.171		104.957	102.928	94.8443	100.91		94.5806	95.8271	103.449	97.9524		90.7741	94.211	101.059	95.3481		102.441	104.366	110.04	105.615
CLUG_01583	-0.250873	7.38352	17.6009	2.72456e-05	0.000392725		142.379	135.497	130.494	136.123		165.907	165.072	152.889	161.289		166.749	153.372	167.468	162.529		195.291	182.854	185.526	187.891		187.689	178.38	183.84	183.303		191.893	195.015	199.054	195.321
CLUG_03793	0.302544	5.20941	17.5732	2.76454e-05	0.000397438		40.0122	40.1986	39.4437	39.8848		43.113	40.014	44.061	42.396		40.0611	34.3092	35.6614	36.6773		33.7788	27.6586	29.981	30.4728		35.3117	35.603	29.3511	33.4219		33.9304	41.0008	37.5315	37.4876
CLUG_01881	0.262977	5.50527	17.5401	2.81319e-05	0.000403371		56.2608	47.4759	44.309	49.3486		52.5039	49.704	49.5987	50.6022		44.4959	40.0584	43.8993	42.8179		36.2809	38.8337	44.9716	40.0287		39.5337	45.2797	42.357	42.3902		48.0545	50.2446	53.6445	50.6479
CLUG_03660	-0.569583	11.3862	17.4896	2.88881e-05	0.00041313		1459.13	1465.17	1500.25	1474.85		2776.59	2607.29	2582.62	2655.5		2968.36	2754.75	3174.63	2965.91		3382.13	3134.5	3148.46	3221.69		2999.96	3074.46	3037.75	3037.39		3084.9	3299	3090.75	3158.22
CLUG_00678	0.439307	3.59219	17.4734	2.9136e-05	0.000415588		12.9989	17.8468	14.0746	14.9734		11.5253	12.768	14.5666	12.9533		11.087	11.3128	10.5142	10.9713		10.0085	10.4767	11.1316	10.5389		8.4441	10.407	8.78777	9.21297		9.09139	9.39291	10.611	9.69843
CLUG_00239	0.216352	5.64071	17.4555	2.94118e-05	0.000418429		59.3075	52.674	51.0857	54.3557		55.492	50.616	55.016	53.708		41.835	46.5493	46.5008	44.9617		48.5414	48.4723	45.8621	47.6253		47.4021	46.01	47.2782	46.8968		46.7557	42.4917	49.3215	46.1897
CLUG_01402	-0.473939	10.18	17.4392	2.96641e-05	0.000420921		779.324	709.366	680.274	722.988		1180.7	1165.08	1102.01	1149.26		1174.34	1104.57	1279.8	1186.24		1374.8	1360.72	1408.52	1381.34		1373.13	1366.61	1300.41	1346.72		1339.19	1361.23	1329.13	1343.18
CLUG_00267	-0.200732	9.28304	17.4064	3.01811e-05	0.00042615		572.154	576.815	529.797	559.589		593.622	592.344	550.16	578.708		600.768	668.01	636.161	634.98		676.076	667.437	680.807	674.774		674.952	650.713	652.052	659.239		588.668	607.11	618.975	604.918
CLUG_02110	-0.180649	7.7673	17.4059	3.01886e-05	0.00042615		188.89	208.79	183.839	193.84		202.19	211.356	206.942	206.829		226.175	214.572	216.028	218.925		232.073	231.885	227.084	230.347		227.223	234.98	244.476	235.559		239.298	213.055	227.35	226.568
CLUG_00508	-0.197434	9.04598	17.3755	3.06761e-05	0.000431917		427.339	473.546	500.431	467.105		506.684	498.978	493.098	499.587		571.055	571.202	560.503	567.587		570.236	564.486	553.314	562.679		535.433	535.141	545.017	538.53		542.074	536.887	533.497	537.486
CLUG_00271	0.265776	5.8397	17.3627	3.08831e-05	0.000433713		74.1343	67.4019	60.6425	67.3929		63.46	60.876	54.2937	59.5432		53.0698	51.3711	57.6653	54.0354		48.5414	55.3171	52.6895	52.1826		47.594	52.0352	54.6599	51.4297		58.2823	63.3649	71.7225	64.4566
CLUG_04997	-0.191659	6.27041	17.2971	3.19669e-05	0.000447782		62.7603	75.0258	73.6746	70.4869		72.4241	69.7679	69.3419	70.5113		75.5395	80.4876	80.2112	78.7461		81.6946	81.7185	81.78	81.731		80.4109	86.7253	79.6172	82.2511		73.7052	70.3723	76.4385	73.5053
CLUG_05015	0.270495	5.17014	17.2694	3.24361e-05	0.000453192		35.3407	36.5599	37.0111	36.3039		42.9707	39.216	45.0241	42.4036		31.1915	30.2292	33.2768	31.5658		33.4035	36.1796	34.1368	34.5733		34.3521	31.2211	32.1632	32.5788		31.4952	28.9242	37.1385	32.5193
CLUG_02634	-0.212659	9.20591	17.2115	3.34414e-05	0.000466047		582.513	521.195	479.406	527.705		535.142	566.466	535.594	545.734		571.203	627.766	615.892	604.954		627.034	655.843	635.687	639.522		615.843	649.435	617.428	627.569		601.006	582.211	561.4	581.539
CLUG_01495	0.208702	8.62782	17.0398	3.66043e-05	0.000508828		495.583	447.383	421.023	454.663		405.376	394.098	409.189	402.888		372.819	394.834	386.856	384.837		378.823	362.076	371.943	370.947		350.238	357.491	369.965	359.231		407.165	409.71	397.323	404.732
CLUG_02647	0.263703	5.24892	16.9241	3.89038e-05	0.00053942		47.9334	39.159	44.8303	43.9742		40.5518	38.988	40.5698	40.0365		39.6176	34.1238	34.0355	35.9256		35.7805	33.9446	36.5116	35.4122		36.0793	32.8643	30.4057	33.1164		50.4897	40.8517	40.872	44.0711
CLUG_00813	0.306943	4.70924	16.8984	3.9435e-05	0.000545401		26.404	28.243	32.667	29.1047		27.746	31.806	27.3274	28.9598		24.9827	25.9637	23.6298	24.8588		25.0213	21.5122	22.2632	22.9322		23.6051	26.1089	19.3331	23.0157		29.06	29.0733	32.226	30.1198
CLUG_05866	0.21596	7.30962	16.8884	3.96425e-05	0.000546887		166.548	174.483	185.924	175.652		172.452	168.15	165.409	168.67		165.566	164.128	163.132	164.275		145.249	141.087	139.961	142.099		141.055	138.395	137.616	139.022		131.338	132.992	141.48	135.27
CLUG_04959	0.225429	7.63918	16.8735	3.99557e-05	0.000549819		204.733	192.329	204.864	200.642		232.782	228.456	237.038	232.759		166.601	174.143	183.293	174.679		176.025	186.206	206.75	189.661		199.972	193.899	190.519	194.797		180.042	187.709	198.661	188.804
CLUG_04044	-0.231532	6.12967	16.8625	4.0188e-05	0.000551626		57.6826	55.4463	56.4723	56.5337		67.0172	68.7419	69.3419	68.367		72.4352	70.2876	72.4068	71.7099		74.0631	77.1087	73.1716	74.7811		73.3101	76.3182	78.2111	75.9465		69.3219	74.3978	61.1115	68.2771
CLUG_02630	0.406509	4.2028	16.8536	4.03758e-05	0.000552815		24.7791	20.6191	18.2449	21.2144		22.6236	19.266	21.7897	21.2264		14.0436	17.4328	18.3185	16.5983		13.1362	17.6009	19.74	16.8257		14.5853	15.8844	12.8301	14.4333		17.8581	18.0404	14.3445	16.7476
CLUG_01383	-0.180795	7.97219	16.7834	4.18978e-05	0.00057137		228.902	220.746	217.375	222.341		243.88	239.058	236.316	239.751		248.349	243.132	250.497	247.326		260.972	275.049	269.533	268.518		283.069	268.757	269.081	273.636		264.949	272.245	279.619	272.271
CLUG_03427	-0.59901	3.06206	16.7815	4.19402e-05	0.00057137		5.2808	5.89117	3.64898	4.94032		6.97207	6.95399	7.3435	7.08985		8.86961	7.41821	8.77987	8.3559		8.75746	9.07983	7.71789	8.5184		12.0904	9.85929	11.9514	11.3004		17.2087	15.2076	16.506	16.3074
CLUG_01748	-0.409983	8.83736	16.6468	4.50262e-05	0.000611885		309.942	332.851	305.819	316.204		476.662	447.108	407.504	443.758		393.959	418.573	472.704	428.412		517.816	535.989	519.622	524.476		545.22	591.01	567.69	567.973		524.379	538.378	593.43	552.062
CLUG_01388	0.225638	6.56002	16.5573	4.72011e-05	0.00063985		94.8513	107.254	109.643	103.916		105.435	97.3559	101.244	101.345		90.6179	100.702	94.6275	95.3159		92.8291	80.6009	81.4831	84.9711		82.9057	81.613	85.9443	83.4877		84.0954	100.042	101.001	95.0461
CLUG_05280	-0.206443	8.45174	16.5315	4.78482e-05	0.000647017		356.86	308.247	314.507	326.538		306.344	320.454	308.668	311.822		338.819	334.932	346.209	339.987		367.188	384.845	391.089	381.041		399.943	369.358	391.583	386.961		328.751	339.487	312.042	326.76
CLUG_00157	0.983684	3.2834	16.4827	4.90969e-05	0.000662262		8.32742	5.19809	6.42915	6.65155		22.6236	16.758	17.5762	18.986		6.50438	6.12003	5.63646	6.08696		9.383	6.84479	7.86631	8.03137		4.79778	4.56449	7.03021	5.46416		28.5729	27.5824	24.759	26.9714
CLUG_05537	0.235943	5.01948	16.4732	4.93427e-05	0.000663938		33.1066	34.8272	37.7061	35.2133		37.7061	32.49	35.5136	35.2366		28.5306	29.6729	30.3502	29.5179		29.1498	31.4302	31.6137	30.7312		29.3624	30.1256	29.1754	29.5545		29.8717	30.5642	34.191	31.5423
CLUG_02802	-0.286088	5.26418	16.3734	5.20106e-05	0.000698118		34.9345	28.5895	34.2309	32.585		37.1369	34.086	32.2632	34.4954		37.2524	41.9129	35.4447	38.2033		39.4086	39.3925	43.1905	40.6639		46.4425	45.6449	43.0601	45.0492		40.5866	45.9209	41.658	42.7218
CLUG_05888	-0.221503	6.31518	16.3636	5.22802e-05	0.000699502		59.3075	69.1346	74.5434	67.6618		78.9693	71.7059	75.6019	75.4257		83.5222	82.1567	76.5258	80.7349		82.5704	83.8138	87.2716	84.5519		83.6733	88.9162	89.6352	87.4083		84.5824	88.1144	78.7965	83.8311
CLUG_01863	0.229777	5.93695	16.3578	5.24395e-05	0.000699502		62.5572	65.8425	67.4192	65.273		63.46	69.0839	70.0642	67.5361		63.8612	56.3784	50.403	56.8809		55.4222	55.8759	54.6189	55.3057		56.4219	64.0854	57.1205	59.2093		59.4187	56.0593	62.094	59.1907
CLUG_00436	0.276678	5.41399	16.3557	5.24979e-05	0.000699502		36.9656	48.3423	46.9154	44.0744		48.9468	50.16	49.4783	49.5283		38.435	33.1965	40.8643	37.4986		39.1584	43.8626	36.66	39.8936		43.372	38.1591	36.5571	39.3627		49.8403	50.9901	48.732	49.8541
CLUG_05923	0.246657	8.83224	16.2856	5.44756e-05	0.000724087		485.427	512.185	511.378	502.997		499.428	491.112	505.738	498.759		489.307	476.435	477.256	480.999		403.469	397.697	399.253	400.139		387.661	400.579	378.225	388.822		395.638	419.401	388.087	401.042
CLUG_03922	-0.185081	9.21579	16.2764	5.47411e-05	0.00072585		567.889	588.251	558.641	571.594		540.264	518.244	510.674	523.061		628.264	628.879	622.395	626.513		614.899	628.604	623.071	622.191		624.48	626.43	617.253	622.721		523.08	526.003	503.629	517.571
CLUG_04371	0.718939	2.19907	16.2401	5.57995e-05	0.000738094		4.67148	5.89117	6.77667	5.77977		6.54521	5.586	4.21348	5.44823		4.28698	4.45093	2.81823	3.85205		4.12852	3.63193	2.82	3.52682		3.07058	2.37353	2.98784	2.81065		2.59754	1.93822	2.1615	2.23242
CLUG_04990	-0.164671	8.34054	16.1929	5.72083e-05	0.000754901		325.379	307.727	289.486	307.53		308.478	292.41	282.785	294.558		329.21	338.827	325.18	331.073		347.671	345.592	347.008	346.757		333.158	340.876	335.517	336.517		305.698	315.93	301.038	307.555
CLUG_00791	0.212902	6.30482	16.121	5.94205e-05	0.000781548		76.5716	91.6597	85.6641	84.6318		86.5106	84.2459	87.52	86.0922		69.0352	75.8512	67.6375	70.8413		76.9406	83.2551	78.0695	79.4217		70.8153	74.3099	69.9506	71.6919		100.817	98.1037	89.8005	96.2404
CLUG_01670	0.288504	10.5967	16.1181	5.95138e-05	0.000781548		1732.1	1798.54	1680.79	1737.14		1688.81	1780.45	1700.2	1723.15		1141.52	1346.22	1344.19	1277.31		1542.06	1584.64	1578.61	1568.44		1444.13	1425.95	1383.19	1417.76		1432.71	1428.77	1410.87	1424.11
CLUG_04964	0.181666	8.00391	16.0586	6.14125e-05	0.000804548		299.584	290.4	250.389	280.124		276.464	270.408	263.403	270.091		235.193	260.008	240.85	245.35		241.331	255.632	246.527	247.83		231.445	228.955	247.639	236.013		253.585	240.041	242.284	245.303
CLUG_02349	-0.171309	8.96669	16.0464	6.18079e-05	0.000807791		463.898	480.997	452.126	465.674		454.465	476.976	449.518	460.32		498.177	523.726	502.512	508.138		535.957	535.291	520.958	530.735		521.999	552.303	517.072	530.458		519.833	495.737	509.131	508.234
CLUG_02007	-0.156946	7.93623	15.9679	6.44255e-05	0.000839992		231.949	237.206	232.144	233.767		221.114	230.28	216.091	222.495		253.819	260.194	255.158	256.39		257.845	255.073	261.815	258.244		265.03	247.03	237.797	249.952		239.785	230.35	231.477	233.871
CLUG_02873	0.211413	7.04652	15.9513	6.49928e-05	0.000845371		143.191	151.091	143.874	146.052		132.042	146.034	142.416	140.164		126.983	143.542	136.142	135.556		116.975	113.987	119.776	116.912		116.298	120.502	121.095	119.299		126.468	123.45	136.567	128.828
CLUG_04362	-0.364034	5.05691	15.9038	6.66448e-05	0.000864799		25.5916	27.8964	25.7166	26.4015		28.4574	28.842	30.939	29.4128		30.8958	25.9637	32.7348	29.8648		38.6579	38.275	39.0347	38.6559		35.5036	39.6198	45.1691	40.0975		39.6125	36.2298	40.872	38.9048
CLUG_03797	0.180518	6.82241	15.8845	6.73277e-05	0.00087159		129.177	127.353	110.164	122.231		112.122	125.97	121.348	119.813		108.505	111.459	109.152	109.705		105.34	111.053	105.082	107.158		104.4	103.34	104.75	104.163		94.1609	93.78	86.067	91.3359
CLUG_02259	-0.274674	4.74907	15.8791	6.75205e-05	0.00087202		25.5916	23.738	24.3265	24.552		22.9082	22.23	23.2343	22.7908		27.7915	25.2219	29.483	27.4988		26.7728	30.4524	32.2074	29.8108		29.7463	26.474	28.1209	28.1137		31.6575	27.2842	32.0295	30.3237
CLUG_05494	0.197567	8.20195	15.8565	6.83328e-05	0.000880429		360.313	319.163	296.784	325.42		313.601	316.236	299.518	309.785		247.61	299.51	287.893	278.338		262.349	276.725	291.35	276.808		277.696	278.981	276.639	277.772		271.768	266.58	281.388	273.245
CLUG_04125	0.259941	5.37456	15.8417	6.88693e-05	0.000885254		43.4651	38.9857	43.0927	41.8478		51.2234	48.222	46.7094	48.7183		43.4611	38.5747	36.8538	39.6299		34.9047	39.5322	40.2221	38.2197		35.6955	36.5159	37.4359	36.5491		51.6261	53.8229	61.701	55.7167
CLUG_01055	-0.272056	6.63315	15.8325	6.92041e-05	0.000887469		82.8679	78.4912	80.625	80.6614		93.6249	102.144	86.5569	94.1086		88.4005	91.9858	102.865	94.4172		112.971	108.539	110.425	110.645		112.844	107.174	120.744	113.587		181.99	165.047	192.963	180
CLUG_01618	0.14788	7.9476	15.8225	6.95702e-05	0.000890074		257.134	257.479	260.989	258.534		266.646	257.412	264.847	262.968		239.036	241.277	244.427	241.58		224.691	227.415	241.481	231.196		238.738	231.876	236.742	235.785		240.76	241.532	262.917	248.403
CLUG_01758	0.191906	6.09568	15.8156	6.9824e-05	0.000891235		71.2908	71.2139	75.4122	72.639		76.6927	71.2499	73.9165	73.9531		72.1395	64.9094	65.1445	67.3978		65.5559	63.2794	62.1884	63.6746		63.9065	59.7035	61.6901	61.7667		83.446	73.6523	88.032	81.7101
CLUG_02459	0.246028	5.61498	15.6978	7.43105e-05	0.00094629		55.8546	47.3026	60.6425	54.5999		48.2353	53.808	55.6179	52.5537		41.835	50.2584	43.0322	45.0419		47.1652	48.3326	42.0032	45.8337		43.372	46.01	46.0479	45.1433		57.9576	55.612	59.5395	57.703
CLUG_05731	0.241584	5.87526	15.6734	7.52747e-05	0.000956339		56.8702	55.2731	64.4653	58.8695		70.7167	66.9179	68.3788	68.6711		54.9916	47.1057	54.8471	52.3148		54.0461	53.0821	57.8842	55.0041		52.5837	57.1474	57.472	55.7344		59.5811	63.2158	68.9715	63.9228
CLUG_04162	0.281868	5.67028	15.6232	7.72987e-05	0.000979774		53.2142	46.7828	56.2985	52.0985		56.7725	59.052	64.7672	60.1972		40.3567	38.5747	47.0428	41.9914		47.9158	50.9867	50.3147	49.7391		43.9477	49.2965	49.7388	47.661		70.6206	68.8813	66.6135	68.7052
CLUG_01090	0.247341	5.11695	15.5867	7.88071e-05	0.000996581		38.3874	42.6244	38.2274	39.7464		38.5598	35.568	34.6709	36.2662		30.6002	36.3492	30.6753	32.5416		31.5269	31.0111	30.1295	30.8891		32.6249	30.4908	35.1511	32.7556		35.2291	36.2298	36.942	36.1336
CLUG_00084	0.174404	6.66871	15.582	7.90036e-05	0.000996759		116.787	106.388	113.292	112.156		100.17	108.87	106.3	105.113		103.035	100.146	96.2534	99.8115		93.3295	94.4302	94.3958	94.0518		93.2689	98.2278	94.2048	95.2338		96.109	97.8055	98.4465	97.4537
CLUG_00078	0.2225	10.2869	15.5482	8.0429e-05	0.0010124		1413.83	1282.54	1286.35	1327.58		1394.56	1390.91	1395.5	1393.66		1117.13	1110.14	1165.88	1131.05		1161.87	1162.08	1270.63	1198.19		1199.64	1186.77	1155.42	1180.61		1138.05	1141.76	1196.29	1158.7
CLUG_01916	0.221261	6.27051	15.4328	8.54929e-05	0.00107175		83.8835	92.3528	91.9195	89.3853		82.0997	79.0019	75	78.7005		77.3135	75.8512	76.7426	76.6357		73.5627	66.4923	72.4295	70.8281		66.7851	67.9196	70.1264	68.277		73.0558	74.9942	70.9365	72.9955
CLUG_05187	-0.201417	7.31803	15.4318	8.55356e-05	0.00107175		149.284	142.081	142.31	144.559		153.243	143.298	143.138	146.56		173.105	148.179	152.943	158.076		154.131	169.863	185.823	169.939		177.134	178.198	172.943	176.092		177.769	183.982	186.871	182.874
CLUG_02350	1.01277	1.32925	15.4193	8.61064e-05	0.00107643		3.85905	2.25251	3.47522	3.19559		3.98404	2.622	3.00963	3.20522		0.886961	0.741821	1.19233	0.94037		1.50128	1.95566	1.78105	1.746		2.87867	1.8258	1.5818	2.09542		2.43519	1.04366	1.179	1.55262
CLUG_03520	0.294148	4.60379	15.3523	8.92126e-05	0.00111271		28.6382	24.7776	27.8017	27.0725		28.1728	27.588	24.679	26.8133		19.9566	20.0292	19.9444	19.9767		23.3949	23.8869	24.341	23.8743		25.1404	19.3534	21.9694	22.1544		25.9754	23.1095	27.903	25.6626
CLUG_03873	0.30597	4.28147	15.3386	8.98595e-05	0.00111823		20.9201	23.738	19.1137	21.2572		23.3351	22.002	20.1043	21.8138		16.4088	17.6183	19.7276	17.9182		18.2656	17.6009	15.2874	17.0513		17.272	17.3451	17.0483	17.2218		18.8322	18.9349	20.6325	19.4665
CLUG_04764	0.239011	5.45622	15.3023	9.16058e-05	0.00113737		49.5583	45.9165	56.1248	50.5332		46.101	45.714	44.7833	45.5328		42.4263	43.2111	43.1406	42.926		42.5363	39.6719	37.5505	39.9195		37.9984	41.263	36.9086	38.7233		36.8526	35.3352	38.7105	36.9661
CLUG_02129	-0.180947	7.7107	15.2762	9.28801e-05	0.00115058		205.139	201.686	176.194	194.339		195.929	191.406	187.68	191.672		195.871	211.048	212.776	206.565		230.822	218.614	229.756	226.397		216.668	226.764	231.997	225.143		209.914	202.32	196.107	202.78
CLUG_05723	0.231747	5.31227	15.2457	9.43933e-05	0.00116668		40.4184	47.6492	43.0927	43.7201		42.5438	41.496	43.8202	42.62		40.5046	31.8983	38.2629	36.8886		39.2835	38.4147	35.621	37.7731		35.5036	33.7772	36.5571	35.2793		38.4761	35.7825	35.763	36.6739
CLUG_02901	-0.158358	6.67097	15.2314	9.51112e-05	0.00117289		100.945	94.9518	92.4408	96.1124		93.3403	95.4179	91.7335	93.4973		106.583	105.339	105.358	105.76		108.593	106.304	110.722	108.539		99.9858	104.253	104.926	103.055		97.0831	102.427	98.4465	99.319
CLUG_04442	0.175857	6.65055	15.1497	9.93124e-05	0.00122195		118.412	107.774	102.693	109.626		107.284	101.118	107.263	105.222		100.818	86.7931	96.0366	94.5492		97.8334	92.8936	96.3253	95.6841		94.4204	93.2981	96.4897	94.7361		84.9071	95.5691	97.6605	92.7122
CLUG_04971	-0.14743	7.70819	15.1298	0.000100369	0.00123217		186.656	199.087	186.445	190.729		201.905	201.894	194.904	199.568		221.149	214.572	219.388	218.37		213.307	216.798	211.055	213.72		226.839	213.983	217.585	219.469		214.459	215.142	226.368	218.657
CLUG_01789	-0.194313	6.69339	15.1101	0.000101421	0.0012423		93.2264	94.6053	94.8734	94.2351		93.3403	94.0499	97.1508	94.847		124.322	110.902	101.89	112.372		97.3329	111.472	111.464	106.757		105.743	108.27	106.683	106.899		100.492	100.787	94.713	98.6643
CLUG_00170	-0.280162	10.9067	15.0987	0.000102035	0.00124702		1630.95	1549.03	1453.51	1544.5		1850.3	1872.45	1805.78	1842.84		1898.84	1931.52	2065.22	1965.19		2134.07	2133.2	2168.58	2145.28		2141.35	2083.05	2016.26	2080.22		1917.96	2090	1955.57	1987.84
CLUG_00615	-0.184313	7.5792	15.0818	0.000102952	0.00125541		200.264	180.201	168.896	183.12		168.895	170.658	167.817	169.123		202.375	200.663	186.22	196.419		202.047	199.477	202.001	201.175		187.305	203.211	220.397	203.638		192.056	202.022	205.932	200.003
CLUG_04981	0.201024	5.77212	15.0717	0.000103504	0.00125934		58.0888	60.4712	58.5574	59.0391		59.9029	58.14	57.183	58.4086		51.1481	49.5166	51.4869	50.7172		45.1635	52.5233	55.361	51.016		51.4322	54.9564	49.9145	52.1011		55.3601	56.2084	66.2205	59.263
CLUG_03293	-0.182309	8.01062	15.0641	0.000103921	0.0012616		232.152	231.835	239.79	234.592		247.864	232.332	239.928	240.041		261.801	241.277	252.123	251.734		260.472	284.548	292.686	279.235		269.06	295.414	275.409	279.961		263.488	268.965	276.672	269.708
CLUG_04933	-0.186086	6.96458	14.9585	0.000109903	0.00133126		129.38	111.586	104.952	115.306		121.229	112.062	109.791	114.361		130.088	127.408	134.516	130.671		123.73	135.359	134.766	131.285		131.651	123.059	136.21	130.307		126.792	124.642	143.052	131.496
CLUG_00530	-0.190731	8.68158	14.921	0.000112109	0.00135498		385.702	386.218	341.266	371.062		382.325	390.792	373.676	382.264		369.419	443.424	434.441	415.761		455.889	450.639	428.64	445.056		439.477	434.174	426.031	433.227		406.19	398.08	382.585	395.619
CLUG_03673	-0.167641	8.31161	14.8456	0.000116683	0.00140715		311.973	299.237	293.135	301.448		286.993	292.068	283.989	287.683		304.523	311.565	317.484	311.191		336.287	331.903	346.563	338.251		339.683	343.98	353.971	345.878		317.712	321.148	330.709	323.19
CLUG_00225	0.242191	4.96162	14.8277	0.00011779	0.00141665		33.7159	33.9609	38.2274	35.3014		34.7181	32.718	30.939	32.7917		27.4958	28.1892	30.3502	28.6784		31.5269	26.8204	28.0516	28.7996		29.3624	27.7521	28.1209	28.4118		30.8458	31.0115	20.829	27.5621
CLUG_01671	0.271612	6.56877	14.8209	0.00011822	0.00141665		116.584	116.437	119.895	117.639		94.0518	84.2459	101.846	93.3812		98.7484	88.2767	90.1834	92.4028		92.0785	81.8582	84.0063	85.981		85.5925	85.8124	78.9141	83.4397		71.27	71.1178	71.919	71.4356
CLUG_03422	-0.517243	11.1904	14.8204	0.000118249	0.00141665		1388.65	1293.29	1320.06	1334		2413.47	2385.11	2289.97	2362.85		2419.19	2272.01	2618.68	2436.63		2921.99	2829.69	2766.42	2839.37		2712.86	2731.21	2617.52	2687.2		2813.46	2837.7	2753.75	2801.64
CLUG_02623	0.214077	6.36595	14.7841	0.000120546	0.00144102		92.2109	84.7289	97.1323	91.3574		91.7752	84.7019	85.955	87.4774		79.9743	83.8258	85.956	83.2521		77.441	73.1974	79.7021	76.7802		72.9263	68.2847	71.5324	70.9145		69.8089	74.8451	79.779	74.811
CLUG_02646	0.292214	5.03422	14.7298	0.000124068	0.00147987		38.1843	37.253	37.7061	37.7145		35.0026	35.568	34.9117	35.1608		39.0263	31.342	27.6403	32.6695		28.8996	26.122	31.02	28.6805		26.8676	28.8476	28.1209	27.9453		33.768	29.3715	38.3175	33.819
CLUG_04553	-0.157721	7.6392	14.7256	0.000124347	0.00147997		186.25	193.196	192.006	190.484		187.108	178.524	176.846	180.826		207.105	219.579	205.731	210.805		208.428	222.665	203.782	211.625		192.487	205.95	200.537	199.658		213.323	217.379	217.918	216.207
CLUG_03778	-0.195822	9.12168	14.7085	0.00012548	0.00148745		574.186	543.201	481.318	532.901		485.199	491.568	486.717	487.828		550.507	614.97	592.262	585.913		582.371	612.819	583.146	592.779		583.602	580.238	574.193	579.344		512.203	530.178	493.215	511.865
CLUG_00915	0.190551	5.73214	14.7079	0.00012552	0.00148745		59.5106	55.7929	58.5574	57.9536		58.48	52.098	57.7849	56.1209		51.2959	47.8475	49.861	49.6681		52.6699	47.4945	48.5337	49.566		47.9778	52.4003	51.1448	50.5077		47.5675	55.4629	56.7885	53.273
CLUG_04288	1.56206	0.164932	14.7024	0.000125886	0.00148856		1.62486	1.55943	1.39009	1.52479		1.99202	1.14	0.722311	1.28478		0.886961	0.741821	0.32518	0.651321		0.125107	0.419069	0.445263	0.329813		0.191911	0.365159	0.703021	0.420031		0.649385	0.745469	0.5895	0.661451
CLUG_03561	0.232496	5.33706	14.6848	0.000127066	0.00149927		40.8247	40.1986	40.66	40.5611		46.9547	47.196	45.8667	46.6725		39.1741	35.422	37.2873	37.2945		39.6588	40.0909	36.66	38.8032		33.5845	40.1675	34.448	36.0667		40.2619	46.2191	44.9985	43.8265
CLUG_05432	0.23381	9.88128	14.6502	0.000129423	0.00152378		1054.13	1050.01	950.819	1018.32		1018.35	1065.9	1050.24	1044.83		813.048	1006.28	904.543	907.957		913.028	909.1	891.268	904.466		874.924	834.206	773.323	827.484		990.637	991.325	945.754	975.905
CLUG_00553	-0.1925	7.00715	14.6311	0.000130736	0.00153565		110.084	114.705	124.587	116.459		116.249	121.866	117.977	118.697		125.209	128.15	126.387	126.582		126.608	141.645	133.282	133.845		152.186	143.325	140.253	145.254		132.799	133.588	137.55	134.646
CLUG_00819	-0.207901	5.77954	14.6275	0.000130992	0.00153565		46.9179	54.0602	44.8303	48.6028		51.5079	49.59	51.1637	50.7539		52.6264	53.4111	58.6409	54.8928		59.1754	56.8537	57.8842	57.9711		62.755	59.8861	58.3508	60.3306		59.2564	62.9176	64.6485	62.2742
CLUG_03106	0.164471	8.52118	14.6181	0.000131647	0.00154002		380.421	385.179	424.324	396.641		389.013	382.698	384.149	385.287		377.993	337.343	362.576	359.304		336.662	335.674	338.845	337.06		352.733	354.204	352.565	353.167		332.81	333.076	378.262	348.049
CLUG_01870	-0.175117	9.24167	14.6019	0.00013278	0.00154995		541.282	568.498	524.41	544.73		581.954	570.114	568.82	573.629		604.316	633.886	629.983	622.728		660.188	650.255	629.454	646.632		648.852	641.402	603.72	631.325		646.463	668.388	620.743	645.198
CLUG_04268	-0.149533	8.12411	14.5052	0.00013977	0.00162807		272.164	274.806	256.992	267.987		255.405	256.386	249.077	253.623		295.949	287.827	289.736	291.171		296.002	302.149	279.774	292.642		294.584	281.72	279.978	285.427		275.664	271.202	276.279	274.382
CLUG_01663	-0.31196	4.4164	14.4661	0.000142702	0.00165868		19.9046	16.4606	16.3335	17.5662		18.0705	19.038	19.7432	18.9505		20.5479	18.1746	22.5458	20.4228		23.2698	23.6076	23.8958	23.5911		22.2617	23.9179	27.0663	24.4153		23.3779	25.0478	24.1695	24.1984
CLUG_04452	0.157456	8.64109	14.3849	0.000148991	0.00172454		461.664	418.62	417.026	432.437		412.063	411.996	421.709	415.256		401.793	382.965	376.017	386.925		375.945	383.867	371.646	377.153		365.783	380.496	390.177	378.819		396.774	390.477	400.663	395.971
CLUG_05348	0.198932	5.4143	14.3848	0.000148999	0.00172454		46.7148	45.57	45.8729	46.0525		45.105	43.434	47.7929	45.444		38.7306	37.462	38.3713	38.188		39.0333	41.9069	43.6358	41.5253		37.8065	41.263	41.1267	40.0654		33.281	31.757	33.9945	33.0108
CLUG_05629	0.187983	6.34751	14.3794	0.00014943	0.00172587		89.1643	88.5409	87.7492	88.4848		92.0597	82.5359	84.2696	86.2884		78.3482	76.4076	78.802	77.8526		72.8121	85.9092	81.0379	79.9197		70.2396	72.6666	73.29	72.0654		75.1663	69.925	72.705	72.5988
CLUG_03248	-0.429622	3.73719	14.3662	0.000150477	0.00173429		11.5771	13.515	8.8618	11.318		7.96808	12.654	9.99197	10.2047		11.3827	13.1673	15.1751	13.2417		15.0128	15.9246	14.3968	15.1114		14.5853	13.6935	17.224	15.1676		13.1501	12.9712	15.9165	14.0126
CLUG_01021	0.160109	6.52468	14.3535	0.0001515	0.00174241		97.6948	102.056	96.9586	98.9031		95.6169	97.0139	96.4285	96.3531		86.3309	92.5422	89.2078	89.3603		89.8266	87.8648	80.8895	86.1936		84.2491	90.0117	86.9989	87.0866		93.6738	91.9909	94.32	93.3282
CLUG_02872	0.179595	6.76549	14.2353	0.000161319	0.00185144		110.897	110.893	125.977	115.922		120.375	113.658	115.449	116.494		106.731	111.273	111.103	109.702		98.7091	96.6653	97.9579	97.7774		100.945	99.871	102.993	101.27		108.123	113.908	112.005	111.345
CLUG_00614	0.275873	5.60625	14.1492	0.000168867	0.001934		68.6504	59.4315	50.3906	59.4909		46.6702	52.896	47.3114	48.9592		45.9742	47.1057	47.6931	46.9243		42.1609	40.9291	45.12	42.7367		43.9477	45.6449	43.0601	44.2175		40.9113	48.0082	42.444	43.7878
CLUG_05701	0.199298	6.35444	14.1024	0.000173125	0.00197735		85.1021	86.9814	85.3166	85.8		97.8935	87.7799	84.6308	90.1014		74.9482	73.8112	78.9104	75.89		68.1831	87.5854	79.5537	78.4407		76.1888	77.2311	75.399	76.273		79.225	77.6779	93.7305	83.5445
CLUG_03250	-0.206367	6.49553	14.0997	0.000173376	0.00197735		81.6493	85.422	79.2349	82.1021		79.5385	82.7639	83.3065	81.8697		84.1135	92.1713	89.0994	88.4614		91.3278	107.282	103.449	100.686		88.2792	96.9497	101.938	95.7223		92.2127	90.9472	85.0845	89.4148
CLUG_02848	-0.257305	5.51035	14.0892	0.000174343	0.00198424		35.3407	34.654	38.0536	36.0161		40.9787	44.802	46.2279	44.0029		44.9394	42.2838	48.1267	45.1166		50.1678	51.6852	48.8305	50.2278		53.5433	47.6533	48.5085	49.9017		56.6589	59.6375	62.487	59.5945
CLUG_04976	-0.15214	7.8672	14.0793	0.000175264	0.00199057		214.888	231.315	217.375	221.193		213.146	217.74	212.119	214.335		240.662	242.205	227.084	236.65		244.583	243.619	242.668	243.624		231.061	259.263	254.142	248.155		227.772	209.328	226.564	221.221
CLUG_03852	0.286986	6.28475	14.0524	0.000177783	0.002015		93.0233	82.4764	85.1428	86.8809		88.218	84.7019	87.0385	86.6528		87.3657	80.4876	85.1973	84.3502		65.3057	60.6253	64.4147	63.4486		62.755	64.6331	69.9506	65.7796		65.9126	64.1103	74.8665	68.2965
CLUG_02098	0.198078	6.67461	14.0363	0.00017932	0.00202821		109.475	127.527	103.561	113.521		101.878	109.554	108.226	106.553		97.7136	94.2113	107.743	99.8893		90.0768	97.3637	96.1768	94.5391		94.2285	93.1155	92.9746	93.4395		88.3164	80.5107	88.6215	85.8162
CLUG_01860	-0.184333	6.98169	14.015	0.000181355	0.00204699		129.583	114.878	119.026	121.162		108.565	112.29	113.884	111.58		123.435	130.561	134.516	129.504		133.239	125.441	145.453	134.711		137.792	136.022	124.083	132.632		116.24	122.406	127.135	121.927
CLUG_02369	0.146607	7.61061	14.0006	0.000182755	0.00205854		205.748	196.141	209.034	203.641		206.743	213.408	206.22	208.79		178.723	193.801	191.856	188.127		184.657	198.22	175.137	186.005		187.497	182.945	190.167	186.87		192.543	187.113	185.889	188.515
CLUG_01756	0.289184	5.09288	13.9736	0.000185394	0.00208396		38.3874	36.0401	42.9189	39.1155		37.4215	34.884	37.8009	36.7021		37.548	31.342	33.602	34.164		33.0281	25.0045	29.0905	29.041		30.322	27.0218	31.636	29.6599		25.9754	30.266	37.9245	31.3886
CLUG_01595	0.325787	5.77485	13.9676	0.000185989	0.00208636		57.4795	61.684	64.2915	61.1517		67.4441	62.016	57.0626	62.1742		57.5047	55.8221	63.7354	59.0207		43.2869	41.0688	43.7842	42.7133		43.1801	49.2965	45.6964	46.0576		44.3205	47.8591	52.269	48.1495
CLUG_02277	-0.216386	9.2944	13.9545	0.000187287	0.00209662		644.055	613.202	590.266	615.841		527.316	530.898	515.489	524.568		707.056	703.432	685.372	698.62		646.801	632.934	622.626	634.12		662.286	658.747	657.325	659.453		578.44	559.549	546.27	561.42
CLUG_00786	0.259217	5.53773	13.9358	0.000189159	0.00211324		55.4484	54.2334	50.9119	53.5313		48.3776	45.144	52.9695	48.8303		50.2611	44.6947	37.179	44.0449		39.909	44.9801	44.2295	43.0395		44.5234	42.9062	36.7329	41.3875		38.3137	37.4225	40.086	38.6074
CLUG_01236	-0.520644	3.57258	13.9238	0.000190368	0.00212241		6.90566	8.14368	9.55685	8.20206		10.8138	12.198	6.86195	9.95792		11.087	9.64368	11.0561	10.5956		13.8868	13.6896	14.3968	13.9911		16.6963	12.4154	16.3452	15.1523		25.4884	24.7496	25.545	25.261
CLUG_04512	0.356464	3.98415	13.8959	0.000193218	0.0021498		16.0455	17.8468	15.8122	16.5682		18.0705	20.634	17.4558	18.7201		10.7914	15.3928	13.1156	13.0999		13.8868	13.1308	13.2095	13.409		18.0397	13.876	15.115	15.6769		19.8062	17.8913	20.6325	19.4433
CLUG_02601	0.243301	5.21852	13.886	0.000194238	0.00215675		37.5749	34.3074	38.4011	36.7612		42.2593	43.434	45.3852	43.6928		31.7828	36.3492	33.4936	33.8752		34.4043	36.3193	35.9179	35.5472		35.8874	32.134	33.3935	33.805		39.1255	35.1861	32.4225	35.578
CLUG_03696	-0.247279	6.94754	13.8803	0.000194833	0.00215897		106.225	97.3776	94.3521	99.3184		125.497	121.182	115.209	120.629		116.488	123.699	119.124	119.77		136.116	139.271	133.876	136.421		137.6	126.162	150.271	138.011		175.172	159.53	156.807	163.836
CLUG_02274	-0.297139	7.40543	13.86	0.000196947	0.00217798		125.521	116.611	126.324	122.818		190.238	168.834	159.029	172.7		173.401	170.99	178.416	174.269		189.787	187.324	190.424	189.178		183.467	187.509	182.083	184.353		212.511	198.444	218.311	209.756
CLUG_04726	-0.147553	8.39867	13.851	0.000197893	0.00218402		290.241	322.975	321.979	311.732		311.609	324.444	320.225	318.759		348.28	362.194	356.289	355.588		356.929	350.481	334.838	347.416		352.157	350.187	343.953	348.766		333.784	331.286	317.74	327.604
CLUG_03351	-0.15895	7.36566	13.8275	0.000200384	0.00220705		149.69	158.715	152.562	153.656		146.271	157.32	154.454	152.682		171.479	161.717	158.688	163.961		179.403	169.164	177.66	175.409		187.114	169.982	170.658	175.918		155.203	152.821	152.287	153.437
CLUG_04541	-0.141222	8.29503	13.8186	0.000201332	0.00221303		282.117	308.593	290.528	293.746		302.218	297.084	285.433	294.912		315.758	326.401	321.929	321.363		329.781	326.874	332.166	329.607		323.563	330.286	324.62	326.156		329.238	328.006	336.997	331.414
CLUG_04680	-0.302719	4.40912	13.8107	0.000202179	0.00221787		14.6238	17.327	21.3726	17.7744		18.0705	17.67	20.1043	18.6149		23.948	23.3674	20.8115	22.709		22.3941	22.49	19.5916	21.4919		23.4132	23.5528	25.3088	24.0916		38.4761	36.528	37.9245	37.6429
CLUG_02206	-0.245129	6.23482	13.8039	0.000202917	0.00222151		57.8857	60.6444	62.9014	60.4772		76.835	72.1619	71.0272	73.3414		79.8265	73.8112	72.8404	75.4927		80.1933	77.6675	79.9989	79.2866		96.5314	78.8743	81.3747	85.5935		72.8935	66.0486	66.6135	68.5185
CLUG_00480	0.207888	6.66529	13.6755	0.000217266	0.00237385		115.162	107.601	102.866	108.543		113.403	106.932	111.838	110.724		103.479	84.0113	103.841	97.1103		87.95	93.5921	82.2253	87.9224		99.4101	100.966	101.235	100.537		117.539	109.882	111.022	112.814
CLUG_04160	-0.544497	10.9634	13.6325	0.000222301	0.00242402		1111.61	1051.75	1043.26	1068.87		2123.63	2069.55	1953.37	2048.85		2187.39	1886.45	2282.22	2118.69		2529.41	2406.85	2441.53	2459.26		2330.38	2250.11	2216.45	2265.65		2257.75	2468.4	2378.04	2368.06
CLUG_00556	-0.144455	7.70156	13.5962	0.000226649	0.00246651		204.326	194.062	195.655	198.014		190.665	195.396	189.245	191.769		227.653	209.008	209.958	215.54		222.314	213.446	209.57	215.11		225.112	206.68	219.167	216.986		223.064	212.011	214.381	216.486
CLUG_00209	-0.168107	8.21161	13.5399	0.000233546	0.0025365		271.352	270.128	258.382	266.621		289.27	272.118	285.433	282.274		290.48	279.481	307.404	292.455		305.385	307.736	326.675	313.265		333.158	313.489	322.687	323.111		297.581	295.504	308.505	300.53
CLUG_03061	0.157985	7.5885	13.5021	0.000238293	0.00257862		198.639	210.35	205.559	204.849		209.447	202.806	198.034	203.429		168.375	199.55	181.451	183.125		192.664	188.441	185.972	189.026		166.771	182.214	185.773	178.253		171.925	181	157.593	170.173
CLUG_03554	0.217973	5.64868	13.5015	0.000238368	0.00257862		49.9645	56.6592	61.6851	56.1029		53.2154	51.186	53.3306	52.5773		53.0698	47.2911	49.5358	49.9656		47.6656	45.6785	45.2684	46.2042		42.4124	43.6365	44.9934	43.6808		48.3792	45.1754	52.4655	48.6734
CLUG_02268	-0.164677	6.78514	13.4714	0.000242221	0.00261513		95.6637	98.7638	103.388	99.2717		100.17	110.922	102.448	104.513		110.279	116.095	115.547	113.974		113.847	119.295	114.284	115.809		109.581	110.643	124.611	114.945		113.318	108.689	110.04	110.682
CLUG_02329	0.164558	6.51116	13.4355	0.000246902	0.00266041		94.242	103.442	97.6536	98.4459		98.1781	94.6199	93.1781	95.3254		88.4005	91.244	90.4001	90.0149		81.8197	86.1885	81.9284	83.3122		91.3498	85.6298	82.9565	86.6454		92.2127	96.7619	86.46	91.8115
CLUG_03675	-0.353041	4.22595	13.4005	0.000251558	0.00270524		16.4517	13.3418	18.7662	16.1866		15.0824	15.846	15.1685	15.3656		25.574	16.3201	17.343	19.7457		19.6417	19.6962	19.4432	19.5937		20.1507	22.2747	21.4421	21.2892		21.9168	19.5313	23.187	21.545
CLUG_01951	0.155547	7.80953	13.3484	0.000258647	0.00277601		238.042	237.726	262.9	246.223		232.355	232.332	224.398	229.695		223.81	224.586	218.521	222.306		217.435	210.652	201.853	209.98		210.527	212.34	206.337	209.734		179.393	181.596	191.784	184.258
CLUG_03272	0.253514	4.6581	13.341	0.000259662	0.00278141		29.2475	28.5895	26.7592	28.1987		28.5997	25.878	26.6051	27.0276		21.1392	21.6983	21.4619	21.4331		25.3966	23.6076	23.0053	24.0032		27.4433	23.005	21.7937	24.0807		22.2414	24.1532	25.545	23.9799
CLUG_04219	0.191051	7.95438	13.3374	0.000260169	0.00278141		304.458	261.464	232.492	266.138		255.832	279.528	266.172	267.177		214.792	246.841	252.557	238.063		226.193	238.59	238.809	234.531		237.011	231.876	221.1	229.996		237.513	235.866	230.887	234.756
CLUG_02783	0.160879	9.10234	13.3066	0.000264467	0.00282083		613.182	601.246	554.992	589.807		572.563	584.136	579.053	578.584		513.403	542.086	510.316	521.935		515.94	507.632	555.095	526.222		514.514	524.734	533.945	524.397		532.658	534.65	550.003	539.104
CLUG_01678	0.276778	5.20901	13.3037	0.000264889	0.00282083		41.6371	39.3322	42.2239	41.0644		46.101	38.874	37.199	40.7247		41.5394	32.6401	36.7454	36.975		36.7813	29.4745	31.02	32.4253		30.7058	33.2295	30.7572	31.5642		37.8267	34.5898	36.549	36.3218
CLUG_04749	-0.193584	6.63842	13.2738	0.000269139	0.00286051		85.7115	89.4072	91.2244	88.781		86.7951	95.3039	96.6693	92.9228		101.261	99.9604	95.4946	98.9055		97.2078	109.796	100.926	102.643		105.935	115.025	117.053	112.671		118.513	120.766	138.729	126.003
CLUG_00642	0.34713	4.26	13.2641	0.000270531	0.00286973		24.3729	23.5647	18.0711	22.0029		20.9162	21.66	21.0674	21.2145		12.8609	17.4328	14.9583	15.084		19.3915	20.5344	15.7326	18.5528		18.9992	15.3367	17.927	17.421		16.2346	18.3385	18.078	17.5504
CLUG_04363	-0.290524	5.44349	13.1452	0.000288261	0.00304721		37.9811	30.842	34.0571	34.2934		41.121	39.102	43.5794	41.2675		39.0263	42.4693	40.4308	40.6421		51.4188	49.8692	45.2684	48.8522		50.4727	51.3048	49.9145	50.564		56.6589	55.612	59.1465	57.1391
CLUG_01214	-0.235306	6.38369	13.1444	0.000288378	0.00304721		69.6659	69.8277	60.6425	66.7121		77.4042	84.8159	84.6308	82.2836		87.957	84.5676	91.1589	87.8945		84.3219	90.7983	87.1231	87.4144		85.4005	100.601	84.3626	90.1215		105.2	120.766	113.773	113.247
CLUG_05899	0.320154	6.88502	13.1405	0.00028898	0.00304767		115.771	124.754	109.991	116.839		153.528	150.138	143.86	149.175		81.157	104.597	97.3373	94.3637		91.9534	113.428	124.377	109.919		107.662	121.598	122.677	117.312		106.662	117.635	124.188	116.162
CLUG_02703	0.224355	5.28416	13.1091	0.000293871	0.00309329		47.3241	41.758	44.6565	44.5796		37.5638	40.584	42.3756	40.1744		40.2089	35.2365	35.8782	37.1079		37.9073	37.9956	34.4337	36.7789		32.0492	33.7772	37.0844	34.3036		36.8526	31.757	31.6365	33.4154
CLUG_05871	0.168519	8.70748	13.0934	0.000296339	0.00311327		454.961	430.229	427.452	437.547		455.461	462.384	442.415	453.42		375.48	409.3	381.653	388.811		429.116	426.752	418.399	424.756		383.631	379.583	374.359	379.191		499.864	521.232	520.725	513.94
CLUG_03664	0.356879	7.98456	13.0743	0.000299374	0.00313912		348.33	326.96	324.759	333.35		220.972	247.266	274.719	247.652		246.723	290.238	254.508	263.823		242.081	219.592	212.39	224.688		208.224	190.43	181.204	193.286		269.82	241.085	169.579	226.828
CLUG_01970	-0.461956	3.57839	13.0571	0.000302143	0.00316208		10.1554	8.49022	7.81924	8.82161		9.81781	9.80399	10.3531	9.99164		9.01744	8.53095	13.1156	10.2213		13.5115	15.9246	14.6937	14.7099		15.5448	13.6935	13.3574	14.1986		12.663	13.8657	14.541	13.6899
CLUG_05139	-0.141819	7.42221	13.0286	0.000306765	0.00320431		157.612	151.438	155.342	154.797		162.207	163.932	171.188	165.776		175.471	184.528	177.874	179.291		173.398	177.685	184.487	178.523		177.902	175.276	173.998	175.725		212.674	193.375	205.342	203.797
CLUG_04133	0.353264	3.79059	13.0245	0.000307435	0.00320518		15.6393	16.2874	17.3761	16.4342		12.2367	16.644	15.0481	14.6429		13.3044	13.1673	12.7904	13.0874		10.7592	11.8736	10.8347	11.1558		12.6661	14.0586	10.3696	12.3648		13.3124	10.1384	12.3795	11.9434
CLUG_04735	0.16805	7.25583	12.9995	0.000311572	0.00323791		157.002	153.864	167.332	159.399		166.191	163.818	167.095	165.701		162.314	149.848	152.293	154.818		141.37	145.277	134.173	140.273		132.227	140.951	147.81	140.33		148.06	156.549	163.881	156.163
CLUG_02047	-0.323109	7.54169	12.9984	0.000311759	0.00323791		154.362	136.19	143.526	144.693		177.574	180.462	172.753	176.93		167.931	154.484	168.01	163.475		220.938	213.725	235.099	223.254		219.547	204.124	235.336	219.669		251.474	257.634	250.93	253.346
CLUG_01708	0.17856	6.82155	12.9493	0.000320037	0.00331757		123.693	128.046	122.328	124.689		113.403	120.612	117.616	117.21		103.922	122.586	114.247	113.585		104.214	107.002	106.418	105.878		96.3395	102.61	105.453	101.467		97.8948	106.006	98.25	100.717
CLUG_02660	-0.212887	8.63408	12.9448	0.000320814	0.00331773		353.407	324.708	339.529	339.215		398.404	376.428	372.111	382.314		386.715	359.783	379.702	375.4		435.246	446.448	444.521	442.072		450.8	425.593	449.582	441.992		462.2	479.784	500.289	480.758
CLUG_02217	-0.297214	4.19999	12.9421	0.000321266	0.00331773		18.6859	15.0745	16.1598	16.64		14.6556	16.644	14.4462	15.2486		21.2871	16.3201	19.9444	19.1838		18.0154	19.9756	20.7789	19.59		20.7264	20.4489	17.927	19.7008		21.4297	16.4003	17.8815	18.5705
CLUG_01696	0.138705	8.37421	12.9332	0.000322813	0.00332741		333.909	344.634	361.944	346.829		353.014	344.28	358.146	351.813		319.158	304.332	309.355	310.948		324.151	329.947	328.456	327.518		310.513	316.228	323.038	316.593		303.425	297.591	284.925	295.314
CLUG_05329	0.27397	4.88709	12.9149	0.000325985	0.00335377		33.5128	34.8272	37.1848	35.1749		28.0306	31.806	30.939	30.2585		29.1219	30.971	28.3991	29.4973		25.8971	25.8426	29.2389	26.9929		22.2617	24.4657	26.1875	24.305		34.0927	35.3352	31.833	33.7537
CLUG_04849	0.553998	2.1545	12.8875	0.000330792	0.00339684		6.49945	5.37136	4.34402	5.40494		4.83776	5.244	4.69502	4.92559		4.13915	3.70911	3.3602	3.73615		3.25277	3.35255	4.00737	3.53756		3.64632	3.10385	2.81209	3.18742		2.75989	4.9201	4.5195	4.06649
CLUG_02468	-0.156884	7.71095	12.8798	0.000332139	0.00340001		184.016	196.661	195.481	192.053		202.475	202.692	187.921	197.696		241.106	206.783	229.686	225.858		217.185	217.497	206.008	213.563		212.254	216.722	214.07	214.349		228.421	231.99	233.245	231.219
CLUG_00001	0.171584	8.20245	12.8787	0.000332346	0.00340001		331.066	340.475	327.713	333.085		299.657	304.494	284.229	296.127		297.28	305.63	281.498	294.803		282.616	270.998	270.572	274.728		271.938	269.853	267.851	269.881		295.795	287.006	275.1	285.967
CLUG_03406	0.240256	5.69509	12.8045	0.000345792	0.00353095		47.7303	48.8621	57.6886	51.427		64.3138	58.482	59.9518	60.9158		45.5307	48.5893	43.6826	45.9342		43.1618	50.1486	50.0179	47.7761		52.7756	47.8358	51.4963	50.7026		52.7625	49.9464	51.483	51.3973
CLUG_00266	0.189096	7.96315	12.7972	0.00034713	0.00353801		274.602	285.895	291.223	283.907		249.429	248.634	259.912	252.658		249.68	268.91	249.197	255.929		232.448	224.621	222.186	226.418		233.364	219.278	222.155	224.932		213.485	221.255	220.08	218.274
CLUG_04689	0.201758	7.43021	12.7834	0.000349705	0.00355762		162.892	165.646	181.754	170.097		199.202	201.438	202.488	201.043		153.444	153.186	145.681	150.77		161.638	173.495	174.988	170.04		161.206	170.529	167.143	166.293		202.121	199.637	213.595	205.118
CLUG_01736	0.144728	8.4301	12.77	0.000352216	0.0035765		362.953	366.292	377.93	369.059		366.958	348.27	362.721	359.316		351.68	340.681	337.754	343.372		322.024	313.464	323.706	319.731		331.623	334.303	317.941	327.956		406.028	391.52	376.887	391.478
CLUG_03497	0.194396	5.71005	12.748	0.000356385	0.00361212		57.4795	63.4167	56.646	59.1808		54.6382	51.186	54.5345	53.4529		52.6264	52.1129	49.5358	51.425		45.6639	47.7739	49.5726	47.6701		47.7859	49.8442	47.4539	48.3614		48.8662	45.6227	50.5005	48.3298
CLUG_02511	0.285539	4.891	12.7337	0.000359127	0.00363317		28.8413	28.243	31.7982	29.6275		32.5837	36.48	36.9582	35.3407		31.3393	27.4474	26.5564	28.4477		21.8937	26.4014	26.2705	24.8552		28.4029	26.6566	28.4724	27.8439		45.7817	47.8591	49.3215	47.6541
CLUG_05395	0.23168	6.36857	12.7111	0.000363486	0.00367047		110.287	97.8974	80.4513	96.2121		82.8111	90.9719	79.695	84.4927		73.9134	84.1967	77.8265	78.6456		73.1874	73.8958	83.561	76.8814		73.1182	78.5092	74.1687	75.2654		82.1472	85.5799	87.246	84.991
CLUG_01887	-0.177394	6.72753	12.6543	0.000374697	0.0037767		106.632	96.1647	86.8804	96.5589		103.727	96.6719	95.8266	98.7419		107.766	100.702	106.226	104.898		109.093	115.244	113.839	112.725		115.723	107.722	120.392	114.612		104.551	106.304	118.882	109.912
CLUG_03811	-0.165282	8.81553	12.6242	0.000380788	0.00383102		395.248	412.555	426.235	411.346		431.984	412.68	428.571	424.411		430.768	501.657	460.455	464.293		509.434	468.1	471.534	483.023		472.102	471.42	446.946	463.489		498.566	521.53	502.254	507.45
CLUG_05555	0.172973	6.9594	12.6075	0.000384202	0.00385826		137.098	132.205	139.877	136.393		135.884	123.804	128.331	129.34		123.288	120.361	129.422	124.357		112.846	106.444	113.542	110.944		117.066	115.755	122.853	118.558		116.565	112.119	107.289	111.991
CLUG_05515	-0.220875	6.15739	12.5991	0.000385937	0.00386858		66.4162	59.085	58.5574	61.3529		68.1555	67.3739	66.0915	67.207		68.296	63.7966	69.0466	67.0464		80.8189	81.9978	79.8505	80.8891		81.1785	79.9698	72.9385	78.0289		81.0108	81.107	84.495	82.2043
CLUG_00448	0.53191	2.65546	12.591	0.000387617	0.00387696		8.32742	5.02482	8.34052	7.23092		7.96808	6.72599	7.70465	7.46624		4.58263	4.08002	5.31128	4.65798		5.50469	4.74945	4.15579	4.80331		6.14116	6.93802	4.39388	5.82436		18.0204	21.0222	17.685	18.9092
CLUG_05366	0.159704	8.39146	12.5882	0.000388193	0.00387696		399.107	323.495	334.49	352.364		368.95	354.654	359.35	360.985		319.454	309.71	329.841	319.669		318.271	313.184	329.94	320.465		321.643	312.941	326.378	320.321		335.732	334.716	340.731	337.06
CLUG_01957	0.410631	6.55914	12.5443	0.000397408	0.00395864		90.586	75.5456	84.6215	83.5844		132.042	135.09	137.841	134.991		74.6526	65.8366	70.7809	70.4234		92.9542	90.0998	85.3421	89.4654		86.1682	83.0737	95.4351	88.2257		146.923	134.334	132.441	137.899
CLUG_01653	-0.147189	8.35128	12.5424	0.00039782	0.00395864		317.864	309.46	291.571	306.298		307.909	310.764	294.462	304.378		309.549	353.107	329.083	330.58		345.544	331.065	347.157	341.255		338.532	349.64	349.753	345.975		312.841	319.359	321.474	317.891
CLUG_05162	-0.169903	6.77127	12.5066	0.000405527	0.00402643		96.6793	102.056	105.82	101.519		104.296	93.5939	103.531	100.474		107.47	104.411	115.656	109.179		124.106	113.009	113.839	116.985		118.025	120.32	107.562	115.303		114.454	111.969	120.847	115.757
CLUG_04265	-0.143152	8.25637	12.5039	0.000406107	0.00402643		287.194	275.152	300.606	287.651		268.78	299.25	286.637	284.889		325.071	323.62	310.33	319.674		310.515	312.905	318.808	314.076		325.674	319.697	309.154	318.175		294.334	291.926	264.292	283.517
CLUG_00565	0.352815	5.03897	12.4977	0.000407455	0.00403107		31.0755	30.3222	32.667	31.3549		36.7101	46.398	44.061	42.3897		26.461	21.8837	26.5564	24.967		29.6503	32.5477	31.1684	31.1221		33.2007	31.2211	30.2299	31.5506		33.281	35.1861	38.7105	35.7259
CLUG_03817	0.302208	4.53928	12.495	0.000408051	0.00403107		23.9667	27.3766	24.8478	25.397		22.6236	28.614	26.6051	25.9476		17.4436	20.5855	23.0878	20.3723		17.2647	20.9535	21.9663	20.0615		25.5242	21.5444	20.9149	22.6612		23.0532	21.7677	25.545	23.4553
CLUG_00740	0.17306	6.63539	12.4773	0.000411925	0.00405549		97.0855	117.13	107.558	107.258		105.008	107.046	101.605	104.553		97.7136	100.146	99.722	99.1938		92.704	92.6143	88.0137	91.1106		85.5925	97.3149	93.6776	92.195		115.753	102.875	116.917	111.848
CLUG_01208	-0.719377	2.15519	12.4769	0.000412007	0.00405549		2.6404	2.59905	4.34402	3.19449		1.84973	2.394	4.0931	2.77894		4.87829	4.82184	4.44413	4.71475		5.37958	4.60976	5.49158	5.16031		7.10072	3.83417	4.04237	4.99242		3.73397	5.36738	4.5195	4.54028
CLUG_04087	-0.170823	8.76693	12.4561	0.000416622	0.00409354		379.405	411.169	397.565	396.046		385.598	421.572	422.432	409.867		403.715	477.177	435.091	438.661		477.907	474.246	462.925	471.693		470.183	457.179	440.267	455.876		428.27	457.42	416.383	434.024
CLUG_03814	-0.19112	6.08558	12.4081	0.000427469	0.00419257		56.4639	60.2979	59.4262	58.7293		67.0172	61.218	66.4526	64.8959		76.4265	69.7312	63.3018	69.8198		71.1857	70.8227	69.461	70.4898		76.5726	70.6583	73.29	73.507		74.6793	73.8014	73.6875	74.0561
CLUG_04310	0.221743	4.85721	12.3786	0.000434283	0.00425177		30.0599	28.4162	32.4933	30.3232		29.5957	32.034	33.8282	31.8193		27.4958	28.1892	25.906	27.197		26.8979	24.7251	25.2316	25.6182		28.4029	27.9347	28.1209	28.1528		63.3151	32.5025	32.619	42.8122
CLUG_01806	-0.156613	8.69912	12.3585	0.000438982	0.00429001		368.031	380.674	360.554	369.753		406.087	406.98	398.114	403.727		406.228	450.471	438.56	431.753		454.387	437.368	429.234	440.33		437.366	419.02	422.692	426.359		438.335	453.991	449.395	447.24
CLUG_02755	0.35493	4.40526	12.3552	0.000439759	0.00429001		30.263	25.2974	25.0216	26.8607		20.9162	21.888	21.7897	21.5313		24.2436	21.6983	19.6192	21.8537		16.0136	18.2993	18.4042	17.5724		18.4235	17.7102	14.7634	16.9657		18.9945	23.2586	22.9905	21.7479
CLUG_04509	0.131911	8.04961	12.351	0.00044076	0.0042921		264.04	284.336	264.985	271.12		287.704	286.254	280.257	284.738		255.297	257.783	258.518	257.199		250.964	258.147	246.527	251.879		257.737	255.976	251.857	255.19		294.983	302.213	291.409	296.202
CLUG_05891	-0.179829	8.60071	12.3418	0.000442929	0.00430555		337.362	364.733	329.277	343.791		380.76	367.65	366.091	371.5		339.854	407.816	413.413	387.028		410.725	420.466	409.642	413.611		409.731	424.315	424.801	419.615		381.514	380.189	364.311	375.338
CLUG_01224	0.180805	6.33519	12.3283	0.000446142	0.00432908		88.555	84.0358	94.0046	88.8651		87.7911	84.8159	79.3338	83.9803		82.9309	77.1494	81.7287	80.603		78.8172	69.1464	72.281	73.4149		72.9263	75.5879	74.8718	74.462		72.4065	82.8962	86.2635	80.522
CLUG_03360	0.200567	6.71679	12.3216	0.000447741	0.00433482		130.192	121.289	110.859	120.78		108.565	109.098	101.966	106.543		96.9744	111.644	105.358	104.659		95.3312	90.7983	99.8874	95.339		89.6226	99.5058	100.708	96.6121		97.8948	101.831	100.215	99.9803
CLUG_04500	0.157248	6.38879	12.3192	0.00044832	0.00433482		85.9146	88.5409	92.6145	89.0233		88.218	91.7699	84.7512	88.2464		76.7221	83.4549	77.6097	79.2623		82.3202	77.9468	84.4516	81.5729		72.9263	81.2479	81.0232	78.3991		80.1991	91.9909	81.5475	84.5791
CLUG_04326	0.529158	5.34984	12.2578	0.000463312	0.00446744		95.8668	41.5847	41.3551	59.6022		43.113	38.532	39.6067	40.4172		33.1132	36.1638	39.3468	36.2079		34.9047	39.9512	35.0274	36.6278		30.322	31.0385	31.1087	30.8231		36.2032	36.9753	31.44	34.8728
CLUG_03592	-0.16151	7.17893	12.255	0.000464004	0.00446744		131.004	130.645	122.501	128.05		140.864	145.008	135.193	140.355		136.592	150.219	153.702	146.838		152.255	151.563	161.037	154.952		149.307	157.566	146.053	150.975		164.944	167.731	164.863	165.846
CLUG_04163	-0.19313	7.33458	12.2529	0.000464541	0.00446744		139.332	145.547	140.225	141.701		153.67	150.822	155.778	153.423		168.375	138.906	157.821	155.034		168.769	172.517	191.76	177.682		179.437	176.737	171.361	175.845		155.365	169.371	167.221	163.986
CLUG_04789	0.144157	7.00857	12.2498	0.000465307	0.00446744		131.004	138.962	137.097	135.688		136.738	130.872	139.767	135.792		122.548	124.997	129.205	125.583		125.232	126.559	123.635	125.142		119.177	122.693	113.186	118.352		132.962	125.09	127.135	128.396
CLUG_01260	-0.182766	6.07473	12.2209	0.000472563	0.0045234		54.2298	66.0158	64.4653	61.5703		64.3138	56.772	64.8876	61.9911		72.8786	68.0621	69.2634	70.0681		73.6878	66.9114	72.7263	71.1085		72.3506	70.2931	67.3143	69.986		79.712	70.2232	69.168	73.0344
CLUG_02367	-0.189202	9.37414	12.22	0.000472792	0.0045234		637.961	674.539	633.185	648.562		589.211	575.016	548.595	570.941		726.273	729.21	723.201	726.228		675.826	665.063	669.082	669.99		677.255	702.018	704.779	694.684		564.153	580.87	581.247	575.423
CLUG_03848	0.373316	3.55276	12.2149	0.000474104	0.00452802		12.9989	11.7823	15.1172	13.2995		12.379	13.338	13.4831	13.0667		12.8609	8.90186	10.4058	10.7229		11.5098	9.21952	8.31158	9.6803		11.7066	10.2245	8.43626	10.1224		9.25374	12.5239	14.148	11.9752
CLUG_01435	0.246638	4.95272	12.1849	0.000481769	0.0045932		31.8879	28.4162	31.972	30.7587		35.0026	37.962	35.5136	36.1594		30.3045	28.5601	30.8921	29.9189		27.5235	28.0776	29.0905	28.2305		27.8271	24.1005	29.5269	27.1515		36.8526	36.8262	34.3875	36.0221
CLUG_03055	-0.129394	8.06611	12.1667	0.000486497	0.00463019		248.198	250.895	247.957	249.016		256.401	252.396	257.865	255.554		267.123	280.223	271.526	272.957		277.612	280.916	278.735	279.087		266.565	291.032	279.978	279.192		260.891	270.903	272.545	268.113
CLUG_03568	0.141803	7.82131	12.134	0.000495109	0.00470397		252.057	232.528	234.403	239.663		239.896	237.918	234.149	237.321		221.888	228.666	228.06	226.205		210.93	214.424	209.57	211.641		210.911	224.39	201.064	212.122		197.413	213.353	204.163	204.977
CLUG_02734	-0.177839	9.01292	12.0843	0.000508487	0.00482268		517.112	491.566	433.36	480.679		484.63	487.578	446.87	473.026		479.255	542.828	535.68	519.254		540.21	543.672	561.774	548.552		570.169	542.261	553.629	555.353		468.044	507.217	503.236	492.833
CLUG_03142	-0.18137	6.21519	12.0627	0.000514415	0.00487045		62.7603	63.4167	72.9796	66.3855		68.1555	66.4619	74.5184	69.712		82.7831	70.6585	73.9243	75.7886		79.6929	77.6675	75.3979	77.5861		76.3807	83.6214	78.7384	79.5802		82.4719	87.0708	81.5475	83.6967
CLUG_02392	0.156617	6.57122	11.9889	0.000535186	0.00505835		103.179	99.4569	97.1323	99.9226		102.589	102.486	99.1974	101.424		92.244	96.8077	93.8687	94.3068		93.0793	91.9158	93.2084	92.7345		86.1682	80.5176	85.7686	84.1514		100.655	99.8929	90.783	97.1102
CLUG_03313	0.171241	6.21514	11.935	0.000550894	0.00519781		74.9467	83.6893	76.8023	78.4794		84.234	78.4319	75.8427	79.5028		79.5309	67.6912	72.5152	73.2458		67.5576	67.8892	68.5705	68.0058		69.8557	71.206	68.1931	69.7516		61.6916	69.0304	76.8315	69.1845
CLUG_00715	0.31003	4.7903	11.923	0.000554462	0.00522246		28.0289	29.2826	31.4507	29.5874		31.4454	32.034	32.0225	31.834		33.4089	28.5601	27.3152	29.7614		23.1447	22.6297	21.521	22.4318		23.6051	21.727	21.9694	22.4338		58.2823	34.2916	34.191	42.255
CLUG_05194	0.169912	7.87323	11.9165	0.000556386	0.00523156		280.898	262.85	263.248	268.999		230.505	242.706	221.99	231.734		229.427	232.746	221.123	227.765		224.566	214.703	217.437	218.902		213.789	230.415	220.924	221.71		206.829	205.899	199.447	204.058
CLUG_02566	-0.156309	7.81865	11.8876	0.000565104	0.0053044		215.904	237.033	211.814	221.584		195.502	203.604	198.756	199.287		240.071	251.848	235.647	242.522		236.952	228.812	225.6	230.455		230.869	227.311	236.742	231.641		211.375	210.52	217.132	213.009
CLUG_04020	0.382494	5.03551	11.8728	0.000569598	0.00533742		32.7003	28.243	29.7131	30.2188		46.2433	46.398	39.9679	44.203		22.7653	25.2219	26.7732	24.9201		30.6511	35.7606	32.0589	32.8235		30.8977	27.2043	27.7693	28.6238		64.7762	60.383	68.382	64.5137
CLUG_01264	0.236043	5.57951	11.868	0.000571067	0.00534202		45.6992	47.9957	53.1708	48.9553		51.7925	52.44	59.5907	54.6077		51.0003	51.3711	45.3085	49.2266		41.7856	43.7229	42.0032	42.5039		42.7962	39.8023	40.951	41.1832		54.386	57.9975	54.627	55.6702
CLUG_00974	0.329174	4.02333	11.8617	0.000572987	0.00535082		17.061	14.9012	20.8513	17.6045		20.6316	19.266	15.7705	18.556		14.9305	13.3528	14.1995	14.1609		14.6375	11.4546	15.8811	13.991		15.161	14.2412	16.521	15.3077		20.1309	19.3822	18.6675	19.3935
CLUG_05794	-0.173035	9.50086	11.853	0.000575683	0.00536682		727.532	649.069	616.851	664.484		684.116	671.915	671.268	675.766		719.621	729.581	741.303	730.168		772.408	761.868	762.587	765.621		805.068	767.199	761.899	778.055		776.178	756.651	748.665	760.498
CLUG_00941	0.164941	6.84142	11.8163	0.000587156	0.00546445		128.567	114.012	130.147	124.242		117.956	118.446	122.793	119.732		110.279	94.5822	108.61	104.49		113.472	115.104	112.206	113.594		114.955	106.261	104.223	108.48		109.421	115.548	105.913	110.294
CLUG_01401	-0.616066	2.76833	11.7963	0.000593477	0.00551389		2.43729	3.29213	5.38659	3.70533		5.83377	6.38399	5.29695	5.83824		6.94786	4.63638	8.2379	6.60738		6.50554	7.96231	8.01474	7.4942		7.48454	10.5896	7.38172	8.48529		7.79262	6.85832	6.0915	6.91415
CLUG_01925	0.590936	2.54573	11.7923	0.000594757	0.0055164		6.90566	4.85155	8.16676	6.64133		6.82978	6.72599	7.82504	7.12694		6.50438	4.26547	3.3602	4.71002		5.25448	5.02883	3.71053	4.66461		5.94925	4.38191	2.98784	4.43967		5.35743	8.79654	7.2705	7.14149
CLUG_05341	-0.149434	6.50042	11.7777	0.000599435	0.00555036		85.3052	81.7833	78.3661	81.8182		85.6568	88.6919	85.2327	86.5272		88.844	95.6949	95.2778	93.2722		96.3321	91.9158	89.201	92.483		96.3395	96.0368	95.9624	96.1129		100.817	100.489	103.162	101.49
CLUG_03179	0.132925	7.97885	11.7671	0.000602858	0.0055706		264.243	263.89	280.276	269.47		263.658	256.614	261.958	260.743		254.854	240.906	244.102	246.621		235.826	251.861	233.912	240.533		242.384	231.876	245.179	239.813		240.76	243.023	240.516	241.433
CLUG_05591	-0.24252	9.63453	11.7647	0.00060366	0.0055706		660.913	631.395	624.67	638.993		784.571	803.471	771.187	786.41		726.126	808.771	779.891	771.596		894.637	891.639	881.176	889.151		872.237	884.05	878.777	878.355		785.107	739.207	704.452	742.922
CLUG_00630	0.169678	6.49757	11.7469	0.000609432	0.00561438		94.6482	96.1647	90.8769	93.8966		100.455	98.4959	95.3451	98.0986		88.4005	75.2949	89.6414	84.4456		78.4418	84.2329	89.6463	84.107		87.5116	84.3517	93.6776	88.5136		95.2973	96.3146	93.7305	95.1141
CLUG_04906	-0.35168	10.4023	11.7389	0.000612058	0.00562908		1066.11	1002.54	917.11	995.254		1328.68	1387.38	1233.35	1316.47		1201.83	1166.7	1307.44	1225.32		1570.84	1637.72	1612.74	1607.1		1603.42	1632.26	1588.48	1608.05		1544.4	1533.43	1673	1583.61
CLUG_02301	0.835041	8.56878	11.727	0.000616003	0.00565584		1243.83	333.891	222.24	599.988		472.82	377.454	438.684	429.652		188.923	238.125	262.421	229.823		227.444	250.045	387.973	288.487		311.856	342.154	397.207	350.406		280.047	284.322	309.487	291.286
CLUG_02547	-0.184085	7.96357	11.6876	0.000629188	0.0057672		206.561	227.676	216.506	216.914		248.433	244.986	231.501	241.64		219.966	248.696	252.665	240.442		277.612	268.903	277.102	274.539		265.605	277.886	267.148	270.213		240.273	249.732	240.909	243.638
CLUG_02235	-0.568411	6.10837	11.6738	0.000633852	0.00580022		38.5905	33.7876	38.4011	36.9264		75.1276	71.5919	59.2295	68.6497		57.9481	56.9348	54.8471	56.5767		91.2027	85.3504	91.4274	89.3268		96.9152	86.5427	88.4049	90.6209		84.2577	74.2487	88.2285	82.245
CLUG_00868	0.160792	7.50425	11.6256	0.000650497	0.00594258		201.28	203.419	202.779	202.492		180.989	184.794	184.912	183.565		187.149	185.084	175.164	182.466		171.021	176.568	161.482	169.69		159.286	176.92	162.925	166.377		175.334	168.327	175.081	172.914
CLUG_03487	0.170309	6.221	11.6173	0.000653395	0.00595909		88.3519	84.7289	71.937	81.6726		76.9773	79.2299	75.7223	77.3098		68.5917	77.1494	70.5641	72.1017		68.4333	71.5211	71.5389	70.4978		69.0881	67.3718	71.8839	69.4479		71.4324	76.7833	68.775	72.3302
CLUG_01283	0.326025	4.35646	11.6088	0.000656409	0.0059766		24.576	25.9905	23.1102	24.5589		19.6356	19.608	25.0401	21.4279		18.1827	17.4328	21.0283	18.8813		21.143	17.0421	13.6547	17.28		17.0801	19.536	18.9816	18.5326		15.5852	16.6985	13.362	15.2152
CLUG_03982	0.401057	3.3974	11.5612	0.00067343	0.00612138		12.5927	8.66349	12.8583	11.3715		11.0984	13.452	12.5201	12.3568		9.46092	7.78912	6.612	7.95401		10.0085	9.63859	9.94421	9.86378		9.97939	8.58124	9.8423	9.46764		10.8772	8.94563	10.0215	9.94811
CLUG_00276	-0.213475	5.65608	11.5561	0.000675259	0.00612781		49.1521	47.8225	44.4828	47.1524		46.5279	46.284	40.0883	44.3		47.1568	62.313	51.7037	53.7245		53.2954	56.4346	52.6895	54.1398		47.7859	54.0435	51.8478	51.2258		51.3014	51.2883	51.6795	51.4231
CLUG_04586	-0.172119	7.16747	11.5485	0.00067803	0.00614275		129.38	130.992	120.416	126.929		149.971	136.458	128.692	138.373		156.105	136.31	152.293	148.236		154.882	148.211	150.351	151.148		160.63	155.193	136.562	150.795		157.314	152.97	153.073	154.452
CLUG_00122	-0.148634	6.69578	11.4969	0.000697127	0.00630531		95.4606	96.5113	88.2705	93.4141		97.8935	100.548	99.9197	99.4537		99.931	108.12	108.61	105.554		107.091	112.45	101.817	107.119		112.46	108.452	109.496	110.136		110.558	113.311	112.594	112.155
CLUG_04430	0.211333	5.36965	11.4854	0.000701461	0.00633402		48.7459	43.4907	43.4402	45.2256		44.3936	44.574	43.2183	44.0619		36.9567	35.2365	41.7315	37.9749		36.0307	42.1863	44.5263	40.9144		36.0793	37.6114	35.3268	36.3392		34.2551	40.5535	37.5315	37.4467
CLUG_04330	0.160502	8.98779	11.4665	0.000708621	0.00638811		589.825	525.181	538.832	551.279		559.331	514.026	511.155	528.171		473.785	453.067	482.459	469.771		509.059	489.752	516.208	505.006		484.768	476.898	470.321	477.329		539.639	548.665	574.566	554.29
CLUG_03550	0.212062	6.19556	11.3741	0.000744765	0.00670288		79.4151	82.6497	83.9265	81.9971		72.9933	79.9139	76.8057	76.571		69.183	73.2549	81.5119	74.6499		64.0546	60.2063	63.2274	62.4961		62.1793	71.5712	71.3567	68.369		60.7175	57.5502	65.8275	61.3651
CLUG_01469	-0.205792	5.45765	11.3531	0.000753207	0.00676771		39.1998	41.0649	39.4437	39.9028		39.8404	40.812	38.4029	39.6851		42.2785	53.5966	47.8015	47.8922		43.7873	45.8182	41.8547	43.8201		51.6242	46.3752	42.5328	46.844		42.6971	41.0008	43.0335	42.2438
CLUG_04752	-0.132365	8.08418	11.3215	0.000766137	0.00687259		268.508	246.563	246.393	253.821		253.982	255.588	260.875	256.815		272.297	282.819	270.658	275.258		293.875	291.532	290.46	291.956		273.474	275.695	275.057	274.742		278.262	276.718	276.475	277.152
CLUG_04889	-0.130388	7.53081	11.2678	0.000788641	0.00706287		184.219	171.017	163.683	172.973		177.29	173.508	174.558	175.119		198.384	183.786	190.556	190.909		182.405	188.86	196.213	189.16		193.639	195.908	190.167	193.238		189.783	180.105	186.478	185.456
CLUG_05035	0.25446	4.24396	11.2253	0.000806879	0.00721437		20.9201	21.3122	20.8513	21.0279		19.0665	21.09	20.2247	20.1271		18.9218	17.4328	16.801	17.7185		15.0128	17.0421	16.7716	16.2755		17.0801	17.1625	20.0361	18.0929		16.884	19.5313	18.2745	18.2299
CLUG_01719	-0.15739	6.70513	11.2205	0.000808982	0.00722135		90.3829	96.5113	101.824	96.2394		105.008	91.5419	96.1877	97.5792		108.505	105.524	110.345	108.125		113.347	99.3194	104.488	105.718		111.692	108.27	114.592	111.518		102.603	99.2965	98.8395	100.246
CLUG_04244	-0.249243	7.3048	11.2145	0.000811594	0.00723285		185.64	126.66	115.551	142.617		140.153	146.148	134.109	140.137		149.009	168.579	169.527	162.372		185.283	175.869	179.441	180.198		170.801	161.765	154.489	162.352		162.671	164.301	152.091	159.688
CLUG_03488	0.125983	7.90424	11.1974	0.000819134	0.00728815		241.698	259.558	255.95	252.402		247.58	248.064	252.568	249.404		237.853	228.296	234.672	233.607		233.199	223.224	227.381	227.935		218.203	240.092	232.349	230.215		229.071	225.43	235.21	229.904
CLUG_02548	-0.232424	10.0858	11.1818	0.000826054	0.00733778		1021.43	930.459	833.183	928.357		1032.29	1090.75	967.656	1030.23		984.97	1074.16	1106.59	1055.24		1195.39	1231.64	1224.92	1217.32		1226.7	1184.94	1160.16	1190.6		1141.13	1138.93	1176.84	1152.3
CLUG_04357	0.172906	8.08061	11.1737	0.000829671	0.00735795		247.385	265.796	275.758	262.98		309.048	314.982	316.974	313.668		250.567	255.557	242.91	249.678		263.349	270.579	255.136	263.021		258.505	262.367	255.548	258.807		244.494	265.089	246.607	252.063
CLUG_02210	0.154553	6.81519	11.1543	0.000838386	0.00742318		122.88	107.427	110.859	113.722		124.643	126.996	120.626	124.088		102.592	103.855	110.345	105.597		104.339	106.444	111.464	107.416		113.803	106.261	107.562	109.209		119.974	114.802	113.184	115.987
CLUG_00233	0.163467	6.87139	11.0967	0.000864793	0.0076446		123.083	118.69	119.2	120.324		124.786	133.608	125.201	127.865		102.148	108.306	103.949	104.801		116.975	119.993	113.245	116.738		119.369	116.668	102.114	112.717		138.806	128.966	132.834	133.535
CLUG_02921	-0.26528	4.59394	11.083	0.000871248	0.00768922		24.1698	17.8468	17.8974	19.9713		21.0585	23.598	22.0305	22.229		25.2784	26.891	23.8466	25.3387		25.8971	26.8204	27.4579	26.7251		28.0191	24.1005	21.9694	24.6963		32.3069	31.1606	31.44	31.6358
CLUG_02541	0.3425	3.39729	11.037	0.000893107	0.00786942		9.74917	12.3022	13.7271	11.9261		11.9521	11.172	11.1958	11.44		9.46092	9.45822	9.75541	9.55818		9.63321	8.94014	7.71789	8.76375		8.25219	9.31155	10.3696	9.3111		7.14324	10.1384	11.2005	9.49404
CLUG_05466	0.246195	4.73383	11.0227	0.000900012	0.0079175		28.6382	27.2034	30.7557	28.8657		27.1768	29.298	30.3371	28.9373		27.6436	22.4401	27.2068	25.7635		23.0196	25.7029	26.1221	24.9482		24.5647	21.1792	20.9149	22.2196		30.1964	28.9242	30.8505	29.9904
CLUG_04257	0.206451	7.65175	10.9973	0.000912429	0.00801382		224.84	213.815	182.101	206.919		220.26	243.39	218.74	227.463		150.488	197.139	194.024	180.55		199.045	191.515	202.743	197.767		197.861	190.796	177.161	188.606		178.256	175.633	173.902	175.93
CLUG_00877	0.156998	8.26498	10.9704	0.000925785	0.00811479		324.769	306.341	342.83	324.647		338.786	314.298	330.578	327.887		321.819	286.899	304.044	304.254		272.607	272.395	294.319	279.774		276.352	303.265	310.208	296.608		288.165	288.646	298.287	291.699
CLUG_01043	0.695153	2.18679	10.9682	0.000926895	0.00811479		7.9212	4.15847	6.95043	6.34337		3.55718	5.928	4.93579	4.80699		3.8435	1.29819	3.46859	2.87009		3.7532	3.21286	2.96842	3.31149		4.03014	4.38191	3.69086	4.0343		3.24693	4.02553	3.93	3.73415
CLUG_00837	-0.22486	5.76903	10.9284	0.000947034	0.00827783		50.98	45.7432	53.3446	50.0226		46.101	49.704	48.756	48.187		63.4177	51.742	56.2562	57.1387		56.298	55.3171	62.4853	58.0334		65.6337	46.1926	60.1083	57.3115		55.8471	59.0412	68.382	61.0901
CLUG_01831	0.138689	7.00514	10.9181	0.000952312	0.00829841		132.426	143.294	124.239	133.32		132.042	140.676	136.998	136.572		121.662	119.062	124.436	121.72		123.355	124.743	123.783	123.96		118.793	131.457	120.392	123.548		156.502	138.21	141.283	145.332
CLUG_03853	0.176866	6.94393	10.9178	0.000952427	0.00829841		113.131	123.022	137.966	124.706		141.86	133.95	136.758	137.523		105.548	110.902	108.502	108.318		125.357	122.787	118.885	122.343		118.985	116.121	123.029	119.378		140.592	142.236	135.781	139.536
CLUG_02953	0.221861	5.25541	10.9108	0.000956069	0.00831689		39.4029	41.0649	40.8338	40.4339		40.4095	39.786	45.626	41.9405		36.6611	33.1965	33.2768	34.3781		34.7796	41.4878	38.7379	38.3351		32.433	37.9765	30.4057	33.6051		41.0736	35.7825	40.6755	39.1772
CLUG_01258	-0.189864	5.45639	10.8981	0.000962634	0.0083566		35.1376	38.2926	40.3125	37.9143		44.9627	40.128	40.4494	41.8467		41.6872	43.2111	46.9344	43.9442		44.538	47.4945	49.721	47.2512		46.8264	44.732	47.4539	46.3374		47.0804	42.3426	49.518	46.3137
CLUG_03428	0.178562	5.92489	10.8961	0.000963694	0.0083566		63.5727	63.0702	69.3306	65.3245		67.1595	62.4719	63.2022	64.2779		58.2438	47.662	58.3157	54.7405		55.6724	56.1553	61.7431	57.8569		57.1896	60.4338	60.4598	59.3611		65.1009	66.4958	68.9715	66.8561
CLUG_04620	-0.145485	6.73607	10.8851	0.000969399	0.00839276		90.7891	96.338	109.296	98.8076		99.7433	102.942	97.512	100.066		111.018	111.273	108.068	110.12		117.1	110.634	111.019	112.918		106.127	107.904	110.726	108.252		110.395	116.74	94.5165	107.217
CLUG_03546	-0.352573	4.22023	10.8758	0.000974269	0.00842157		13.4051	15.2477	17.7236	15.4588		14.6556	15.96	16.8539	15.8232		21.2871	19.8437	17.7765	19.6358		16.389	19.2772	17.3653	17.6771		19.383	22.4573	28.4724	23.4376		40.0995	37.1244	32.0295	36.4178
CLUG_03258	0.151624	7.37127	10.8713	0.000976635	0.00842868		157.002	186.092	189.747	177.614		172.594	167.124	177.809	172.509		160.097	169.135	160.422	163.218		161.012	153.659	149.905	154.859		158.711	147.889	162.222	156.274		160.723	157.89	166.632	161.748
CLUG_00571	0.198761	5.97071	10.8553	0.00098514	0.00848867		69.2597	72.7733	71.937	71.3233		63.6023	61.788	66.2118	63.8674		65.0438	62.4984	64.2773	63.9399		57.9244	53.9202	55.9547	55.9331		61.4116	52.9481	55.1872	56.5156		61.8539	63.9612	59.9325	61.9159
CLUG_03724	0.174137	5.49103	10.8469	0.000989607	0.00851373		45.0899	45.0501	46.3941	45.5114		48.6622	49.362	50.6822	49.5688		42.5741	41.542	42.4902	42.2021		45.6639	43.1641	38.8863	42.5714		39.3418	45.0971	43.2358	42.5583		59.4187	51.7356	56.3955	55.8499
CLUG_02979	-0.327333	3.93669	10.8378	0.000994464	0.00854207		12.9989	10.916	12.5108	12.1419		12.0944	13.908	14.8074	13.6033		14.7827	13.5382	14.7415	14.3541		15.7634	16.3437	19.4432	17.1834		17.6558	15.5193	19.6846	17.6199		12.9877	15.2076	17.4885	15.2279
CLUG_05246	-0.387321	8.08906	10.8068	0.00101129	0.00867298		190.921	156.636	157.949	168.502		305.633	297.996	259.43	287.686		272.001	271.878	318.677	287.519		308.638	320.867	316.879	315.461		277.888	311.663	298.081	295.877		308.458	314.886	307.326	310.223
CLUG_03344	0.211737	5.57711	10.8018	0.00101404	0.00868288		50.3707	47.3026	47.6105	48.4279		60.0452	51.984	50.6822	54.2371		41.6872	40.6147	44.9833	42.4284		44.6631	42.326	51.3537	46.1142		48.1697	46.1926	41.1267	45.163		60.3928	57.5502	57.5745	58.5058
CLUG_00787	-0.220334	5.61427	10.7919	0.00101946	0.00871566		39.8091	44.3571	37.7061	40.6241		48.5199	48.792	44.061	47.1243		52.4785	45.622	46.284	48.1282		52.4197	48.1929	56.2516	52.2881		53.5433	56.4171	53.9569	54.6391		55.1977	53.5247	68.5785	59.1003
CLUG_02162	0.23527	5.93432	10.7807	0.00102563	0.00875472		62.3541	67.7485	77.1498	69.0841		61.468	67.7159	63.5634	64.2491		66.9656	46.5493	53.2212	55.5787		55.2971	52.5233	58.181	55.3338		54.8866	66.8241	56.769	59.4932		67.049	74.0996	72.5085	71.219
CLUG_02478	-0.129979	8.16536	10.7343	0.00105166	0.00896286		270.743	281.563	271.588	274.631		261.381	274.74	262.56	266.227		282.793	307.67	285.834	292.099		305.01	304.803	310.052	306.621		292.857	296.144	285.778	291.593		274.69	264.642	257.218	265.517
CLUG_00018	-0.241103	4.72508	10.6842	0.00108053	0.00919458		25.7947	21.832	29.0181	25.5482		23.1928	21.09	21.4286	21.9038		29.5654	27.6328	28.0739	28.424		26.6477	27.0998	28.7937	27.5137		25.908	28.1172	28.4724	27.4992		23.0532	24.6005	22.5975	23.417
CLUG_03332	-0.133179	8.35521	10.6793	0.00108339	0.00920461		324.972	295.772	309.816	310.186		295.815	301.074	320.826	305.905		347.098	320.838	323.988	330.641		334.535	346.151	343.001	341.229		354.46	338.502	341.493	344.818		314.789	318.763	316.758	316.77
CLUG_03091	-0.147666	6.63519	10.6731	0.00108705	0.00922135		93.0233	90.9666	87.4017	90.4639		95.3324	90.7439	98.2343	94.7702		100.079	92.5422	105.575	99.3987		100.961	103.65	107.16	103.924		109.581	105.166	102.641	105.796		103.902	98.1037	93.534	98.5131
CLUG_04373	0.217839	6.16122	10.67	0.00108886	0.00922238		83.2742	91.6597	73.8484	82.9274		71.9973	73.9859	71.7496	72.5776		65.4873	72.6985	64.4941	67.56		67.0571	75.2927	69.9063	70.7521		56.6138	58.9732	70.4779	62.0216		77.2768	75.8888	82.53	78.5652
CLUG_02680	0.16851	7.80996	10.6517	0.00109971	0.00929985		244.948	238.419	260.468	247.945		237.193	230.622	223.796	230.537		243.914	218.095	229.252	230.421		195.542	195.845	213.281	201.556		211.294	205.037	207.04	207.79		209.427	204.408	212.613	208.816
CLUG_00118	-0.123673	8.03535	10.6406	0.00110633	0.00934136		253.682	251.414	234.056	246.384		252.844	249.888	244.382	249.038		257.958	271.878	265.022	264.952		281.865	275.189	270.275	275.776		269.252	279.529	265.742	271.508		242.221	251.372	237.372	243.655
CLUG_01284	0.161159	6.77129	10.6308	0.00111217	0.00937622		106.428	120.249	114.856	113.845		122.082	115.596	115.209	117.629		98.157	107.564	116.198	107.306		100.336	97.9225	98.8484	99.0355		102.289	106.809	107.035	105.378		104.876	107.198	105.717	105.93
CLUG_01273	0.149637	6.35643	10.6152	0.0011216	0.00944115		93.8358	91.1399	88.2705	91.0821		80.9614	83.3339	82.825	82.3734		80.27	82.1567	77.1761	79.8676		77.6912	78.3659	72.5779	76.2117		75.9969	78.144	80.6717	78.2709		78.0886	74.5469	74.67	75.7685
CLUG_04614	0.266367	6.89387	10.6046	0.00112806	0.00948093		177.516	142.601	115.725	145.281		109.134	122.892	123.515	118.514		95.644	122.586	113.271	110.5		105.09	113.428	111.761	110.093		101.521	120.502	104.047	108.69		96.109	91.3945	92.748	93.4172
CLUG_03682	0.149977	6.63003	10.5755	0.00114596	0.0096051		92.8202	101.363	102.345	98.8427		107.142	112.29	109.069	109.5		95.3483	95.5095	94.7359	95.1979		96.5823	100.297	95.1379	97.3391		89.6226	92.933	90.3382	90.9646		99.1936	100.787	109.057	103.013
CLUG_02101	0.177223	9.90149	10.5749	0.00114635	0.0096051		1005.18	1054.35	999.299	1019.61		1017.64	1066.47	996.428	1026.84		847.787	938.96	895.33	894.026		949.059	969.726	955.089	957.958		885.671	903.221	825.171	871.354		1145.03	1171.13	1169.57	1161.91
CLUG_02174	-0.245604	5.02956	10.5636	0.00115336	0.00964897		35.9501	29.1093	25.3691	30.1428		30.3072	26.334	28.1701	28.2704		30.6002	29.1165	33.7104	31.1423		35.2801	34.5034	35.3242	35.0359		38.7661	36.1507	37.4359	37.4509		33.1186	31.9061	33.2085	32.7444
CLUG_02751	0.203215	5.50073	10.5449	0.00116508	0.00971912		48.7459	45.9165	52.8233	49.1619		50.6542	46.626	47.4318	48.2373		36.2176	37.2765	42.2734	38.5892		45.5388	42.326	43.3389	43.7346		41.8367	42.3584	49.9145	44.7032		37.1773	39.3608	33.9945	36.8442
CLUG_01022	0.571845	2.72948	10.5446	0.0011653	0.00971912		6.70255	8.14368	12.5108	9.11901		5.83377	7.40999	6.98234	6.74203		6.65221	5.00729	5.41967	5.69306		5.50469	4.19069	3.26526	4.32021		5.37352	6.75544	5.79993	5.97629		7.95497	8.20016	7.6635	7.93954
CLUG_05385	0.168469	5.99446	10.5275	0.0011761	0.00978134		63.7758	62.2038	63.2489	63.0762		73.7047	69.0839	72.4719	71.7535		59.7221	57.3057	64.0605	60.3628		61.8027	61.3238	60.2589	61.1285		57.9572	59.5209	60.9871	59.4884		69.9713	66.6449	70.5435	69.0532
CLUG_00390	-0.133261	7.94004	10.5271	0.00117634	0.00978134		246.979	226.637	237.879	237.165		235.343	217.398	223.194	225.312		270.671	238.681	255.7	255.017		257.094	250.464	255.136	254.231		257.929	245.752	253.439	252.373		260.241	250.03	262.131	257.467
CLUG_00542	1.20396	7.38206	10.5204	0.00118066	0.00980238		239.667	256.613	259.425	251.902		253.982	238.26	261.115	251.119		4.13915	1.29819	1.6259	2.35441		160.512	152.541	159.256	157.436		178.669	168.156	160.816	169.214		178.094	161.021	156.807	165.307
CLUG_00788	-0.159747	7.3904	10.5087	0.00118815	0.00984953		152.534	172.403	163.683	162.873		152.816	148.086	146.99	149.298		198.384	176.553	176.573	183.837		176.4	162.599	168.309	169.103		174.639	167.973	169.78	170.797		172.899	172.8	176.457	174.052
CLUG_01937	0.137458	7.63678	10.499	0.00119438	0.00988617		220.778	215.721	207.992	214.83		193.084	203.718	215.851	204.217		199.862	183.044	182.426	188.444		205.55	189	191.612	195.387		192.871	191.891	181.204	188.655		188.809	172.502	171.151	177.487
CLUG_03917	-0.134598	8.06257	10.4667	0.00121544	0.0100453		242.308	266.835	264.464	257.869		238.046	247.95	248.234	244.743		279.836	274.103	257.76	270.566		280.364	282.453	275.618	279.478		264.646	291.032	284.899	280.192		233.779	240.041	228.726	234.182
CLUG_05685	-0.16945	5.78669	10.4553	0.00122295	0.0100921		57.0733	49.9017	50.2169	52.3973		49.8005	48.906	50.6822	49.7962		62.5308	57.4912	59.2912	59.771		56.7984	54.479	58.4779	56.5851		53.3514	56.0519	57.1205	55.5079		55.6848	55.4629	55.6095	55.5857
CLUG_01387	0.13117	8.09522	10.4489	0.00122721	0.010112		259.165	283.643	296.436	279.748		297.095	288.648	295.907	293.883		269.193	260.194	276.078	268.488		258.971	267.925	258.698	261.864		260.808	261.819	252.209	258.278		258.131	290.286	268.812	272.409
CLUG_04473	-0.117402	7.95818	10.3575	0.00128951	0.0106093		238.855	243.444	235.967	239.422		230.505	230.736	233.788	231.676		250.567	262.234	257.001	256.6		258.846	249.905	252.761	253.837		253.515	252.69	268.027	258.077		222.901	224.535	211.041	219.493
CLUG_02453	0.169737	6.17511	10.349	0.00129543	0.010642		69.0566	77.2783	85.8379	77.3909		75.839	79.9139	72.5923	76.1151		64.009	69.9167	67.9627	67.2961		73.6878	70.683	70.0547	71.4752		66.0175	62.4422	70.8294	66.4297		67.8608	72.3105	76.4385	72.2032
CLUG_02613	0.200907	5.74545	10.3332	0.00130655	0.0107173		57.2764	62.8969	59.2524	59.8086		59.476	57.342	50.4414	55.7531		47.7481	58.4184	53.7632	53.3099		51.0435	45.1198	51.0568	49.0734		43.9477	50.9397	50.266	48.3845		48.3792	49.6482	43.8195	47.2823
CLUG_00729	-0.188222	5.84186	10.3088	0.00132395	0.0108437		45.4961	45.57	51.9545	47.6735		57.1994	54.606	57.6645	56.49		58.3916	62.6839	58.3157	59.7971		63.3039	57.5522	59.3684	60.0748		57.5734	61.1641	61.8659	60.2011		50.3274	57.252	63.273	56.9508
CLUG_03087	0.164043	8.46597	10.2905	0.0013372	0.0109358		426.323	361.094	328.756	372.058		392.57	383.154	365.489	380.404		299.941	349.954	342.632	330.842		340.29	346.849	331.127	339.422		340.259	337.772	342.371	340.134		387.521	373.182	371.581	377.428
CLUG_00846	0.259512	4.35689	10.2833	0.00134241	0.010962		21.9356	20.7924	25.7166	22.8149		24.3311	20.406	21.1878	21.975		22.4697	17.4328	19.294	19.7322		17.5149	17.7406	17.2168	17.4908		19.7669	18.258	18.4543	18.8264		18.3451	16.9967	21.615	18.9856
CLUG_03123	0.149405	6.18969	10.275	0.00134847	0.0109892		74.3374	77.105	75.4122	75.6182		73.2779	82.0799	78.2504	77.8694		71.4004	67.1348	70.0222	69.5191		67.6827	66.0732	69.0158	67.5906		67.9366	76.6834	71.1809	71.9336		66.0749	71.565	67.3995	68.3465
CLUG_04623	-0.14748	7.10091	10.2732	0.00134976	0.0109892		135.27	136.883	127.019	133.057		117.245	129.162	124.358	123.588		132.305	141.873	139.286	137.821		139.619	146.115	143.968	143.234		153.145	135.291	150.447	146.294		119.325	109.435	111.022	113.261
CLUG_02380	-0.1333	8.62027	10.2699	0.00135218	0.0109925		346.096	355.723	363.334	355.051		380.191	397.062	376.204	384.485		397.063	399.285	397.804	398.051		410.099	410.548	407.861	409.503		427.195	407.335	409.686	414.738		352.616	350.52	363.721	355.619
CLUG_00997	-0.233583	11.6356	10.253	0.00136463	0.0110772		3143.9	3096.16	2915.36	3051.81		2792.95	2698.83	2552.77	2681.52		3312.5	3609.89	3455.69	3459.36		3491.1	3256.31	3292.13	3346.51		3371.11	3322.03	3316.33	3336.49		2707.45	2845.16	2832.94	2795.18
CLUG_03781	-0.138852	8.75185	10.2461	0.00136974	0.0111022		383.467	420.526	393.916	399.303		408.506	412.224	407.624	409.451		427.811	454.18	409.402	430.464		462.644	453.991	458.027	458.221		444.275	448.963	463.643	452.293		408.463	415.823	406.362	410.216
CLUG_04167	-0.161	9.21608	10.2022	0.00140273	0.0113528		588.809	520.676	570.457	559.981		557.339	547.656	533.186	546.06		603.281	576.21	567.223	582.238		651.055	650.675	648.155	649.961		646.357	623.692	614.968	628.339		619.351	616.205	665.545	633.7
CLUG_05371	0.144683	7.01395	10.1887	0.00141305	0.0114194		127.755	132.205	137.966	132.642		134.888	134.52	148.796	139.401		111.905	121.102	125.411	119.473		127.484	125.302	131.946	128.244		122.248	123.606	123.38	123.078		144.164	139.105	138.729	140.666
CLUG_01297	-0.298925	9.96113	10.1842	0.00141652	0.0114305		717.376	704.861	805.208	742.482		996.863	1001.6	1003.89	1000.79		946.683	915.778	918.201	926.888		1213.78	1155.93	1106.48	1158.73		1144.56	1122.13	1163.15	1143.28		1251.37	1170.39	1192.36	1204.7
CLUG_04574	0.135982	7.766	10.1701	0.00142734	0.0114877		247.791	216.067	213.378	225.746		222.679	239.172	233.788	231.88		204.888	219.765	215.378	213.343		202.798	211.909	210.313	208.34		207.264	211.792	196.143	205.066		205.368	210.67	189.426	201.821
CLUG_01976	-0.168037	6.07949	10.1695	0.00142782	0.0114877		62.9634	63.2435	57.6886	61.2985		63.3178	61.446	65.4895	63.4177		65.783	65.6512	64.4941	65.3094		76.1899	68.7273	75.101	73.3394		72.1587	74.1273	71.7082	72.6647		71.9194	69.1795	67.596	69.565
CLUG_04336	0.172643	5.93214	10.1661	0.00143048	0.0114922		72.7126	61.1642	65.3341	66.4036		67.8709	61.104	62.6003	63.8584		61.0525	60.0875	56.0394	59.0598		58.4248	59.0887	59.3684	58.9606		59.4925	51.1223	54.6599	55.0916		57.9576	56.6557	56.985	57.1994
CLUG_01354	0.186336	5.87407	10.1552	0.00143896	0.0115434		62.7603	63.59	68.288	64.8794		56.3457	61.104	64.2857	60.5784		61.496	59.7166	51.9205	57.711		53.6707	51.6852	51.0568	52.1376		55.0786	53.4958	60.1083	56.2276		59.0941	51.1392	57.9675	56.0669
CLUG_02439	0.263076	4.26713	10.1487	0.00144405	0.0115672		24.576	21.3122	21.8939	22.594		21.6276	17.442	20.4655	19.845		17.2957	15.3928	18.4269	17.0385		18.8911	18.7184	17.9589	18.5228		17.272	15.3367	17.3998	16.6695		19.9686	21.6186	15.5235	19.0369
CLUG_00945	-0.148017	8.5823	10.1378	0.00145258	0.0116185		386.108	372.53	324.759	361.132		358.99	369.702	338.162	355.618		360.106	397.245	410.269	389.207		397.589	411.526	405.486	404.867		402.246	408.065	391.056	400.456		369.987	379.891	372.367	374.082
CLUG_01580	0.196554	4.93461	10.1032	0.00148011	0.0118214		30.8724	33.7876	34.0571	32.9057		29.5957	34.656	32.6244	32.292		28.6784	27.4474	29.2662	28.464		30.0256	27.0998	26.4189	27.8481		28.7867	31.9514	27.5936	29.4439		29.8717	29.8188	27.117	28.9358
CLUG_04966	0.137131	8.08187	10.0953	0.00148646	0.0118548		274.399	291.266	275.585	280.417		306.202	288.078	274.358	289.546		252.045	285.787	269.791	269.208		259.721	253.537	245.192	252.817		253.707	253.42	267.5	258.209		262.839	268.518	277.065	269.474
CLUG_00548	0.373599	3.55503	10.0463	0.0015265	0.0121503		19.2952	11.9556	12.5108	14.5872		10.6715	13.566	12.2793	12.1723		11.3827	11.6837	10.5142	11.1935		10.509	10.8958	8.75684	10.0539		8.4441	10.9548	8.78777	9.39555		9.74078	11.3311	10.611	10.561
CLUG_00319	0.186461	5.77739	10.0446	0.00152796	0.0121503		55.0422	62.0306	51.2595	56.1107		61.3257	60.876	59.9518	60.7178		50.5568	55.4511	52.6792	52.8957		47.6656	57.9712	52.8379	52.8249		48.9374	50.9397	47.6297	49.1689		52.9249	53.3756	49.911	52.0705
CLUG_04688	-0.169659	5.47587	10.0358	0.00153526	0.0121803		39.1998	41.2382	43.2665	41.2348		40.4095	41.04	40.8106	40.7534		51.0003	45.4366	45.9588	47.4652		49.6673	46.9357	43.6358	46.7463		42.4124	44.1842	45.6964	44.0977		40.0995	49.7973	48.339	46.0786
CLUG_00784	0.185034	5.64282	10.0347	0.0015362	0.0121803		57.6826	51.1146	54.0396	54.2789		57.6263	51.072	49.3579	52.6854		47.7481	43.0256	48.2351	46.3363		41.5354	48.3326	49.8695	46.5792		46.0587	46.3752	52.0236	48.1525		52.1132	48.7537	44.6055	48.4908
CLUG_00750	0.256967	4.48362	10.0259	0.00154356	0.012221		24.3729	22.1785	28.1493	24.9002		23.9042	24.852	22.9936	23.9166		22.4697	22.9965	23.413	22.9597		19.6417	19.4169	17.6621	18.9069		20.9183	17.5276	19.5088	19.3183		15.7476	21.1713	18.864	18.5943
CLUG_02361	0.198515	5.78604	9.98236	0.00158047	0.0124746		57.6826	61.5108	69.8519	63.0151		53.7845	54.492	59.1091	55.7952		54.9916	56.5639	54.9555	55.5037		50.5431	48.1929	49.5726	49.4362		47.4021	53.1306	50.266	50.2663		51.3014	51.1392	47.7495	50.0634
CLUG_00299	0.154108	7.22817	9.97802	0.0015842	0.0124746		183.406	161.661	152.562	165.876		142.999	160.854	152.528	152.127		142.062	140.39	148.282	143.578		136.616	153.659	141.891	144.055		138.368	144.968	140.253	141.196		137.832	132.395	143.248	137.825
CLUG_01769	0.170782	6.4604	9.97757	0.00158459	0.0124746		101.148	99.9767	99.2174	100.114		88.7871	88.8059	86.1958	87.9296		79.8265	89.5749	85.8476	85.083		76.315	84.5123	90.24	83.6891		81.1785	87.0904	76.6293	81.6327		69.6466	77.5288	73.2945	73.4899
CLUG_05615	-0.669175	2.40689	9.9774	0.00158473	0.0124746		2.6404	2.59905	2.78017	2.67321		5.5492	3.42	4.69502	4.55474		5.61742	3.70911	4.33574	4.55409		5.00426	8.24169	5.93684	6.39427		7.48454	5.47739	7.38172	6.78122		7.30558	8.64744	9.039	8.33067
CLUG_02651	0.160795	6.17578	9.9658	0.00159475	0.0125354		72.3063	79.011	78.7137	76.677		78.827	77.2919	73.3146	76.4779		74.6526	69.7312	74.8999	73.0946		68.4333	66.0732	65.1568	66.5545		61.4116	70.4757	66.084	65.9904		90.1022	86.4744	91.569	89.3819
CLUG_01286	0.139294	7.26455	9.94066	0.00161668	0.0126895		180.969	159.928	147.523	162.807		160.927	160.056	161.918	160.967		147.088	155.041	142.863	148.33		139.494	147.093	150.944	145.844		151.226	141.317	151.853	148.132		159.099	141.937	155.431	152.156
CLUG_02718	0.143219	6.99812	9.93052	0.00162561	0.0127413		127.958	142.428	133.275	134.553		132.896	132.012	139.286	134.731		126.983	130.004	130.506	129.164		122.855	116.082	123.783	120.907		113.995	113.382	122.15	116.509		120.299	121.511	137.746	126.519
CLUG_01759	0.400459	6.97488	9.90279	0.00165028	0.0129162		112.115	102.056	137.792	117.321		168.895	175.332	177.689	173.972		88.2526	81.9713	81.4035	83.8758		132.488	138.293	124.377	131.719		118.217	115.39	117.58	117.063		209.589	193.673	182.745	195.336
CLUG_05309	0.132178	6.95413	9.89781	0.00165476	0.0129327		138.723	128.566	131.537	132.942		125.497	125.058	132.063	127.539		123.435	118.32	118.366	120.041		124.356	117.898	111.761	118.005		113.036	119.955	123.204	118.732		132.799	117.933	122.419	124.384
CLUG_05483	-0.520681	8.91633	9.89444	0.00165778	0.0129378		328.425	238.766	290.007	285.733		493.452	467.058	469.382	476.63		412.437	325.289	384.363	374.03		629.537	624.134	630.789	628.153		669.387	614.928	650.47	644.928		758.969	721.018	786.982	755.656
CLUG_00455	0.190165	10.3154	9.87967	0.00167115	0.0130235		1496.5	1380.09	1235.27	1370.62		1435.25	1319.55	1356.14	1370.31		1135.31	1265.55	1198.94	1199.93		1229.55	1249.94	1258.61	1246.03		1216.72	1152.44	1137.14	1168.77		1199.09	1239.72	1259.96	1232.92
CLUG_03229	-0.313132	4.0955	9.87422	0.00167611	0.0130435		13.202	15.0745	12.337	13.5378		13.2327	16.074	16.8539	15.3869		19.5131	21.5128	15.6087	18.8782		18.3907	21.9313	16.7716	19.0312		16.6963	15.5193	18.1028	16.7728		15.4229	12.9712	16.113	14.8357
CLUG_00609	-0.18238	9.24422	9.83039	0.00171652	0.013339		512.644	493.646	514.506	506.932		614.68	594.624	618.659	609.321		655.464	596.239	617.192	622.965		654.808	636.706	661.809	651.108		653.842	618.214	628.149	633.402		641.106	657.653	640.393	646.384
CLUG_01152	-0.197693	5.73584	9.81655	0.00172949	0.0134015		49.5583	41.2382	44.4828	45.0931		52.2194	49.134	53.3306	51.5613		57.8003	48.4038	51.9205	52.7082		60.4265	59.0887	54.3221	57.9458		59.3006	53.4958	57.472	56.7561		49.5156	50.9901	44.409	48.3049
CLUG_04597	0.179238	7.60188	9.81424	0.00173166	0.0134015		187.062	178.641	207.47	191.058		230.221	219.792	220.907	223.64		195.723	181.561	156.845	178.043		188.661	182.714	189.237	186.871		186.154	182.58	194.21	187.648		205.043	193.076	206.521	201.547
CLUG_05152	-0.134902	7.50252	9.81396	0.00173192	0.0134015		191.734	171.191	163.856	175.594		165.338	171.456	159.871	165.555		179.905	198.252	186.545	188.234		189.161	183.133	180.628	184.308		186.346	194.082	190.343	190.257		205.53	197.698	183.727	195.652
CLUG_03608	0.151322	7.45781	9.79956	0.00174553	0.0134878		177.313	199.953	196.35	191.205		179.139	181.374	181.782	180.765		167.931	193.244	172.779	177.985		164.265	162.738	158.662	161.889		153.913	167.243	170.658	163.938		157.638	162.512	157.789	159.313
CLUG_02662	0.259204	4.40143	9.79162	0.00175309	0.0135271		29.0444	20.9656	24.674	24.8947		22.3391	19.836	22.7528	21.6426		18.6262	21.3274	18.3185	19.424		18.3907	17.7406	19.2947	18.4753		21.3022	20.2663	19.3331	20.3005		21.5921	21.4695	20.2395	21.1004
CLUG_00477	-0.197812	5.98168	9.75793	0.00178551	0.0137577		57.8857	49.7284	55.4297	54.3479		58.9069	63.8399	58.5072	60.418		66.2264	57.3057	60.1584	61.2302		69.8095	73.3371	71.0937	71.4134		61.7955	66.0938	69.9506	65.9466		57.7953	66.1977	64.452	62.815
CLUG_02587	0.136751	7.80152	9.74316	0.00179991	0.0138492		236.214	233.568	239.79	236.524		246.441	224.694	228.25	233.128		228.393	220.506	226.976	225.292		225.567	212.189	203.337	213.698		201.891	203.576	202.294	202.587		223.389	206.942	217.132	215.821
CLUG_01598	0.129147	7.41036	9.73574	0.0018072	0.0138857		182.188	189.557	179.147	183.631		169.037	180.576	170.345	173.319		166.897	168.764	171.587	169.083		160.262	151.843	162.966	158.357		157.175	168.886	162.925	162.996		139.78	138.508	142.462	140.25
CLUG_00268	0.181543	7.7003	9.71924	0.00182349	0.0139912		238.042	189.037	212.162	213.081		225.098	229.938	240.65	231.895		222.184	177.295	177.332	192.27		188.16	196.543	202.595	195.766		192.487	201.203	215.3	202.997		209.589	200.531	220.08	210.067
CLUG_04571	-0.177461	6.90074	9.71203	0.00183066	0.0140265		91.3985	101.883	102.519	98.6		121.513	119.358	120.746	120.539		130.827	114.797	123.027	122.883		126.233	123.206	128.236	125.892		121.864	124.519	131.289	125.891		125.331	125.835	123.598	124.922
CLUG_00314	-0.13265	7.08163	9.70818	0.0018345	0.0140362		124.099	117.997	129.973	124.023		136.311	125.628	129.053	130.331		138.809	130.561	144.38	137.917		140.495	143.042	140.406	141.314		143.358	145.516	132.695	140.523		133.611	133.886	140.104	135.867
CLUG_00878	0.148672	7.04789	9.65641	0.00188692	0.0144171		126.739	135.844	146.133	136.239		145.987	143.184	139.406	142.859		130.975	126.666	136.251	131.297		133.113	124.044	112.503	123.22		122.056	128.901	122.326	124.427		120.136	120.468	120.847	120.484
CLUG_02992	0.432068	2.99613	9.64796	0.00189562	0.0144634		9.95228	7.27733	8.68804	8.63922		11.6675	7.40999	9.51043	9.52932		7.687	6.49094	5.63646	6.6048		6.50554	5.4479	5.93684	5.96343		7.10072	8.39866	8.08474	7.86137		8.44201	8.64744	10.4145	9.16798
CLUG_01186	0.27182	5.05571	9.63067	0.00191355	0.0145798		34.7314	37.0797	38.4011	36.7374		35.0026	38.304	35.8748	36.3938		39.1741	34.3092	30.567	34.6834		29.0247	30.0333	23.4505	27.5028		32.6249	23.5528	30.9329	29.0369		30.1964	22.9604	31.2435	28.1335
CLUG_04635	-0.127536	7.93294	9.60968	0.00193555	0.0147269		222.809	241.192	236.489	233.496		220.403	223.326	237.881	227.203		270.671	255.001	241.175	255.616		263.099	253.118	245.043	253.753		255.05	244.839	243.597	247.829		269.333	272.394	271.563	271.097
CLUG_03129	-0.18483	6.77675	9.60296	0.00194263	0.0147602		116.178	106.388	82.5364	101.701		105.719	98.4959	95.7062	99.9738		104.366	111.83	120.967	112.387		120.102	115.942	113.987	116.677		107.087	115.755	122.15	114.997		105.525	104.813	112.791	107.71
CLUG_02996	0.151041	5.75199	9.59286	0.00195336	0.0148186		53.2142	55.7929	61.1638	56.7236		56.3457	54.72	58.9887	56.6848		53.5133	55.0802	51.1617	53.2518		51.0435	49.4501	49.8695	50.121		52.008	48.3836	51.3206	50.5707		49.8403	53.3756	49.125	50.7803
CLUG_02842	0.168732	6.64283	9.59062	0.00195574	0.0148186		107.85	94.432	97.1323	99.8048		119.806	106.134	111.236	112.392		97.4179	85.124	92.026	91.5226		98.3338	97.5034	103.746	99.8612		91.7336	95.4891	91.3928	92.8718		115.266	108.093	117.9	113.753
CLUG_04148	-0.17035	6.03279	9.58164	0.00196533	0.0148707		59.7137	59.2583	67.593	62.1883		60.0452	60.306	56.0995	58.8169		76.87	63.6112	67.3123	69.2645		71.9363	66.9114	63.0789	67.3089		68.1285	66.0938	68.7203	67.6475		64.4515	68.8813	68.775	67.3693
CLUG_02065	0.371304	3.02676	9.56399	0.00198432	0.0149935		9.13985	9.1833	9.90437	9.40917		7.25664	9.91799	8.9085	8.69438		8.27831	7.0473	7.80433	7.70998		6.38044	6.98448	6.82737	6.73076		5.94925	7.48576	5.97568	6.47023		6.81854	7.90197	8.253	7.65784
CLUG_00771	0.296188	6.98261	9.53259	0.00201855	0.0152311		123.286	122.675	115.03	120.33		155.804	166.782	162.038	161.542		93.4266	103.67	89.9666	95.6876		130.736	142.903	123.932	132.524		117.834	120.32	115.823	117.992		153.417	168.029	151.698	157.715
CLUG_01135	-0.231838	8.96271	9.52762	0.00202402	0.0152514		428.76	396.788	369.242	398.263		512.234	521.094	467.696	500.341		461.811	457.518	497.96	472.43		533.83	562.53	551.978	549.446		576.694	573.117	552.399	567.403		712.376	689.708	696.592	699.559
CLUG_00308	-0.214376	7.11201	9.51835	0.00203427	0.0153075		109.069	110.546	113.813	111.143		135.173	136.344	145.064	138.86		122.992	134.455	136.576	131.341		156.383	161.481	152.28	156.715		151.994	142.229	155.368	149.864		164.457	176.527	150.519	163.834
CLUG_01098	0.56957	3.2463	9.47689	0.00208077	0.0156358		9.34295	7.10406	14.7697	10.4056		11.6675	12.312	12.5201	12.1665		8.57396	4.26547	4.33574	5.72506		7.75661	11.1752	8.46	9.13059		5.56543	10.0419	8.78777	8.13169		11.6889	10.7348	11.5935	11.3391
CLUG_01087	-0.164627	7.15302	9.4583	0.00210196	0.0157681		131.208	141.388	141.268	137.954		134.461	125.172	119.302	126.312		158.47	158.193	159.447	158.704		144.123	141.645	136.993	140.92		157.175	133.648	144.471	145.098		138.644	155.654	136.371	143.556
CLUG_04667	-0.29709	4.74773	9.45613	0.00210445	0.0157681		16.2486	19.7528	23.8052	19.9355		24.3311	26.334	27.207	25.9574		26.7567	33.011	34.0355	31.2678		27.2732	27.5189	27.7547	27.5156		27.6352	28.2998	24.9573	26.9641		115.591	111.224	121.437	116.084
CLUG_01398	-0.125527	8.05678	9.45387	0.00210704	0.0157681		259.369	263.024	254.386	258.926		238.473	244.074	249.197	243.915		292.697	288.939	272.068	284.568		274.484	270.16	263.447	269.364		261.959	276.791	273.3	270.683		252.124	264.492	263.31	259.975
CLUG_01447	0.416773	6.28839	9.44272	0.00211989	0.0158426		63.9789	62.8969	65.1603	64.0121		114.826	117.078	119.061	116.988		53.809	64.1675	60.2668	59.4144		69.5593	82.2772	81.1863	77.6743		70.2396	66.6415	65.7325	67.5379		97.0831	55.3138	60.3255	70.9075
CLUG_04535	-0.224795	5.62044	9.41761	0.00214911	0.0160299		44.6837	38.8124	40.4863	41.3275		46.101	49.59	44.6629	46.7846		42.2785	43.7675	57.4485	47.8315		51.7941	53.0821	56.6968	53.8577		56.6138	53.1306	51.1448	53.6298		45.2946	43.5354	38.7105	42.5135
CLUG_01417	0.157415	6.35696	9.41616	0.00215082	0.0160299		85.9146	88.5409	90.0081	88.1545		87.222	87.0959	82.3435	85.5538		84.4091	80.8585	84.4385	83.2354		83.6963	76.6896	73.4684	77.9515		70.8153	74.8576	70.6536	72.1088		76.4651	81.107	78.0105	78.5275
CLUG_04284	-0.127239	7.47858	9.40331	0.00216594	0.0161123		171.017	180.374	174.282	175.224		155.093	163.362	165.53	161.328		178.131	180.633	180.8	179.855		189.036	186.206	183.745	186.329		199.012	178.928	180.325	186.088		165.593	169.371	159.165	164.71
CLUG_04059	0.117566	7.77532	9.40176	0.00216777	0.0161123		228.496	237.033	234.925	233.485		217.699	231.078	223.074	223.95		202.523	210.121	214.077	208.907		209.554	206.88	208.532	208.322		214.557	210.879	225.846	217.094		200.822	206.197	214.381	207.134
CLUG_00238	0.199772	4.72109	9.38207	0.00219118	0.0162641		26.2009	26.5103	26.5854	26.4322		29.4534	30.78	28.2905	29.508		24.9827	25.5928	25.1473	25.241		26.5226	24.4457	23.7474	24.9052		21.3022	23.7353	25.3088	23.4488		27.1118	26.3896	28.8855	27.4623
CLUG_02168	0.175325	6.88615	9.37698	0.00219727	0.0162872		154.971	120.596	123.023	132.863		122.651	115.71	122.552	120.304		117.818	97.5495	116.957	110.775		112.221	111.891	116.659	113.59		109.389	110.095	114.944	111.476		96.2714	100.937	112.005	103.071
CLUG_02638	-0.178909	7.03021	9.3725	0.00220265	0.016305		130.801	132.032	130.668	131.167		114.114	108.072	108.949	110.378		157.14	138.535	133.432	143.036		138.993	124.603	134.173	132.59		138.56	129.631	134.804	134.332		106.499	110.926	104.341	107.255
CLUG_03615	0.151123	7.37922	9.34108	0.00224073	0.0165645		195.796	173.963	171.154	180.304		167.899	177.042	171.669	172.203		170.592	151.888	160.856	161.112		154.632	168.047	169.497	164.058		136.641	155.375	161.871	151.296		187.185	179.807	200.626	189.206
CLUG_03746	-0.215865	5.11612	9.32781	0.00225702	0.0166623		25.1854	34.8272	36.1423	32.0516		30.0226	32.034	29.0128	30.3565		38.1393	39.1311	35.8782	37.7162		36.0307	33.2461	37.1053	35.4607		33.3926	34.5075	40.248	36.0494		35.7162	35.7825	31.833	34.4439
CLUG_00291	0.359282	3.30449	9.32323	0.00226267	0.0166815		10.5616	10.5695	11.9895	11.0402		10.5292	11.058	11.1958	10.9277		11.087	11.1273	8.99666	10.4037		7.00597	8.38138	7.12421	7.50385		6.7169	8.58124	8.43626	7.91146		8.60435	9.09472	11.5935	9.76419
CLUG_04132	-0.26254	6.54101	9.3145	0.00227347	0.0167385		84.2897	81.9566	76.1073	80.7845		87.5066	85.0439	80.4173	84.3226		90.9135	80.6731	80.2112	83.9326		96.3321	119.854	115.175	110.454		90.0064	96.7671	124.786	103.853		99.3559	101.682	106.699	102.579
CLUG_01607	0.1699	8.72987	9.30798	0.00228157	0.0167755		405.809	405.278	455.775	422.287		472.962	479.256	494.903	482.374		377.55	392.609	371.79	380.649		383.202	398.954	429.085	403.747		416.64	420.115	445.364	427.373		381.839	389.582	405.183	392.201
CLUG_05621	0.134269	7.29046	9.27842	0.00231869	0.0170255		163.299	157.849	161.771	160.973		179.851	152.874	170.345	167.69		145.462	139.648	146.873	143.994		154.006	148.49	149.163	150.553		154.872	161.035	153.259	156.389		137.994	137.763	147.964	141.241
CLUG_04736	0.155789	8.34065	9.26561	0.00233497	0.0171221		333.503	317.603	302.865	317.991		365.678	374.946	365.249	368.624		304.967	322.136	318.352	315.151		319.147	329.807	306.489	318.481		307.25	289.023	287.36	294.544		424.049	430.434	399.288	417.923
CLUG_03665	0.187132	6.19646	9.24322	0.00236369	0.0172956		73.9312	77.2783	84.7953	78.6683		75.839	76.3799	82.3435	78.1875		72.1395	79.1894	76.9594	76.0961		64.1797	66.7717	61.5947	64.182		62.5631	75.0402	63.6234	67.0756		66.2373	69.6268	72.312	69.392
CLUG_02854	-0.173632	8.25342	9.24223	0.00236497	0.0172956		274.805	266.835	255.776	265.805		293.965	311.22	287.841	297.675		286.932	275.03	302.309	288.091		329.781	327.014	343.446	333.414		351.39	318.966	337.626	335.994		317.874	317.719	347.805	327.799
CLUG_05178	-0.168792	5.8749	9.23721	0.00237146	0.0173199		47.7303	57.0058	53.8659	52.8673		60.6143	50.844	54.2937	55.2507		61.7916	55.8221	63.085	60.2329		62.0529	62.581	56.4	60.3446		63.7146	61.8945	61.6901	62.433		53.4119	56.3575	56.0025	55.2573
CLUG_02333	0.167407	6.65718	9.22886	0.0023823	0.0173758		106.022	96.6845	93.1358	98.6142		113.403	119.016	113.162	115.194		88.6961	90.8731	94.4107	91.3266		96.8325	93.173	99.5905	96.532		98.8343	104.983	95.7866	99.8681		103.252	106.751	97.071	102.358
CLUG_00550	-0.135781	7.14441	9.22172	0.0023916	0.0174204		138.723	145.893	131.189	138.602		125.213	126.882	130.377	127.491		151.818	136.124	146.223	144.722		142.121	151.424	151.093	148.212		138.176	146.977	151.677	145.61		128.578	115.399	111.808	118.595
CLUG_00812	0.271749	3.90056	9.20905	0.00240821	0.0175181		18.889	16.4606	15.6385	16.996		15.2247	15.96	15.8908	15.6918		13.1566	15.3928	11.1645	13.238		15.0128	13.6896	14.1	14.2675		13.05	13.876	12.4786	13.1349		15.5852	17.444	21.0255	18.0182
CLUG_00179	0.228032	9.24513	9.20222	0.00241722	0.0175602		636.336	613.202	638.224	629.254		727.514	705.659	651.163	694.779		481.324	498.689	471.62	483.878		644.925	645.227	658.989	649.714		571.704	572.934	559.253	567.964		761.404	780.506	891.324	811.078
CLUG_05559	-0.145512	6.96151	9.18492	0.00244017	0.0177034		125.317	117.13	101.998	114.815		115.679	121.866	116.412	117.986		117.67	124.997	132.89	125.186		132.488	128.095	130.165	130.25		136.449	134.379	125.665	132.164		112.181	122.108	116.917	117.069
CLUG_04248	-0.115083	7.88128	9.18097	0.00244545	0.0177181		214.076	230.276	235.446	226.599		219.834	220.818	220.184	220.279		248.201	249.252	234.13	243.861		244.959	248.229	238.661	243.949		237.394	244.839	239.027	240.42		241.571	234.375	232.263	236.07
CLUG_05457	0.170657	5.61656	9.15704	0.00247763	0.0179275		53.6204	51.6344	47.958	51.0709		51.5079	56.202	50.8025	52.8375		49.0785	40.2438	44.1161	44.4795		45.1635	44.8404	49.8695	46.6244		51.0484	46.7404	46.9267	48.2385		48.5415	47.71	46.5705	47.6074
CLUG_05746	0.135941	7.23068	9.14067	0.00249989	0.0180647		163.299	154.557	162.293	160.049		155.947	150.822	160.594	155.787		164.236	144.284	135.925	148.148		141.37	146.255	143.82	143.815		145.277	138.03	137.265	140.191		149.034	155.207	146.589	150.277
CLUG_00029	0.15641	7.42648	9.08901	0.00257149	0.0185576		164.923	184.706	184.882	178.17		194.364	175.902	188.162	186.143		143.392	161.532	165.192	156.705		174.649	187.464	165.193	175.768		153.913	162.678	161.519	159.37		147.248	153.865	158.968	153.36
CLUG_00490	0.189873	6.32909	9.05528	0.00261938	0.0188782		80.2275	71.7337	90.8769	80.9461		91.0637	84.0179	97.512	90.8646		79.0874	77.1494	77.5013	77.9127		69.184	70.5433	76.2884	72.0052		82.5219	68.1022	82.0777	77.5673		66.8867	65.8995	69.954	67.58
CLUG_01189	-0.124928	7.8271	9.05075	0.00262586	0.0189		225.45	214.335	198.609	212.798		214.711	218.31	214.045	215.689		225.732	225.143	236.081	228.985		223.44	242.362	236.732	234.178		243.919	251.412	225.143	240.158		238.811	219.913	245.428	234.718
CLUG_05645	0.125205	7.08157	9.04779	0.00263013	0.0189058		150.503	143.467	131.016	141.662		137.876	146.376	140.971	141.741		130.531	130.561	132.782	131.291		124.106	135.359	129.275	129.58		129.924	124.337	135.683	129.981		127.767	135.974	135.781	133.174
CLUG_01396	-0.139087	6.94054	9.04007	0.00264125	0.0189608		118.818	120.249	105.82	114.963		112.691	119.7	112.921	115.104		136.888	131.302	124.111	130.767		122.98	120.692	131.353	125.008		133.762	123.606	119.865	125.745		132.799	125.835	127.528	128.721
CLUG_00316	-0.252018	6.24961	9.02917	0.00265705	0.0190492		60.7292	56.4859	62.3801	59.8651		84.3762	75.1259	65.9711	75.1578		78.4961	65.2803	68.7214	70.8326		78.9423	87.5854	85.7874	84.105		84.2491	86.9078	92.9746	88.0438		89.9399	98.551	115.149	101.213
CLUG_01302	-0.156019	6.12667	9.0241	0.00266443	0.019077		65.6038	70.1743	63.4227	66.4003		65.1675	64.6379	61.0353	63.6136		67.7047	74.3676	79.7776	73.95		73.6878	70.1242	72.281	72.031		64.866	74.3099	73.993	71.0563		66.8867	68.8813	58.95	64.906
CLUG_04392	-0.118521	7.46906	8.98632	0.00272008	0.01945		158.018	156.289	168.896	161.068		171.456	175.332	173.355	173.381		177.984	182.488	184.16	181.544		181.655	182.155	180.628	181.48		174.447	186.779	193.155	184.794		205.206	182.193	182.745	190.048
CLUG_01606	-0.123698	7.98086	8.98255	0.00272569	0.0194647		220.575	228.543	256.645	235.254		249.856	230.28	244.382	241.506		258.106	267.983	258.41	261.5		266.852	253.816	264.041	261.57		251.404	263.645	262.227	259.092		288.489	290.882	293.178	290.85
CLUG_02697	-0.114351	7.77138	8.96788	0.00274767	0.0195923		212.451	199.087	212.336	207.958		195.787	215.118	207.664	206.19		221.888	221.805	230.878	224.857		221.314	222.246	228.123	223.894		220.698	223.295	233.227	225.74		220.466	214.397	219.687	218.183
CLUG_01697	-0.119986	8.41353	8.96585	0.00275073	0.0195923		307.302	314.658	320.936	314.299		332.24	330.486	328.652	330.459		349.167	344.761	358.457	350.795		370.441	358.583	362.889	363.971		346.016	337.772	335.517	339.768		336.706	344.407	353.7	344.938
CLUG_05803	0.169783	6.3364	8.94529	0.00278186	0.0197838		88.9612	89.4072	89.1393	89.1692		83.0957	79.9139	85.955	82.9882		86.7744	85.6804	79.886	84.1136		69.5593	72.7783	76.5853	72.9743		77.1484	68.4673	72.4112	72.6756		81.6602	79.467	82.7265	81.2846
CLUG_00062	-0.172421	5.86822	8.94332	0.00278486	0.0197838		53.4173	57.6988	58.5574	56.5579		52.3616	46.512	55.3772	51.4169		58.3916	62.8694	61.8927	61.0512		60.3014	60.4856	60.1105	60.2992		54.3109	65.3635	63.2719	60.9821		53.0872	56.5066	52.269	53.9543
CLUG_00862	-0.147962	6.31838	8.92416	0.00281423	0.0199664		66.4162	73.6397	76.9761	72.344		78.5425	77.8619	71.6292	76.0112		82.9309	77.5203	76.2006	78.8839		84.0716	85.3504	84.0063	84.4761		80.4109	83.6214	90.6897	84.9073		92.6997	91.0963	93.7305	92.5088
CLUG_01980	0.332106	6.15199	8.91092	0.0028347	0.0200856		65.4007	55.0998	63.944	61.4815		104.723	97.3559	92.5762	98.2185		60.9047	51.1857	58.5325	56.8743		67.9329	69.5655	70.5	69.3328		63.1388	62.9899	69.7749	65.3012		145.462	128.966	155.824	143.418
CLUG_02213	0.149127	7.58866	8.90661	0.0028414	0.0201028		199.452	186.612	201.215	195.759		207.881	211.926	211.878	210.562		172.218	166.353	169.202	169.258		175.525	189.838	203.782	189.715		192.103	195.36	193.155	193.539		185.724	185.473	197.286	189.494
CLUG_00758	0.160391	7.56652	8.90463	0.00284449	0.0201028		229.309	188.171	182.97	200.15		218.98	190.038	198.636	202.551		165.27	179.892	183.402	176.188		165.891	175.869	194.135	178.632		185.003	185.318	191.398	187.239		184.101	182.64	191.587	186.109
CLUG_01997	0.152293	6.58255	8.89149	0.00286503	0.0202218		94.6482	98.244	95.3947	96.0956		108.565	102.258	106.902	105.908		81.6004	85.6804	95.8198	87.7002		90.7023	90.0998	100.481	93.7611		91.9255	89.6465	96.3139	92.6287		95.1349	103.769	107.092	101.999
CLUG_00930	0.132867	8.28864	8.87576	0.00288981	0.0203704		301.412	324.014	326.497	317.308		336.082	336.528	344.422	339.011		296.097	280.594	291.036	289.243		282.991	306.759	306.786	298.845		295.352	321.888	324.796	314.012		299.691	275.078	280.209	284.993
CLUG_05216	-0.780543	2.37276	8.86312	0.0029099	0.0204855		2.23418	0.693079	4.8653	2.59752		4.4109	4.674	3.13001	4.07164		6.35656	3.15274	3.57698	4.36209		7.25618	5.72728	7.56947	6.85098		5.75734	6.93802	6.32719	6.34085		6.98089	5.96375	5.6985	6.21438
CLUG_02100	0.138195	6.8357	8.85207	0.00292757	0.0205834		111.506	116.611	111.033	113.05		127.489	128.022	123.274	126.262		103.922	110.717	105.9	106.847		111.47	109.098	108.347	109.638		109.773	106.626	120.217	112.205		138.968	137.465	143.052	139.828
CLUG_05260	-0.164394	6.17209	8.83849	0.00294943	0.0207105		69.2597	60.2979	75.9335	68.497		63.0332	61.788	70.5457	65.1223		75.8352	78.8185	73.1656	75.9398		79.1925	74.4546	69.9063	74.5178		71.9668	72.3015	79.0899	74.4527		79.712	80.0634	89.8005	83.192
CLUG_01778	0.20691	6.03327	8.83551	0.00295425	0.0207177		61.3385	58.5652	67.9405	62.6147		81.2459	72.8459	79.3338	77.8086		56.6177	60.4584	58.6409	58.5723		59.9261	59.7872	66.9379	62.217		64.2903	57.33	68.5446	63.3883		55.6848	57.1029	61.1115	57.9664
CLUG_03993	-0.146902	8.76068	8.78537	0.00303656	0.0212676		403.169	409.09	373.065	395.108		423.304	422.712	401.725	415.914		408.002	418.016	433.682	419.9		478.783	461.116	488.602	476.167		445.618	446.407	474.539	455.521		495.968	509.006	512.668	505.881
CLUG_00187	-0.153405	5.46664	8.77178	0.00305927	0.0213992		42.2464	40.1986	37.8799	40.1083		42.4016	40.812	42.2552	41.8229		44.4959	40.8002	47.0428	44.1129		45.6639	47.6342	46.4558	46.5846		47.0183	43.6365	48.3327	46.3292		46.5934	44.7281	43.8195	45.047
CLUG_02481	0.162258	5.59136	8.72244	0.00314317	0.0219102		45.9023	55.4463	50.5644	50.6377		48.5199	51.072	53.5714	51.0544		51.2959	44.3238	44.5497	46.7232		43.6622	44.9801	46.3074	44.9832		48.3617	43.8191	44.2903	45.4904		44.6452	50.3937	49.518	48.1856
CLUG_03432	0.134695	9.17578	8.72243	0.00314319	0.0219102		626.384	617.707	589.571	611.221		612.261	601.578	602.528	605.456		574.603	578.621	576.653	576.626		564.606	540.459	533.128	546.065		577.269	532.767	523.399	544.479		589.155	600.699	602.665	597.506
CLUG_00858	0.123255	7.86317	8.72031	0.00314685	0.0219102		259.165	245.003	232.144	245.438		244.307	246.354	235.353	242.005		211.245	219.95	224.808	218.668		234.575	220.291	240.294	231.72		227.223	229.685	210.203	222.37		218.518	206.346	220.276	215.047
CLUG_02052	0.626886	2.11278	8.71943	0.00314836	0.0219102		7.10877	2.59905	5.21283	4.97355		6.11834	4.788	4.93579	5.28071		3.99133	3.15274	2.70984	3.28463		2.25192	3.35255	4.89789	3.50079		4.03014	2.92127	2.63633	3.19591		15.0982	13.2693	16.3095	14.8924
CLUG_02413	0.141518	7.30501	8.71063	0.0031636	0.0219882		152.737	165.819	177.236	165.264		166.049	164.388	172.512	167.65		170.001	154.484	154.677	159.721		158.385	143.322	150.647	150.785		138.56	141.864	149.919	143.448		158.125	156.399	153.663	156.063
CLUG_02955	0.168154	5.79034	8.69576	0.00318951	0.0221401		61.7447	57.6988	62.0326	60.4921		58.3377	55.632	57.7849	57.2515		60.0177	51.9275	50.5113	54.1522		54.9218	49.8692	56.4	53.7303		49.5131	49.479	47.9812	48.9911		54.386	56.0593	53.6445	54.6966
CLUG_03367	-0.197484	4.88413	8.69193	0.00319621	0.0221464		25.5916	24.431	25.1953	25.0726		29.1689	27.702	27.5682	28.1463		30.8958	26.5201	29.5914	29.0024		30.526	32.9668	32.0589	31.8506		34.544	31.9514	28.2966	31.5974		30.0341	31.0115	40.2825	33.776
CLUG_03843	-0.121107	7.04056	8.69013	0.00319938	0.0221464		122.88	127.18	118.679	122.913		125.782	129.39	121.228	125.467		137.183	147.622	135.492	140.099		134.74	132.845	133.431	133.672		133.186	137.117	129.532	133.278		140.592	137.017	142.659	140.089
CLUG_02526	-0.130871	7.91036	8.68829	0.0032026	0.0221464		232.355	233.048	231.971	232.458		215.138	215.346	231.38	220.621		243.323	230.706	235.973	236.667		236.702	263.036	251.425	250.388		267.716	264.74	245.706	259.388		236.052	227.07	236.193	233.105
CLUG_05608	-0.649985	1.96635	8.68601	0.00320662	0.0221464		3.24972	1.90597	3.64898	2.93489		3.13032	2.622	1.80578	2.51936		3.69567	2.96729	2.70984	3.12426		5.00426	5.02883	5.34316	5.12542		3.83823	4.92965	4.74539	4.50442		5.68212	4.9201	5.6985	5.43357
CLUG_03335	0.277114	4.07942	8.68031	0.00321666	0.0221877		14.8269	21.832	17.0286	17.8958		16.7899	20.748	18.7801	18.7726		14.9305	17.2473	16.259	16.1456		14.3873	13.4102	13.3579	13.7185		15.9286	14.4238	18.1028	16.1517		14.6112	13.7166	15.72	14.6826
CLUG_03441	0.155701	8.4955	8.67406	0.00322771	0.0222358		374.937	361.267	326.844	354.349		431.699	408.918	390.409	410.342		320.636	333.449	337.971	330.685		358.681	359.422	364.819	360.974		336.421	344.71	345.008	342.046		353.59	342.767	340.927	345.761
CLUG_04434	0.280827	4.29657	8.66921	0.00323632	0.022267		18.889	16.8072	20.8513	18.8492		25.3271	23.028	23.114	23.823		16.8523	15.5782	14.9583	15.7963		20.8928	20.255	19.1463	20.098		17.272	17.3451	17.3998	17.339		64.6138	55.1647	54.234	58.0042
CLUG_02813	-0.278744	7.80413	8.66657	0.00324101	0.0222712		152.534	155.943	183.491	163.989		228.513	228.228	231.38	229.374		214.349	193.244	207.248	204.947		232.448	265.969	260.182	252.866		258.313	260.906	266.094	261.771		318.036	286.558	305.164	303.253
CLUG_02779	-0.232442	4.17201	8.66107	0.0032508	0.0222936		17.061	15.421	17.5498	16.6773		15.5093	15.96	14.9278	15.4657		20.1045	19.6583	19.836	19.8662		16.5141	18.7184	18.5526	17.9284		17.0801	19.3534	19.6846	18.706		18.0204	15.5058	18.2745	17.2669
CLUG_00133	-0.179424	7.71731	8.66016	0.00325242	0.0222936		188.281	195.795	222.588	202.221		180.562	184.794	192.135	185.83		241.253	267.797	207.465	238.839		212.056	220.989	205.415	212.82		203.618	209.236	215.476	209.443		260.079	255.1	240.712	251.964
CLUG_02049	-0.306563	4.10273	8.6473	0.00327547	0.0224043		13.202	14.7279	12.1633	13.3644		16.7899	15.276	15.5297	15.8652		16.261	14.4655	14.5247	15.0837		19.892	21.5122	20.0368	20.4803		19.1911	17.3451	21.4421	19.3261		22.5661	20.8731	22.9905	22.1433
CLUG_03763	0.11484	8.12559	8.64657	0.00327678	0.0224043		293.897	296.291	275.237	288.475		285.286	303.24	292.777	293.767		259.88	280.038	273.368	271.095		256.844	273.931	276.805	269.194		260.808	271.678	275.409	269.298		271.281	264.045	264.685	266.67
CLUG_02890	0.116402	8.05872	8.59894	0.00336358	0.0229691		292.069	286.415	252.822	277.102		286.566	275.196	276.765	279.509		257.219	256.67	264.372	259.42		260.097	253.816	259.143	257.685		256.394	247.76	260.821	254.992		257.157	269.562	264.882	263.867
CLUG_01036	-0.118256	7.95941	8.56668	0.00342372	0.0233505		218.341	244.657	227.453	230.15		240.607	240.882	239.807	240.432		249.088	270.95	253.749	257.929		268.354	252.838	249.941	257.044		257.545	243.744	262.754	254.681		253.585	249.434	247	250.006
CLUG_00538	0.169849	6.98922	8.55929	0.00343763	0.0234162		165.533	142.601	117.984	142.039		123.363	131.556	132.424	129.114		112.053	125.924	119.775	119.251		120.478	124.044	123.932	122.818		115.147	122.876	121.271	119.765		115.915	116.74	113.38	115.345
CLUG_02411	-0.513267	5.48135	8.52028	0.00351211	0.0238937		25.5916	23.3914	23.284	24.089		45.9587	46.284	44.7833	45.6753		33.5567	37.0911	33.4936	34.7138		62.8035	63.2794	53.8768	59.9866		61.0278	52.2177	54.6599	55.9685		72.2441	73.5033	69.3645	71.7039
CLUG_00772	0.215702	6.75109	8.51481	0.00352267	0.0239358		118.615	109.68	139.704	122.666		103.443	110.01	119.542	110.998		125.653	112.015	106.117	114.595		94.9559	91.9158	90.6853	92.519		98.0667	98.0452	89.811	95.3076		118.188	105.558	102.573	108.773
CLUG_04653	0.244017	4.3521	8.50148	0.00354858	0.0240819		24.9822	24.0845	21.8939	23.6535		21.2008	22.458	19.0209	20.8932		17.2957	20.0292	22.0039	19.7763		17.1396	16.7628	19.8884	17.9303		18.0397	18.9883	17.927	18.3183		15.5852	17.7422	16.113	16.4801
CLUG_02099	0.146696	6.35493	8.48398	0.00358287	0.0242844		92.6171	79.011	89.4868	87.0383		81.6728	89.9459	84.9919	85.5369		70.6612	79.3749	80.1028	76.713		79.818	79.2041	81.9284	80.3168		84.441	71.9363	75.399	77.2588		93.3491	92.7364	90.783	92.2895
CLUG_02179	0.3307	6.2707	8.44567	0.00365913	0.0247705		108.866	62.0306	72.9796	81.292		93.0558	89.8319	97.6324	93.5067		59.4264	68.433	59.508	62.4558		54.4214	63.6985	92.7631	70.2943		79.0675	67.737	83.4838	76.7627		67.5361	66.6449	68.382	67.521
CLUG_00981	-0.121749	7.97812	8.43889	0.00367281	0.0248324		233.168	246.736	237.184	239.029		238.758	246.81	226.806	237.458		255.888	284.303	250.28	263.491		266.978	268.484	257.956	264.472		246.99	246.665	263.106	252.254		239.136	264.045	248.179	250.454
CLUG_02558	-0.133828	7.74116	8.4268	0.00369731	0.0249671		208.389	200.3	206.08	204.923		193.226	194.256	204.896	197.459		199.566	208.266	205.839	204.557		233.449	230.907	239.552	234.636		224.92	228.407	221.1	224.809		198.55	193.524	184.513	192.196
CLUG_01913	-0.174452	5.16424	8.40278	0.00374647	0.0252535		34.3252	29.8024	35.4472	33.1916		32.2992	32.604	32.9855	32.6296		34.5915	39.6874	39.2384	37.8391		34.6545	35.4812	35.4726	35.2028		39.1499	37.2462	40.248	38.8814		34.4174	33.5461	34.584	34.1825
CLUG_03264	-0.109092	8.41578	8.40157	0.00374897	0.0252535		316.442	332.678	317.809	322.309		327.545	327.18	324.92	326.548		340.15	355.889	336.345	344.128		358.305	353.974	353.39	355.223		360.218	347.631	355.553	354.467		323.719	322.49	288.265	311.491
CLUG_02909	0.651088	1.74823	8.39632	0.00375981	0.0252838		3.45283	3.9852	5.03906	4.15903		3.69946	2.85	4.45425	3.6679		3.8435	1.6691	2.16787	2.56016		3.12767	1.95566	3.11684	2.73339		1.7272	1.64322	2.81209	2.06083		2.1105	2.83278	3.7335	2.89226
CLUG_02232	-0.139317	9.47175	8.39491	0.00376272	0.0252838		673.911	694.812	677.494	682.072		628.34	670.205	654.053	650.866		754.804	715.858	703.69	724.784		773.159	762.287	753.682	763.043		742.121	721.919	698.276	720.772		650.197	664.66	615.831	643.563
CLUG_04091	-0.372114	4.14025	8.34323	0.00387127	0.0259813		11.1709	10.916	15.8122	12.6331		18.7819	16.758	13.9647	16.5015		15.0783	15.3928	14.4163	14.9625		20.3924	21.6519	19.8884	20.6442		21.4941	25.0134	18.9816	21.8297		27.1118	24.4514	27.903	26.4887
CLUG_00017	0.178359	5.18754	8.33591	0.00388691	0.0260542		37.5749	35.6936	36.1423	36.4703		42.5438	39.672	39.6067	40.6075		32.3741	35.6074	37.3957	35.1257		31.4018	36.8781	32.3558	33.5452		35.8874	34.1424	32.6905	34.2401		43.1841	36.8262	42.2475	40.7526
CLUG_01470	-0.11875	7.70868	8.32314	0.00391432	0.0262058		211.841	208.617	187.314	202.591		194.364	193.458	193.218	193.68		202.966	220.135	217.871	213.658		225.692	221.129	215.359	220.727		217.627	209.419	208.446	211.831		184.101	194.717	179.404	186.074
CLUG_02256	0.454868	2.37771	8.2924	0.00398113	0.0266205		5.68702	6.93079	6.25539	6.29107		5.5492	5.472	5.29695	5.43938		4.43481	3.15274	4.55253	4.04669		4.12852	4.60976	5.93684	4.89171		2.68676	4.56449	3.69086	3.64737		6.98089	5.36738	3.144	5.16409
CLUG_01223	0.273261	3.81935	8.28249	0.00400292	0.0267334		17.061	16.9804	16.5073	16.8496		14.2287	14.25	14.0851	14.1879		13.3044	11.6837	13.8744	12.9542		12.6358	11.7339	10.3895	11.5864		14.3934	11.8677	14.7634	13.6748		14.1241	14.4621	10.611	13.0657
CLUG_02214	0.291589	3.81808	8.2685	0.00403388	0.0268753		18.4828	12.9952	18.9399	16.806		15.0824	14.592	13.6035	14.426		14.1914	13.9091	13.4408	13.8471		12.886	12.0133	11.1316	12.0103		14.0095	11.1373	11.0726	12.0732		15.2606	15.5058	11.79	14.1854
CLUG_01573	-0.212769	5.26463	8.26845	0.004034	0.0268753		35.3407	37.0797	38.9224	37.1143		31.5877	33.972	32.1428	32.5675		41.0959	40.9856	43.0322	41.7046		36.406	35.3415	40.8158	37.5211		34.3521	47.8358	43.4116	41.8665		36.2032	38.6153	41.0685	38.629
CLUG_04834	0.19085	5.91574	8.24917	0.00407706	0.0271291		63.3696	65.8425	76.9761	68.7294		66.1635	59.052	57.7849	61.0001		63.4177	56.193	62.3262	60.6456		51.669	53.3615	56.1032	53.7112		52.1999	59.1558	56.2417	55.8658		52.7625	56.3575	53.2515	54.1238
CLUG_02781	-0.171288	5.45851	8.24544	0.00408544	0.02714		41.8402	40.8917	45.1778	42.6366		36.7101	36.936	42.0144	38.5535		48.3394	44.5093	44.2245	45.6911		43.1618	43.5832	45.4168	44.0539		45.483	45.2797	51.6721	47.4783		38.3137	40.5535	46.5705	41.8126
CLUG_01603	-0.144708	8.1002	8.24193	0.00409335	0.02714		278.664	264.236	236.489	259.796		247.58	265.05	249.197	253.942		239.48	293.761	281.715	271.652		293.625	305.781	287.492	295.632		280.382	288.293	292.457	287.044		286.217	291.777	265.471	281.155
CLUG_05759	-0.151421	7.97396	8.24182	0.0040936	0.02714		229.918	222.652	218.765	223.778		239.469	246.696	248.355	244.84		242.14	240.536	236.731	239.802		289.121	284.269	272.946	282.112		275.393	247.03	263.984	262.136		261.702	243.619	259.773	255.031
CLUG_03168	0.15717	9.90288	8.2376	0.00410314	0.0271702		1017.98	991.623	995.65	1001.75		1014.36	1045.84	1030.86	1030.35		854.735	916.335	871.809	880.959		1001.35	968.888	955.98	975.407		925.013	885.876	846.965	885.951		1142.27	1167.11	1153.26	1154.21
CLUG_05524	-0.121368	6.32397	8.23027	0.00411975	0.0271787		77.9934	74.8525	76.9761	76.6073		73.847	74.3279	75.4815	74.5521		86.0352	80.1167	80.5363	82.2294		79.0674	81.8582	80.2958	80.4071		84.0572	82.8911	87.3504	84.7662		81.8225	76.0378	74.67	77.5101
CLUG_03680	-0.141898	9.86851	8.22926	0.00412203	0.0271787		909.313	907.067	860.985	892.455		871.082	851.921	858.948	860.65		1008.62	986.066	941.072	978.587		1002.35	986.069	961.62	983.348		956.87	957.447	930.097	948.138		918.068	911.261	893.485	907.605
CLUG_01779	-0.130113	6.92908	8.22852	0.00412372	0.0271787		120.443	115.571	108.079	114.698		112.122	117.762	113.644	114.509		138.809	118.877	119.233	125.64		124.982	123.625	127.197	125.268		129.924	118.494	131.289	126.569		121.76	118.977	125.17	121.969
CLUG_05290	0.146963	6.5014	8.22826	0.00412432	0.0271787		88.1487	99.4569	97.8274	95.1443		94.6209	94.6199	97.7528	95.6645		100.079	88.6476	89.3162	92.6809		82.4453	81.2994	81.1863	81.6437		82.7138	84.1692	88.5807	85.1545		79.225	90.2018	92.355	87.2606
CLUG_00613	0.170477	5.21226	8.19688	0.00419626	0.0276195		38.9967	40.0253	39.0962	39.3727		36.2832	41.952	38.8844	39.0399		39.1741	34.1238	35.5531	36.2837		31.9022	37.4368	34.1368	34.492		34.544	35.603	32.1632	34.1034		30.1964	31.6079	30.4575	30.7539
CLUG_01181	0.218002	5.24004	8.17682	0.0042429	0.0278929		33.919	40.0253	43.9615	39.3019		40.9787	41.04	43.6998	41.9062		40.6524	42.2838	37.179	40.0384		31.4018	33.9446	31.7621	32.3695		31.0896	36.3333	31.8117	33.0782		36.8526	39.808	36.549	37.7366
CLUG_04835	0.219256	4.46175	8.16554	0.00426938	0.0280332		22.545	23.2181	28.6705	24.8112		22.0545	22.8	22.9936	22.616		19.5131	22.4401	19.6192	20.5242		20.5175	18.439	18.5526	19.1697		21.686	22.8224	20.7391	21.7492		20.9427	25.6441	25.152	23.9129
CLUG_00947	-0.132224	7.23855	8.16329	0.00427467	0.0280343		141.363	133.418	134.665	136.482		145.987	150.024	144.583	146.864		166.601	150.219	143.405	153.408		152.005	145.836	158.514	152.118		164.084	164.139	161.871	163.365		138.481	131.799	136.764	135.681
CLUG_02476	-0.19096	5.9523	8.14113	0.00432724	0.0283449		50.3707	58.3919	59.7737	56.1788		56.2034	56.088	58.146	56.8125		70.5134	72.3276	67.4207	70.0872		70.0597	59.7872	56.4	62.0823		53.1594	68.2847	64.5022	61.9821		60.5552	64.2594	63.273	62.6959
CLUG_04157	0.115253	8.5073	8.13824	0.00433413	0.0283561		411.902	376.862	377.582	388.782		373.504	369.816	369.703	371.007		358.628	363.678	356.289	359.532		351.424	352.158	346.86	350.147		342.754	357.308	334.111	344.724		368.526	370.796	380.817	373.38
CLUG_00871	0.129529	9.48926	8.12136	0.00437467	0.0285534		786.027	753.03	740.743	759.933		756.683	747.953	742.656	749.097		705.578	710.294	704.557	706.81		697.219	710.182	690.603	699.335		678.023	659.477	669.276	668.925		680.393	697.014	682.837	686.748
CLUG_03060	0.126863	8.2661	8.1172	0.00438471	0.0285534		308.114	322.109	349.433	326.552		323.419	317.604	315.289	318.77		281.906	324.547	302.635	303.029		314.018	292.929	285.562	297.503		295.16	277.886	292.457	288.501		267.384	304.45	295.536	289.123
CLUG_04506	-0.10777	7.12504	8.11703	0.00438513	0.0285534		131.817	136.017	128.062	131.965		129.054	133.038	136.878	132.99		141.47	141.688	139.177	140.778		147.25	142.204	146.492	145.315		145.661	144.238	142.01	143.97		138.644	134.184	138.532	137.12
CLUG_02204	0.119197	8.41284	8.117	0.0043852	0.0285534		361.329	339.435	326.323	342.362		358.137	369.588	380.056	369.26		330.245	332.707	323.88	328.944		330.907	332.881	324.3	329.362		344.673	321.888	319.347	328.636		372.909	350.669	363.132	362.237
CLUG_05427	-0.123264	8.19013	8.11222	0.00439678	0.0285948		278.461	299.237	273.326	283.674		265.935	275.652	263.042	268.209		281.315	323.249	288.543	297.702		298.129	304.803	292.686	298.539		314.351	312.576	298.257	308.395		256.182	274.184	243.463	257.943
CLUG_05514	-0.146362	6.66119	8.10289	0.00441948	0.0286917		101.148	95.1251	94.5259	96.9329		93.9095	89.8319	93.4189	92.3868		91.0614	97.735	107.418	98.7381		111.47	103.51	116.214	110.398		108.622	103.157	103.696	105.158		93.0244	102.577	90.39	95.3303
CLUG_04024	0.168214	7.16325	8.10178	0.00442218	0.0286917		132.629	130.645	146.307	136.527		167.614	173.736	161.196	167.515		140.14	139.462	131.264	136.956		144.623	140.248	124.674	136.515		135.873	130.727	138.495	135.032		285.08	147.007	145.999	192.695
CLUG_02014	0.282059	5.55466	8.09196	0.00444621	0.0288134		42.4495	45.9165	49.8694	46.0785		48.8045	46.854	76.2038	57.2874		48.9307	43.9529	43.4658	45.4498		43.5371	41.6275	43.1905	42.785		42.4124	42.3584	35.6783	40.1497		45.6193	45.3245	52.4655	47.8031
CLUG_02404	-0.123191	9.27625	8.07353	0.00449166	0.0290734		578.451	597.434	569.588	581.824		596.61	596.334	576.886	589.943		624.864	636.668	612.206	624.58		658.061	665.202	629.899	651.054		642.135	650.348	643.089	645.191		600.194	609.197	615.241	608.211
CLUG_02879	0.136393	8.45333	8.06655	0.00450899	0.0291232		374.937	398.867	388.877	387.56		344.619	349.98	356.942	350.514		361.141	370.354	342.74	358.078		329.781	333.998	317.621	327.133		324.138	326.452	322.335	324.309		336.057	332.479	332.085	333.54
CLUG_00119	0.21043	5.20509	8.06614	0.00451002	0.0291232		43.4651	43.3174	43.0927	43.2917		37.2792	35.34	37.199	36.6061		42.5741	36.7202	32.9516	37.4153		33.1533	32.9668	32.9495	33.0232		32.6249	30.3082	35.3268	32.7533		35.7162	35.037	33.6015	34.7849
CLUG_04138	0.112119	6.88381	8.05887	0.00452815	0.0291932		122.271	120.942	125.455	122.889		121.798	120.726	125.562	122.695		113.975	121.844	115.981	117.267		109.093	113.568	111.464	111.375		117.066	110.278	113.362	113.569		102.278	109.584	104.538	105.467
CLUG_00260	0.130465	7.57742	8.05751	0.00453155	0.0291932		194.577	195.102	221.371	203.683		199.913	191.748	199.96	197.207		199.566	186.568	189.905	192.013		189.161	172.517	187.159	182.946		179.629	167.973	178.392	175.331		174.847	170.414	189.229	178.164
CLUG_00929	0.149262	6.10995	8.05427	0.00453965	0.029211		68.4473	72.0802	76.9761	72.5012		71.1435	70.9079	76.6854	72.9123		60.3134	58.4184	62.9766	60.5695		68.6835	67.4701	70.2031	68.7856		71.1991	69.3802	64.1507	68.2433		57.1459	64.5576	62.2905	61.3313
CLUG_03902	-0.122314	7.50755	8.04648	0.00455923	0.0293024		183.812	188.344	165.247	179.134		168.326	165.756	161.557	165.213		184.784	191.39	198.468	191.547		183.657	182.155	184.784	183.532		189.416	187.144	185.773	187.445		174.198	167.283	170.955	170.812
CLUG_02538	0.165026	5.05888	8.04026	0.0045749	0.0293686		36.7625	34.8272	36.8373	36.1423		33.2952	35.112	34.6709	34.3594		34.4437	34.1238	31.0005	33.1893		30.1507	30.7317	29.3874	30.0899		32.433	28.665	32.6905	31.2628		44.1582	38.9135	36.549	39.8736
CLUG_04401	0.178516	9.47339	8.01409	0.00464147	0.029761		707.424	656.346	715.026	692.932		827.969	827.297	828.491	827.919		712.673	604.77	630.741	649.395		644.174	671.907	686.893	667.658		694.143	726.119	698.979	706.414		842.415	784.83	851.827	826.357
CLUG_04773	-0.135157	6.77104	8.01056	0.00465053	0.0297841		107.241	99.6301	98.1749	101.682		108.992	103.284	97.6324	103.303		119.888	103.484	106.442	109.938		111.22	110.774	122.447	114.814		109.198	112.652	119.689	113.846		111.045	106.602	107.878	108.508
CLUG_02944	0.173405	5.51184	8.00287	0.00467033	0.0298759		49.3552	42.6244	45.8729	45.9508		48.6622	54.378	48.5152	50.5185		47.8959	43.9529	42.1651	44.6713		42.286	39.5322	42.1516	41.3233		40.3014	47.8358	42.1813	43.4395		44.3205	49.4991	46.1775	46.6657
CLUG_03025	0.154027	5.90369	7.99444	0.00469211	0.0299801		61.3385	72.4268	64.4653	66.0769		61.468	59.736	60.6741	60.626		59.8699	58.6039	58.7493	59.0743		54.5465	56.5743	58.7747	56.6318		50.6646	57.33	56.5932	54.8626		48.5415	54.1211	63.666	55.4429
CLUG_05724	0.118892	7.04168	7.98022	0.00472912	0.0301813		150.706	145.027	130.842	142.192		134.888	131.67	133.748	133.435		128.609	125.739	128.663	127.67		131.362	127.118	126.158	128.212		121.672	127.623	124.259	124.518		121.922	120.617	117.9	120.146
CLUG_02764	0.140421	6.41963	7.96887	0.00475886	0.0303356		89.7736	94.7786	87.4017	90.6513		88.0757	90.0599	89.8073	89.3143		88.6961	88.4622	84.3301	87.1628		78.1916	83.3947	74.0621	78.5495		84.6329	81.613	73.6415	79.9625		56.8212	56.3575	57.378	56.8522
CLUG_04488	0.186211	5.72783	7.96099	0.00477962	0.0304325		62.9634	60.1246	54.3871	59.1584		49.5159	58.026	55.3772	54.3063		43.1654	51.0002	52.896	49.0206		45.9141	49.1708	52.3926	49.1592		57.7653	52.7655	44.6419	51.7242		46.9181	45.6227	42.444	44.9949
CLUG_04502	0.13114	7.81333	7.94297	0.00482746	0.0306219		233.168	244.657	251.779	243.201		235.201	228.684	224.037	229.307		235.34	217.725	239.333	230.799		211.931	207.439	204.821	208.064		213.789	208.688	205.106	209.195		224.85	232.735	229.708	229.098
CLUG_01792	0.128884	6.55513	7.94275	0.00482804	0.0306219		102.976	93.9122	94.5259	97.1379		96.8975	98.8379	102.809	99.5148		85.1483	91.8004	92.026	89.6582		86.3236	92.8936	84.8968	88.038		88.0873	99.3233	92.7988	93.4031		100.33	93.1836	97.857	97.1235
CLUG_03570	-0.171145	5.41973	7.94204	0.00482993	0.0306219		42.0433	35.1738	36.316	37.8444		39.8404	39.102	43.2183	40.7202		45.0872	47.1057	46.5008	46.2312		47.4154	42.6054	39.7768	43.2659		45.8668	44.732	40.951	43.8499		45.2946	43.3863	41.4615	43.3808
CLUG_05397	0.240334	4.82293	7.94135	0.00483178	0.0306219		29.6537	25.9905	32.3195	29.3212		35.8563	29.982	30.2167	32.0183		20.5479	22.6255	24.7137	22.6291		25.5218	25.8426	26.5674	25.9772		30.5139	29.5779	29.8784	29.9901		34.4174	37.1244	40.2825	37.2748
CLUG_02516	-0.26895	4.06627	7.93761	0.00484178	0.0306496		11.9834	12.822	19.2875	14.6976		12.6636	14.706	15.7705	14.38		16.4088	16.5055	16.801	16.5718		19.2664	19.1375	19.1463	19.1834		18.0397	15.5193	17.5755	17.0448		17.8581	15.0585	14.3445	15.7537
CLUG_00016	-0.253306	4.32262	7.89718	0.00495118	0.0313059		16.4517	13.1685	16.1598	15.26		19.6356	21.546	17.3355	19.5057		18.1827	22.0692	20.8115	20.3545		20.5175	23.1885	21.0758	21.5939		20.3426	21.727	21.7937	21.2877		33.6057	33.0988	32.226	32.9768
CLUG_04142	0.256665	4.34106	7.88253	0.00499146	0.0315241		17.2642	23.9112	26.5854	22.5869		23.7619	22.116	18.6597	21.5125		20.5479	17.6183	19.836	19.3341		16.389	18.02	19.8884	18.0991		20.1507	16.4322	17.3998	17.9942		21.9168	23.855	22.2045	22.6588
CLUG_03340	-0.255504	4.29025	7.87651	0.0050081	0.0315927		13.8113	17.327	15.1172	15.4185		19.4933	17.1	19.2616	18.6183		18.774	17.9892	20.378	19.047		17.5149	20.9535	23.5989	20.6891		23.797	21.9095	21.0906	22.2657		26.6248	28.4769	24.5625	26.5547
CLUG_03110	0.123439	7.01826	7.86155	0.00504971	0.0318184		132.629	134.284	135.533	134.149		133.038	138.852	137.721	136.537		119.296	114.611	121.184	118.364		117.6	130.051	132.54	126.73		127.621	125.25	135.507	129.459		128.903	124.195	132.834	128.644
CLUG_01277	-0.129529	6.35558	7.84309	0.00510154	0.032108		75.9623	78.3179	80.7988	78.3597		80.2499	73.7579	73.435	75.8143		87.07	85.8658	88.1239	87.0199		86.4487	79.2041	80.5926	82.0818		84.2491	78.8743	88.5807	83.9014		83.446	85.878	90.39	86.5713
CLUG_02536	0.226262	4.46436	7.81783	0.00517331	0.0325222		19.2952	25.4707	22.9364	22.5674		24.758	22.116	27.0867	24.6535		19.8088	20.771	23.0878	21.2225		18.766	21.3725	19.2947	19.8111		20.3426	18.0754	21.2664	19.8948		23.0532	23.4077	22.9905	23.1505
CLUG_05673	-0.14694	6.61256	7.80467	0.00521114	0.0327035		80.4307	83.3428	87.4017	83.725		99.4587	95.8739	98.8362	98.0563		100.374	103.299	99.18	100.951		108.217	103.929	101.075	104.407		97.8748	93.2981	105.453	98.8754		116.889	113.609	115.935	115.478
CLUG_05820	-0.128167	7.42523	7.80364	0.00521411	0.0327035		153.956	160.101	147.523	153.86		162.492	173.166	171.79	169.149		170.001	165.612	171.912	169.175		174.649	182.435	181.667	179.584		176.175	181.119	194.913	184.069		182.802	172.203	166.828	173.945
CLUG_01143	0.229045	3.92489	7.79528	0.00523828	0.0328173		16.8579	16.9804	15.6385	16.4923		16.5053	16.416	15.4093	16.1102		14.1914	13.5382	14.5247	14.0848		13.0111	14.1087	13.8032	13.641		12.0904	14.7889	14.9392	13.9395		17.8581	18.4876	17.8815	18.0757
CLUG_00541	-0.261208	8.27725	7.78959	0.00525482	0.0328833		245.151	226.637	227.105	232.964		332.383	319.428	302.046	317.952		273.184	259.823	300.9	277.969		376.321	363.473	351.758	363.85		348.319	337.042	373.129	352.83		470.804	439.529	446.644	452.326
CLUG_03347	0.195333	6.66389	7.78528	0.00526735	0.032924		122.474	121.116	117.289	120.293		101.735	99.4079	94.2616	98.4683		109.392	106.637	101.89	105.973		95.4563	82.2772	91.5758	89.7698		88.855	86.5427	96.4897	90.6291		77.7639	72.7578	80.3685	76.9634
CLUG_04825	0.200956	5.28486	7.77332	0.00530234	0.0331048		44.4806	36.9065	44.8303	42.0725		41.6901	43.092	39.9679	41.5833		44.2002	39.3165	37.2873	40.268		32.0273	37.0178	32.9495	33.9982		38.958	33.7772	32.8662	35.2005		33.9304	40.8517	37.335	37.3724
CLUG_03098	0.23813	4.19182	7.76922	0.00531441	0.0331423		20.3108	18.0201	21.7201	20.017		17.359	18.696	22.1509	19.402		19.3653	13.3528	16.6926	16.4702		17.7651	15.6452	17.5137	16.9747		16.8882	16.9799	15.9937	16.6206		19.1569	20.724	17.4885	19.1231
CLUG_02510	-0.155433	6.06806	7.76463	0.00532791	0.0331612		64.5883	60.8177	55.256	60.2206		61.1834	69.0839	61.7576	64.0083		62.2351	67.8766	65.2529	65.1215		69.6844	69.2861	72.7263	70.5656		71.1991	74.4924	74.8718	73.5211		66.0749	71.8632	74.0805	70.6729
CLUG_01941	-0.398745	3.37873	7.76108	0.0053384	0.0331612		7.9212	6.58425	7.993	7.49948		9.53324	10.488	7.70465	9.24196		14.3392	8.34549	7.69594	10.1269		12.0102	11.8736	12.3189	12.0676		9.21174	11.1373	13.7089	11.3527		14.9359	11.6293	12.969	13.1781
CLUG_05234	-0.312358	4.48731	7.7604	0.00534043	0.0331612		17.6704	14.5547	17.7236	16.6495		21.3431	18.924	24.4382	21.5684		20.9914	19.1019	18.8605	19.6513		23.0196	28.2173	26.1221	25.7863		28.211	26.6566	25.4845	26.784		23.8649	23.4077	23.7765	23.683
CLUG_03984	0.42903	2.56971	7.75996	0.00534173	0.0331612		7.9212	7.97041	5.90787	7.26649		5.97606	6.38399	6.13964	6.16657		5.91308	5.93457	5.85325	5.9003		3.25277	4.33038	4.74947	4.11088		4.60587	4.56449	5.44841	4.87292		6.00681	2.3855	6.8775	5.08994
CLUG_00097	0.127146	7.53611	7.75692	0.00535071	0.0331793		182.188	187.824	197.914	189.309		200.625	193.458	202.969	199.017		187.592	183.601	180.909	184.034		176.275	160.224	163.708	166.736		187.305	188.422	180.501	185.409		180.691	182.64	190.015	184.449
CLUG_02322	0.227883	7.53285	7.74561	0.00538432	0.0333498		247.791	228.543	210.077	228.804		168.183	179.55	179.976	175.903		172.366	204.557	200.853	192.592		148.376	156.592	165.489	156.819		171.377	177.102	160.64	169.706		176.795	179.062	189.033	181.63
CLUG_02865	-0.138713	5.58777	7.73919	0.00540352	0.0334236		45.9023	47.4759	44.1353	45.8378		43.6821	44.346	44.3017	44.1099		45.8263	46.9202	49.1022	47.2829		51.7941	47.9136	51.0568	50.2548		52.3918	49.479	51.6721	51.181		50.4897	50.841	46.767	49.3659
CLUG_02735	-0.119565	8.26083	7.73636	0.00541197	0.0334236		301.006	297.331	267.418	288.585		293.538	296.742	285.192	291.824		293.584	317.685	324.313	311.861		322.4	330.645	324.597	325.881		314.735	321.705	295.796	310.745		334.433	315.93	321.474	323.946
CLUG_00168	-0.124638	7.41523	7.73549	0.00541458	0.0334236		163.705	158.715	169.764	164.061		156.943	159.03	158.668	158.213		198.531	179.521	178.958	185.67		179.278	168.047	173.059	173.461		175.983	163.044	167.143	168.723		168.84	172.203	169.186	170.077
CLUG_04679	-0.143953	7.15355	7.72117	0.00545769	0.0336517		157.002	127.18	135.707	139.963		115.964	133.608	131.099	126.89		150.192	145.953	142.971	146.372		152.255	147.792	146.343	148.797		150.267	154.645	137.441	147.451		142.215	130.606	125.367	132.73
CLUG_04400	0.140207	6.81612	7.71742	0.00546906	0.0336837		124.911	119.21	113.118	119.08		119.237	122.664	112.319	118.073		120.183	109.975	112.079	114.079		103.838	100.577	102.559	102.325		116.682	107.357	97.72	107.253		96.5961	103.62	96.8745	99.0302
CLUG_00337	-0.127029	6.39914	7.70774	0.00549844	0.0338266		74.1343	79.1843	79.7562	77.6916		77.4042	85.1579	79.2134	80.5918		85.8874	90.8731	82.379	86.3798		91.4529	82.836	87.2716	87.1868		86.3601	91.6549	85.2413	87.7521		76.9521	76.6342	72.1155	75.234
CLUG_05314	0.139124	6.5672	7.70268	0.0055139	0.0338835		103.382	90.1003	96.0897	96.524		99.4587	108.186	99.9197	102.521		86.4787	80.8585	89.6414	85.6595		97.3329	92.754	97.3642	95.817		88.663	92.3852	90.6897	90.5793		97.2454	95.8673	93.534	95.5489
CLUG_00590	-0.443854	2.2542	7.69391	0.00554076	0.0340103		3.45283	3.29213	3.1277	3.29088		3.69946	3.762	4.33387	3.93178		4.58263	5.56366	4.66092	4.93574		5.12937	4.19069	6.23368	5.18458		5.94925	4.56449	4.39388	4.96921		5.68212	8.20016	5.895	6.59243
CLUG_01679	0.11219	8.3685	7.64303	0.00569922	0.0349437		338.377	322.455	332.231	331.021		363.259	350.094	358.025	357.126		312.802	312.863	317.051	314.239		313.267	326.175	330.237	323.226		320.876	308.742	334.814	321.477		313.978	323.235	314.203	317.139
CLUG_04969	-0.193647	5.09667	7.63442	0.00572648	0.0350715		31.4817	36.9065	31.7982	33.3955		27.0345	28.842	31.5409	29.1391		33.5567	36.5347	37.3957	35.829		34.9047	39.2528	38.7379	37.6318		31.8573	33.2295	34.6238	33.2369		36.6903	36.0807	39.8895	37.5535
CLUG_03637	0.162939	6.17557	7.63162	0.00573537	0.0350866		68.2442	85.7685	77.4973	77.17		74.5584	76.0379	77.1669	75.9211		69.9221	73.0694	77.1761	73.3892		61.8027	67.8892	60.7042	63.4654		70.4315	70.2931	66.4355	69.0534		75.6534	79.3179	85.674	80.2151
CLUG_05868	-0.205988	5.31792	7.61853	0.00577716	0.0353027		34.5283	45.2234	37.5323	39.0947		33.4375	33.972	32.9855	33.465		44.6437	43.3965	43.6826	43.9076		39.2835	39.8116	47.94	42.345		39.5337	36.3333	40.7752	38.8808		32.4693	29.8188	31.2435	31.1772
CLUG_01389	0.236663	4.53279	7.61236	0.00579697	0.0353842		21.7325	24.7776	29.0181	25.1761		26.0385	23.37	25.1605	24.8563		22.174	26.5201	22.2207	23.6383		23.52	18.5787	20.4821	20.8603		19.9588	17.1625	20.7391	19.2868		20.1309	25.1969	18.6675	21.3318
CLUG_04476	0.304852	3.26854	7.6079	0.0058113	0.0354321		12.5927	9.52984	10.5994	10.9073		9.81781	10.716	10.1124	10.2154		9.60875	6.49094	9.53862	8.5461		7.38129	8.102	9.05368	8.17899		8.63601	8.39866	9.13928	8.72465		7.30558	10.1384	8.253	8.56565
CLUG_03376	-0.149441	6.18789	7.59559	0.00585113	0.0356352		63.7758	59.9513	69.3306	64.3526		70.2898	70.7939	71.6292	70.9043		77.3135	66.5785	72.2984	72.0635		74.9389	82.6963	74.9526	77.5293		81.5623	73.5795	76.1021	77.0813		80.1991	75.2924	78.6	78.0305
CLUG_02121	-0.113305	7.0336	7.57191	0.00592848	0.036066		119.834	123.022	119.026	120.627		126.209	126.654	128.571	127.145		130.679	127.037	133.324	130.347		136.992	133.823	137.141	135.985		146.62	132.735	134.629	137.995		155.041	153.119	155.038	154.4
CLUG_03544	-0.107213	7.14839	7.5689	0.00593839	0.0360676		127.552	135.324	141.094	134.656		132.896	131.67	139.406	134.657		149.749	147.622	145.789	147.72		142.246	141.925	141	141.724		147.58	147.707	147.81	147.699		129.39	136.272	133.816	133.159
CLUG_04713	-0.147247	6.09756	7.56782	0.00594195	0.0360676		57.2764	66.5356	68.1143	63.9754		61.0412	66.1199	63.0818	63.4143		79.2352	76.4076	69.3718	75.0049		68.5584	67.051	69.461	68.3568		70.6234	71.5712	66.2598	69.4848		60.3928	58.1466	60.915	59.8181
CLUG_01479	-0.211668	8.81378	7.5561	0.00598073	0.0362627		380.015	340.129	365.94	362.028		464.994	468.426	433.025	455.482		421.011	393.351	426.42	413.594		528.325	512.521	503.889	514.912		490.333	499.538	501.957	497.276		506.52	516.312	531.729	518.187
CLUG_01459	-0.116203	8.07961	7.53688	0.00604488	0.036611		259.572	275.499	266.723	267.265		241.034	239.628	256.541	245.734		292.254	272.805	269.791	278.283		284.993	277.424	267.158	276.525		287.099	285.189	270.663	280.984		254.072	258.827	247.393	253.431
CLUG_01652	-0.115958	7.79985	7.51239	0.00612762	0.03693		189.703	232.355	217.201	213.086		210.016	210.102	206.581	208.9		233.862	237.939	220.906	230.902		233.199	231.047	228.272	230.839		222.233	231.876	226.021	226.71		212.836	206.048	199.251	206.045
CLUG_01633	-0.115264	8.94305	7.51185	0.00612945	0.03693		458.414	484.809	467.59	470.271		465.563	467.742	455.899	463.068		485.759	491.271	487.12	488.05		530.077	519.087	520.661	523.275		507.414	500.998	521.115	509.842		477.298	471.733	456.273	468.435
CLUG_05819	-0.352046	6.61929	7.51129	0.00613135	0.03693		61.9479	62.5504	65.5078	63.3354		106.431	106.248	97.3916	103.357		89.5831	79.5603	83.1378	84.0937		117.35	119.435	122.002	119.596		122.823	111.739	118.108	117.556		178.094	164.003	191.194	177.764
CLUG_03803	0.197733	7.40905	7.51115	0.00613182	0.03693		144.613	163.913	170.286	159.604		200.34	200.526	215.369	205.412		136.74	158.935	153.702	149.792		149.628	158.827	171.575	160.01		169.266	169.434	173.295	170.665		154.716	160.574	180.78	165.357
CLUG_02456	0.217497	4.61991	7.50964	0.00613695	0.03693		20.5139	27.8964	29.5393	25.9832		27.6037	27.588	24.679	26.6235		26.1654	21.3274	21.7871	23.0933		20.5175	21.3725	23.0053	21.6318		22.8374	25.7437	22.8482	23.8098		28.7353	31.4588	33.405	31.1997
CLUG_02527	-0.185384	6.17218	7.5093	0.00613811	0.03693		65.8069	62.5504	55.6035	61.3203		72.4241	71.8199	67.1749	70.473		70.2178	67.5057	67.3123	68.3453		73.6878	87.7251	81.0379	80.8169		81.7542	78.6918	71.1809	77.209		71.1077	68.7323	75.849	71.8963
CLUG_04489	-0.114593	6.83256	7.50518	0.00615219	0.036974		114.35	103.789	103.214	107.117		112.122	107.046	106.902	108.69		117.522	116.466	113.705	115.898		113.096	119.714	119.479	117.43		111.692	118.129	124.962	118.261		107.798	114.802	118.686	113.762
CLUG_00466	0.118058	8.49237	7.50121	0.00616575	0.0370107		379.811	375.995	359.164	371.657		385.456	386.46	369.582	380.499		341.48	312.307	332.66	328.815		351.174	365.289	365.413	360.625		356.571	340.876	363.286	353.578		330.699	356.632	369.027	352.12
CLUG_00977	-0.110753	7.71631	7.49943	0.00617184	0.0370107		189.296	191.81	199.304	193.47		207.597	200.298	208.146	205.347		213.019	205.485	219.714	212.739		225.067	217.078	214.023	218.723		203.618	229.685	218.112	217.138		228.259	227.666	221.455	225.794
CLUG_04462	0.236685	4.1174	7.47906	0.00624207	0.0373908		19.7014	18.3666	18.5924	18.8868		18.355	16.758	20.5859	18.5663		15.374	13.1673	16.6926	15.078		16.0136	17.3215	18.5526	17.2959		12.6661	16.067	16.1695	14.9675		15.9099	20.724	20.2395	18.9578
CLUG_00144	-0.231401	6.93065	7.47567	0.00625382	0.0374202		113.131	102.922	110.512	108.855		114.968	105.906	110.995	110.623		149.601	161.717	159.772	157.03		116.099	113.009	108.941	112.683		120.328	116.121	116.702	117.717		119	118.53	123.598	120.376
CLUG_04750	-0.153788	5.80942	7.46858	0.00627849	0.0375267		57.0733	57.8721	48.653	54.5328		50.6542	50.274	49.2375	50.0552		61.0525	62.1275	60.4835	61.2212		56.7984	57.2728	59.8137	57.9616		52.008	56.7822	55.3629	54.7177		55.8471	52.3319	57.5745	55.2512
CLUG_01238	0.224776	4.48608	7.45879	0.00631276	0.0376576		21.5294	23.0449	22.7627	22.4457		23.0505	28.386	24.5586	25.3317		21.4349	22.4401	22.5458	22.1403		20.7677	18.2993	17.9589	19.0087		20.1507	18.8057	23.727	20.8944		28.0859	26.986	32.8155	29.2958
CLUG_05675	-0.150531	5.9522	7.45838	0.00631419	0.0376576		49.7614	59.7781	62.0326	57.1907		61.468	57.228	54.8956	57.8639		66.3743	60.0875	68.8298	65.0972		60.4265	66.4923	61.7431	62.8873		61.6035	65.546	65.2052	64.1183		73.3805	70.9687	65.238	69.8624
CLUG_00606	-0.199161	4.75847	7.44914	0.00634667	0.0378101		27.4195	21.832	22.2414	23.831		23.9042	25.08	26.244	25.0761		27.348	26.5201	26.2312	26.6998		28.3992	30.592	32.0589	30.3501		24.9485	30.1256	27.4178	27.4973		25.8131	25.0478	28.689	26.5166
CLUG_01465	-0.104756	7.76176	7.44534	0.00636008	0.0378439		219.966	202.899	210.251	211.038		205.32	201.894	200.08	202.431		230.61	225.143	210.934	222.229		223.315	223.783	215.656	220.918		228.183	220.373	227.427	225.328		195.303	188.455	187.068	190.275
CLUG_04467	-0.129262	8.91849	7.44361	0.0063662	0.0378439		453.946	480.997	427.278	454.074		463.856	463.866	446.027	457.916		449.098	524.839	519.313	497.75		515.064	525.652	486.376	509.031		503.383	486.392	492.466	494.081		529.736	516.908	493.215	513.286
CLUG_02691	-0.161778	5.68986	7.43012	0.0064141	0.0380872		48.949	48.169	41.5288	46.2156		49.3736	46.854	50.9229	49.0502		47.8959	55.0802	56.7982	53.2581		52.4197	47.3548	54.6189	51.4645		57.5734	55.3216	55.7144	56.2031		55.1977	52.7792	47.7495	51.9088
CLUG_03092	0.128492	8.86313	7.42717	0.00642465	0.0381084		458.008	443.744	492.091	464.614		521.34	510.72	502.969	511.676		445.402	425.805	422.843	431.35		451.134	452.874	467.972	457.327		446.194	455.353	467.685	456.411		443.043	452.947	465.705	453.898
CLUG_01091	0.124318	7.11167	7.42212	0.00644269	0.038174		147.659	145.547	131.189	141.465		137.022	154.584	150.722	147.443		122.401	131.859	133.866	129.375		135.741	139.41	138.774	137.975		135.873	127.623	132.168	131.888		131.338	127.922	125.367	128.209
CLUG_05531	0.26042	3.90782	7.41509	0.00646792	0.0382819		12.7958	16.1141	19.9825	16.2975		17.7859	15.732	15.0481	16.1887		12.7131	11.1273	12.7904	12.2103		14.0119	14.1087	13.2095	13.7767		14.3934	14.4238	15.9937	14.937		14.9359	16.1021	18.2745	16.4375
CLUG_04321	0.329053	3.1889	7.39664	0.00653459	0.0386347		6.90566	8.14368	10.2519	8.43374		11.5253	11.4	10.5939	11.173		7.24352	8.16003	8.88826	8.09727		8.13193	8.80045	8.01474	8.31571		7.86836	7.48576	6.6787	7.34428		12.663	13.5675	12.3795	12.87
CLUG_00344	0.290818	3.77919	7.38635	0.00657208	0.0388143		13.8113	16.4606	16.5073	15.5931		15.6516	11.058	16.9743	14.5613		12.4175	13.1673	14.6331	13.406		11.8851	12.9911	10.6863	11.8542		10.747	11.3199	12.3029	11.4566		12.5007	14.4621	17.685	14.8826
CLUG_04661	-0.17364	5.77243	7.37642	0.00660847	0.0389871		47.7303	58.3919	46.3941	50.8388		49.089	52.782	47.3114	49.7275		47.1568	56.7493	60.4835	54.7965		58.5499	59.9269	54.9158	57.7975		57.9572	60.799	55.3629	58.0397		47.5675	51.2883	53.6445	50.8334
CLUG_00132	-0.180872	7.49929	7.36983	0.00663271	0.0390879		164.517	181.933	177.931	174.794		153.528	155.724	166.613	158.622		197.792	244.245	195	212.346		176.776	182.993	181.964	180.578		169.266	180.571	176.458	175.432		217.057	226.175	206.128	216.454
CLUG_04367	0.1229	7.40244	7.36687	0.00664367	0.0391103		158.424	179.507	189.747	175.893		185.827	172.824	174.558	177.736		171.184	164.499	169.636	168.439		155.007	161.761	171.872	162.88		158.903	151.541	161.343	157.262		158.288	163.109	175.081	165.493
CLUG_05856	0.181154	6.92063	7.35796	0.00667663	0.039262		166.955	123.022	111.728	133.901		121.229	120.384	135.554	125.722		114.861	124.441	111.212	116.838		113.597	111.472	121.408	115.493		118.409	104.618	111.956	111.661		124.844	124.642	110.236	119.908
CLUG_05766	1.31027	0.0294134	7.35076	0.00670344	0.0393373		2.03108	0.519809	1.04257	1.19782		1.70745	0.456	1.20385	1.12243		1.03479	0.556366	0.32518	0.638778		0.250213	0.698448	0.593684	0.514115		0	0.18258	0.351511	0.17803		0.324693	0.298188	0.393	0.338627
CLUG_01218	0.482832	2.37233	7.35066	0.00670382	0.0393373		5.89012	5.37136	6.25539	5.83896		5.97606	4.902	6.74157	5.87321		6.35656	3.15274	3.3602	4.28983		5.12937	4.051	4.00737	4.39591		2.68676	3.46901	5.27266	3.80948		3.73397	3.87644	6.0915	4.5673
CLUG_03132	0.15925	5.60676	7.34344	0.0067308	0.0393496		53.0111	46.9561	49.6956	49.8876		48.9468	53.124	56.4606	52.8438		47.4524	43.9529	48.9938	46.7997		52.0444	43.7229	46.7526	47.5066		42.9881	43.4539	45.1691	43.8704		51.3014	53.0774	55.6095	53.3294
CLUG_05077	0.187297	5.08258	7.34323	0.00673159	0.0393496		32.091	35.347	31.6245	33.0208		41.6901	36.48	37.9213	38.6971		29.861	31.342	31.1089	30.7706		33.5286	31.2905	35.3242	33.3811		33.5845	27.3869	32.5147	31.162		37.3397	36.528	35.37	36.4125
CLUG_02757	0.169466	4.84523	7.34254	0.00673415	0.0393496		30.4662	27.3766	30.7557	29.5328		30.4494	32.832	29.4944	30.9253		27.9393	25.9637	25.6892	26.5308		25.0213	27.9379	27.7547	26.9047		28.4029	29.0301	26.7148	28.0493		30.8458	34.1425	32.226	32.4048
CLUG_03829	0.151517	5.04289	7.34178	0.006737	0.0393496		36.1532	32.4014	33.7096	34.0881		35.7141	35.91	33.4671	35.0304		29.861	32.4547	29.483	30.5996		31.1515	31.9889	33.3947	32.1784		30.7058	32.3166	30.4057	31.1427		34.2551	39.2117	31.44	34.9689
CLUG_01467	0.167452	5.9059	7.34046	0.00674195	0.0393496		74.7436	63.2435	54.9084	64.2985		62.0372	64.8659	62.6003	63.1678		52.7742	54.5239	61.8927	56.3969		55.172	62.7207	54.4705	57.4544		53.1594	59.5209	56.0659	56.2488		56.3342	59.1902	56.985	57.5031
CLUG_01917	0.183769	4.92392	7.33384	0.00676682	0.0394527		28.8413	32.5747	35.2735	32.2298		33.5798	29.298	33.8282	32.2353		27.9393	27.0765	29.3746	28.1301		24.646	29.7539	30.8716	28.4238		27.2514	29.0301	30.4057	28.8957		23.3779	24.4514	25.7415	24.5236
CLUG_03101	-0.154535	6.56089	7.3233	0.00680662	0.0396424		88.9612	89.5805	76.281	84.9409		90.0677	92.6819	88.4831	90.4109		83.67	103.299	102.649	96.5391		106.716	101.554	98.5516	102.274		102.097	89.8291	93.1503	95.0254		88.154	103.918	96.285	96.1191
CLUG_04147	0.110162	8.00256	7.31336	0.0068444	0.03982		271.555	274.113	243.613	263.094		279.736	262.884	269.302	270.641		236.819	251.477	252.34	246.879		236.827	255.632	257.956	250.138		250.06	243.926	247.639	247.209		233.941	222.895	226.957	227.931
CLUG_04495	-0.206266	7.04486	7.30259	0.00688552	0.0400166		110.084	101.016	106.689	105.93		136.311	139.422	125.321	133.685		127.722	117.95	117.932	121.201		153.756	145.138	141	146.631		149.115	145.516	153.786	149.472		192.056	188.007	202.984	194.349
CLUG_04829	-0.111147	7.56847	7.29274	0.0069234	0.040194		188.078	166.859	178.626	177.854		181.843	184.452	180.457	182.251		192.766	187.495	189.147	189.803		185.283	201.433	206.899	197.871		194.406	193.717	205.809	197.978		187.023	195.313	185.496	189.277
CLUG_00088	-0.107309	8.08157	7.28583	0.00695004	0.0403058		245.963	266.489	264.812	259.088		268.78	256.386	243.298	256.155		277.471	273.176	267.84	272.829		294.751	279.519	273.54	282.603		276.736	287.928	274.178	279.614		258.942	260.02	252.895	257.286
CLUG_04386	-0.110568	7.30187	7.25863	0.0070561	0.0408104		157.815	155.423	142.31	151.849		154.097	145.35	144.703	148.05		165.418	158.379	165.517	163.105		163.264	165.253	158.365	162.294		150.458	158.844	172.416	160.573		151.794	149.392	162.702	154.629
CLUG_00273	-0.125164	8.83381	7.25843	0.00705688	0.0408104		435.463	425.204	395.306	418.658		452.758	447.222	427.969	442.649		447.62	493.126	493.732	478.159		488.917	475.783	470.495	478.398		441.78	480.732	448.528	457.013		440.446	452.798	445.465	446.236
CLUG_02591	0.161806	6.02889	7.25778	0.00705947	0.0408104		72.7126	73.4664	75.9335	74.0375		68.2978	59.736	66.573	64.8689		59.8699	71.7712	65.0361	65.5591		62.0529	59.0887	59.9621	60.3679		58.7249	59.8861	61.3386	59.9832		58.7694	60.5321	65.8275	61.7096
CLUG_01680	0.136391	6.53822	7.2536	0.00707591	0.0408623		108.663	96.5113	90.5294	98.5678		95.0478	99.2939	95.947	96.7629		78.6439	91.0586	90.8337	86.8454		85.0725	97.6431	92.021	91.5789		88.4711	88.0033	89.2837	88.5861		92.6997	89.7545	83.9055	88.7866
CLUG_01317	0.304797	3.62914	7.24723	0.00710107	0.0409642		14.6238	12.4754	13.9009	13.6667		11.383	13.11	15.8908	13.4613		14.1914	13.7237	11.3813	13.0988		10.7592	8.80045	10.0926	9.88408		10.747	8.76382	10.7211	10.0773		12.0136	7.90197	10.611	10.1755
CLUG_03521	0.200819	4.87107	7.24481	0.00711062	0.0409761		25.9978	32.748	36.316	31.6873		33.0106	28.158	31.5409	30.9032		27.348	27.4474	30.025	28.2734		26.5226	28.9158	27.161	27.5331		28.9786	24.1005	24.43	25.8364		21.7544	25.0478	28.689	25.1637
CLUG_00588	0.236307	4.09631	7.2353	0.00714838	0.0411502		19.2952	18.5399	19.635	19.1567		20.4893	16.644	16.6132	17.9155		17.7392	13.3528	16.801	15.9643		15.0128	15.2262	14.2484	14.8291		13.6257	18.0754	16.521	16.074		16.5593	19.5313	17.0955	17.7287
CLUG_01256	-0.157906	6.518	7.22695	0.0071817	0.0412986		79.0089	81.7833	74.0221	78.2715		89.9254	92.7959	90.8908	91.2041		94.6092	83.084	92.026	89.9064		96.7074	95.6874	101.52	97.9716		99.4101	106.079	88.2292	97.906		100.655	100.34	105.717	102.237
CLUG_01303	-0.24886	6.43582	7.22322	0.00719665	0.041341		63.9789	59.6048	62.0326	61.8721		91.9175	94.3919	88.1219	91.4771		84.7048	80.3022	99.3968	88.1346		97.8334	99.1797	92.3179	96.4436		85.0167	99.1407	87.8777	90.6784		82.3096	89.1581	80.172	83.8799
CLUG_05241	-0.12257	8.22417	7.2138	0.0072345	0.0415051		275.82	289.88	288.617	284.772		289.554	260.034	291.573	280.387		340.297	304.147	311.306	318.583		311.515	288.599	295.952	298.689		292.665	312.759	319.172	308.198		266.897	269.86	276.279	271.012
CLUG_01187	0.1347	5.9831	7.21166	0.00724315	0.0415051		64.9945	69.4812	68.4618	67.6458		66.3058	66.6899	62.1187	65.0382		55.8786	65.4657	64.3857	61.91		60.1763	60.6253	57.5874	59.463		58.7249	58.7906	62.7446	60.0867		59.7434	63.0667	69.3645	64.0582
CLUG_00662	0.302959	3.30599	7.21016	0.0072492	0.0415051		11.374	9.35657	12.5108	11.0805		11.0984	10.374	10.2327	10.5684		7.687	9.82913	9.75541	9.09051		7.6315	8.66076	10.6863	8.99286		8.82792	6.93802	8.61201	8.12598		9.57843	10.5857	7.2705	9.14486
CLUG_00151	-0.164292	9.278	7.20858	0.0072556	0.0415051		532.955	525.354	532.056	530.121		632.608	620.844	612.038	621.83		611.708	662.076	594.43	622.738		718.988	679.73	658.544	685.754		688.77	608.72	608.113	635.201		579.414	612.925	576.531	589.623
CLUG_01493	0.141857	6.5715	7.20051	0.00728827	0.0416483		99.5228	86.9814	93.4833	93.3292		109.988	102.144	106.661	106.264		92.244	86.4222	86.2812	88.3158		97.4581	94.7096	88.1621	93.4433		89.4307	87.4556	96.4897	91.1253		113.318	113.759	112.005	113.027
CLUG_02418	0.108911	8.78024	7.19629	0.00730544	0.0417028		448.462	449.462	483.924	460.616		459.872	443.916	459.992	454.593		443.185	419.871	425.878	429.645		436.497	409.71	423.297	423.168		427.962	421.941	421.989	423.964		422.425	436.249	418.938	425.87
CLUG_04426	-0.205037	8.15153	7.19341	0.00731719	0.0417263		239.464	203.072	217.722	220.086		301.364	303.126	287.239	297.243		297.723	257.597	304.044	286.455		331.282	305.501	307.528	314.771		294.776	305.09	291.754	297.207		296.769	299.977	291.606	296.117
CLUG_05033	0.27891	3.44933	7.17985	0.00737268	0.0419848		14.4206	10.3962	10.9469	11.9213		11.6675	10.944	12.8812	11.8309		10.3479	10.9419	10.0806	10.4568		9.88342	9.91797	7.86631	9.22257		9.78748	10.407	8.78777	9.66076		10.3902	8.49835	10.8075	9.89867
CLUG_01803	-0.13713	5.80702	7.17858	0.00737789	0.0419848		57.0733	51.9809	52.9971	54.0171		52.5039	50.502	50.0802	51.0287		56.4699	56.193	57.9905	56.8844		56.4231	53.3615	58.181	55.9885		57.7653	60.0687	63.4477	60.4272		56.0095	57.9975	51.876	55.2943
CLUG_01821	-0.117758	8.87521	7.17635	0.0073871	0.0419935		468.163	444.784	445.002	452.649		421.597	446.994	442.415	437.002		483.394	455.664	452.976	464.011		499.801	509.867	484.149	497.939		489.182	497.894	483.854	490.31		443.043	446.089	454.308	447.813
CLUG_03426	0.162726	5.36373	7.15904	0.0074587	0.0423564		38.7936	44.5303	44.4828	42.6022		45.105	41.724	45.7464	44.1918		45.6785	36.1638	38.5881	40.1435		35.7805	40.0909	39.3316	38.401		36.4632	40.1675	38.3147	38.3151		38.9631	43.0881	42.837	41.6294
CLUG_03861	0.173933	5.29422	7.15371	0.00748093	0.0424385		34.3252	38.1194	46.0466	39.4971		43.9667	46.512	39.3659	43.2815		37.8437	35.422	38.3713	37.2123		37.4069	36.0399	36.8084	36.7517		34.3521	36.8811	39.5449	36.926		41.723	39.0626	42.837	41.2075
CLUG_04012	0.168085	5.20637	7.14511	0.00751686	0.0425981		40.0122	42.1046	35.0997	39.0722		39.5558	39.9	37.6806	39.0454		29.4175	37.6474	35.2279	34.0976		33.4035	37.7162	36.9568	36.0255		35.5036	35.9682	32.1632	34.545		31.8199	28.9242	33.798	31.514
CLUG_05369	0.835189	0.934556	7.11932	0.00762575	0.0431705		1.21865	1.90597	3.64898	2.25786		1.99202	2.28	2.04655	2.10619		1.6261	1.29819	0.433574	1.11929		1.12596	1.67628	1.48421	1.42882		1.7272	0.912898	0.878777	1.17296		0.811732	1.19275	1.572	1.19216
CLUG_01948	0.424791	2.7317	7.10913	0.00766922	0.0433716		7.31188	5.7179	9.38309	7.47096		6.97207	7.97999	7.3435	7.43185		5.02611	3.89456	4.87771	4.59946		5.50469	4.60976	7.42105	5.84517		6.33307	4.56449	8.08474	6.32744		17.2087	11.7784	15.9165	14.9679
CLUG_05053	0.108314	8.14907	7.10598	0.00768272	0.043403		310.552	283.643	290.007	294.734		307.34	290.928	289.647	295.972		257.662	266.685	270.767	265.038		280.364	274.77	295.803	283.646		266.949	282.268	277.166	275.461		299.691	296.995	312.828	303.171
CLUG_05796	0.192845	6.48499	7.09764	0.00771854	0.043539		97.8979	95.4716	76.8023	90.0573		96.4706	109.554	99.1974	101.741		75.983	79.004	76.2006	77.0625		90.7023	102.812	90.6853	94.7331		81.5623	83.2563	78.2111	81.0099		116.24	113.609	114.559	114.803
CLUG_05114	0.121784	7.28178	7.09667	0.00772274	0.043539		146.847	153.17	165.594	155.204		167.472	167.124	173.234	169.277		161.427	156.71	147.957	155.365		152.13	148.909	143.375	148.138		138.368	153.915	146.58	146.288		240.597	250.925	228.922	240.148
CLUG_03910	0.122159	8.56213	7.08749	0.00776239	0.0437175		362.953	382.58	385.575	377.036		414.198	415.416	409.791	413.135		363.211	396.318	366.045	375.191		370.19	381.632	355.468	369.097		350.238	358.221	338.856	349.105		431.841	428.496	436.23	432.189
CLUG_05939	0.279143	3.83059	7.07561	0.00781404	0.043963		14.8269	15.5943	18.5924	16.3379		15.0824	16.074	13.2424	14.7996		14.6349	15.0219	12.7904	14.1491		14.2622	9.91797	10.2411	11.4737		11.1309	13.876	13.7089	12.9053		15.5852	16.5494	13.5585	15.2311
CLUG_05589	0.450985	3.09004	7.07333	0.00782396	0.0439736		10.1554	7.10406	14.5959	10.6185		10.1024	8.77799	8.18619	9.02219		11.2348	6.12003	6.72039	8.02509		7.88172	7.68293	6.23368	7.26611		6.7169	7.30318	4.21813	6.0794		9.09139	5.66557	7.6635	7.47349
CLUG_02477	0.201285	4.7735	7.06789	0.00784776	0.0439916		30.8724	25.9905	35.0997	30.6542		28.742	28.842	26.6051	28.063		25.8697	29.6729	26.7732	27.4386		23.52	22.9091	26.4189	24.2827		25.1404	25.0134	24.43	24.8613		24.5143	29.2224	31.047	28.2612
CLUG_03854	-0.237843	4.22318	7.06719	0.00785083	0.0439916		19.4983	15.7675	18.4187	17.8948		13.5173	17.556	15.1685	15.4139		19.0697	20.2146	21.0283	20.1042		18.5158	17.4612	19.8884	18.6218		20.7264	22.6399	16.6968	20.021		18.3451	16.4003	15.72	16.8218
CLUG_01156	-0.119361	8.71174	7.06707	0.00785134	0.0439916		436.072	401.986	376.366	404.808		389.44	400.368	377.648	389.152		404.75	422.838	424.035	417.208		441.751	442.397	446.154	443.434		453.87	435.27	420.055	436.398		404.08	421.786	422.475	416.114
CLUG_02961	0.175656	6.50965	7.05831	0.00788984	0.0440779		87.1332	89.7537	102.519	93.1353		97.4667	99.4079	105.217	100.697		87.6613	71.4003	70.6725	76.5781		90.9525	92.754	94.2474	92.6513		87.7035	91.6549	89.811	89.7231		96.109	91.8418	94.5165	94.1558
CLUG_04483	0.151888	7.14776	7.05827	0.00789001	0.0440779		146.847	154.037	175.672	158.852		141.576	137.94	144.823	141.446		152.557	124.07	137.118	137.915		132.363	122.089	128.829	127.76		138.944	143.873	138.671	140.496		125.981	124.642	145.999	132.208
CLUG_00738	0.423816	2.39911	7.05806	0.00789094	0.0440779		5.68702	6.23771	4.17026	5.365		5.97606	6.042	6.62118	6.21308		5.32177	3.3382	3.79377	4.15124		4.50384	4.60976	4.45263	4.52208		4.03014	6.02512	3.1636	4.40629		7.46793	5.81466	6.8775	6.72003
CLUG_00776	0.134572	6.84087	7.04739	0.00793809	0.044296		120.646	117.65	134.143	124.147		116.818	114.456	119.061	116.778		123.435	118.32	112.621	118.126		108.968	106.444	101.52	105.644		104.4	105.896	107.211	105.836		116.727	113.759	112.791	114.426
CLUG_01648	0.100119	7.7745	7.04235	0.00796047	0.0443756		212.248	233.221	224.325	223.265		227.09	224.124	239.205	230.14		207.697	211.419	211.476	210.197		214.808	214.005	217.437	215.416		216.668	209.419	208.797	211.628		218.843	209.03	208.486	212.12
CLUG_02676	0.24552	3.97545	7.03074	0.00801222	0.0446038		14.8269	17.5002	15.291	15.8727		18.4973	16.644	18.2985	17.8133		15.6696	13.7237	13.1156	14.1697		13.1362	17.0421	13.9516	14.71		11.5147	14.0586	16.8725	14.1486		18.9945	18.4876	18.471	18.651
CLUG_02618	-0.121252	8.06803	7.02951	0.00801775	0.0446038		220.778	250.895	245.872	239.181		272.053	271.434	258.347	267.278		273.48	283.932	288.435	281.949		270.731	280.776	268.048	273.185		262.151	286.832	276.99	275.325		277.287	279.402	275.296	277.329
CLUG_03337	-0.135076	6.45155	7.02184	0.00805212	0.0447495		81.6493	76.9318	73.5008	77.3606		89.3563	84.9299	84.39	86.2254		87.957	85.124	85.7392	86.2734		90.0768	88.9823	87.7168	88.9253		96.9152	93.2981	99.3018	96.505		84.7448	84.5362	91.962	87.081
CLUG_03869	0.164028	5.87161	7.01113	0.00810045	0.0449723		67.4318	56.8325	56.1248	60.1297		62.1795	67.8299	61.1557	63.7217		47.8959	57.4912	57.1233	54.1701		52.6699	52.3836	59.5168	54.8568		58.341	61.5293	53.6054	57.8252		61.5292	69.7759	62.2905	64.5319
CLUG_03235	0.147649	8.51144	6.97797	0.00825192	0.0457667		423.276	385.525	317.635	375.479		393.993	406.068	387.279	395.78		320.193	339.198	329.516	329.636		360.682	378.699	370.459	369.947		354.076	360.412	330.244	348.244		334.92	330.243	335.622	333.595
CLUG_00012	0.18331	4.99769	6.95237	0.00837084	0.0463609		36.7625	35.8668	37.3586	36.6626		35.7141	30.894	28.8924	31.8335		32.6697	31.7129	29.5914	31.3247		29.6503	31.2905	27.3095	29.4167		27.4433	29.943	30.0542	29.1468		25.8131	29.0733	26.9205	27.269
CLUG_02966	0.159712	9.62976	6.95126	0.00837602	0.0463609		892.658	812.982	766.98	824.207		899.112	839.723	838.603	859.146		648.96	699.537	725.152	691.217		776.662	748.038	806.817	777.172		787.22	788.561	823.062	799.614		770.983	782.295	813.51	788.929
CLUG_01115	0.154702	9.03618	6.94239	0.00841765	0.0465441		548.594	483.769	549.953	527.439		566.018	595.65	593.74	585.136		511.924	440.085	476.064	476.025		455.763	504.28	514.13	491.391		524.302	554.494	534.296	537.697		575.031	531.072	597.753	567.952
CLUG_03704	0.129969	9.51163	6.93538	0.00845072	0.0466798		784.199	785.259	753.948	774.469		756.683	784.205	734.229	758.372		697.447	729.581	696.645	707.891		736.753	737.701	714.35	729.602		692.224	677.918	639.222	669.788		854.429	852.518	817.636	841.528
CLUG_02687	-0.15566	5.46237	6.92877	0.00848199	0.0468052		37.3718	43.4907	44.4828	41.7818		39.6981	40.812	39.1252	39.8784		45.9742	43.2111	40.9727	43.386		48.166	45.2595	43.7842	45.7366		52.3918	46.7404	45.1691	48.1004		46.5934	46.9646	45.195	46.251
CLUG_02372	-0.109951	6.58426	6.91625	0.0085416	0.0470865		86.727	87.8478	88.2705	87.6151		94.7632	94.5059	92.215	93.8281		103.331	96.0659	100.156	99.8508		97.2078	97.9225	95.7316	96.954		95.5718	100.054	100.532	98.7192		92.8621	92.5873	94.1235	93.1909
CLUG_04116	-0.119673	6.40861	6.90316	0.00860434	0.0473812		82.6648	82.3031	86.5329	83.8336		79.1116	77.0639	74.8796	77.0184		86.1831	88.6476	86.0644	86.965		86.9491	91.3571	84.6	87.6354		91.7336	88.9162	81.5505	87.4001		69.9713	76.0378	69.3645	71.7912
CLUG_03967	0.143841	5.83173	6.90149	0.00861239	0.0473812		61.3385	52.5007	55.4297	56.423		65.7366	62.9279	59.9518	62.8721		52.0351	55.4511	53.8715	53.7859		51.5439	54.479	58.4779	54.8336		52.7756	54.9564	55.8902	54.5407		64.1268	63.9612	69.954	66.014
CLUG_05927	0.104404	8.00341	6.89525	0.00864253	0.0474991		255.916	261.118	274.368	263.801		275.61	260.718	270.265	268.864		269.784	252.961	238.682	253.809		247.586	245.155	241.036	244.592		240.849	249.586	252.56	247.665		256.182	266.729	283.549	268.82
CLUG_00369	0.217932	4.34371	6.88182	0.0087077	0.0477935		20.3108	20.2726	24.8478	21.8104		20.7739	22.458	21.6693	21.6337		20.4001	16.8764	21.3535	19.5434		16.5141	19.6962	16.3263	17.5122		20.5345	19.9012	16.8725	19.1027		17.5334	19.8295	24.366	20.5763
CLUG_03757	0.140621	6.94318	6.88061	0.00871358	0.0477935		112.725	121.116	121.98	118.607		136.169	136.344	145.666	139.393		117.522	123.513	113.922	118.319		122.98	125.302	112.8	120.36		119.561	110.826	114.241	114.876		151.956	153.865	164.274	156.698
CLUG_00142	-0.112237	8.50532	6.8771	0.0087307	0.0478393		346.705	362.827	332.752	347.428		342.77	332.538	352.006	342.438		344.289	370.169	355.856	356.771		383.827	398.535	388.566	390.309		376.722	370.819	377.171	374.904		360.246	347.09	345.054	350.797
CLUG_04374	0.125814	6.29716	6.87311	0.00875021	0.0478663		78.3996	82.823	79.7562	80.3263		86.6528	80.8259	83.9085	83.7957		80.1222	76.0367	78.2601	78.1396		79.1925	75.1531	67.9768	74.1075		78.6836	74.4924	69.2476	74.1412		88.154	87.9654	91.176	89.0985
CLUG_04189	-0.52272	2.18868	6.87251	0.00875315	0.0478663		2.6404	3.29213	4.34402	3.42552		3.2726	3.306	3.2504	3.27633		6.50438	4.45093	4.87771	5.27767		3.7532	4.88914	7.27263	5.30499		4.03014	4.19933	3.33935	3.85627		3.89631	3.87644	4.323	4.03192
CLUG_04047	-0.137884	9.97102	6.86835	0.00877356	0.04793		932.671	924.048	875.755	910.824		1001.84	979.487	941.051	974.127		997.092	999.233	1023.45	1006.59		1104.69	1059.13	1045.63	1069.81		1047.64	1042.89	1044.34	1044.96		1054.11	1041.57	1030.05	1041.91
CLUG_01702	0.133741	9.98654	6.86259	0.00880189	0.0480367		1021.43	1113.43	1040.65	1058.5		1103.01	1069.21	1052.77	1074.99		911.944	971.044	982.153	955.047		1014.74	945.839	987.148	982.576		992.374	992.867	981.066	988.769		988.527	1002.06	960.295	983.627
CLUG_05219	0.123885	6.06109	6.85152	0.00885659	0.048287		71.2908	65.496	70.5469	69.1112		71.0013	67.4879	71.9903	70.1598		69.0352	62.4984	65.0361	65.5232		60.6767	61.3238	65.0084	62.3363		62.755	63.3551	67.3143	64.4748		73.8676	73.5033	74.0805	73.8171
CLUG_02847	-0.125382	7.11127	6.84545	0.00888673	0.048403		120.037	127.007	130.494	125.846		131.616	140.22	130.979	134.272		159.505	130.931	136.901	142.446		144.123	147.652	136.547	142.774		148.923	140.586	138.495	142.668		137.183	130.308	136.371	134.621
CLUG_03681	-0.110366	8.7178	6.8421	0.00890339	0.0484131		402.966	428.496	391.309	407.59		378.484	402.648	396.188	392.44		414.95	441.94	416.122	424.338		429.866	433.178	434.874	432.639		441.972	456.449	430.073	442.831		397.099	400.019	390.642	395.92
CLUG_04770	0.146191	5.92525	6.84152	0.00890631	0.0484131		63.9789	63.59	61.1638	62.9109		63.7446	64.0679	66.8138	64.8754		59.8699	58.7893	66.3368	61.6653		54.4214	61.4635	55.5095	57.1314		54.119	53.4958	55.8902	54.5017		56.1718	65.7504	53.055	58.3257
CLUG_04165	-0.0985026	7.83344	6.83592	0.00893426	0.0484687		219.966	214.681	222.935	219.194		215.565	213.75	219.462	216.259		252.488	231.263	230.228	237.993		234.825	229.231	231.537	231.864		230.869	228.59	234.458	231.305		227.122	214.546	224.796	222.155
CLUG_04290	0.138694	6.79427	6.83592	0.00893428	0.0484687		118.412	111.066	116.42	115.299		114.114	118.104	121.709	117.976		124.322	96.4368	112.404	111.054		110.97	103.929	100.036	104.978		96.1476	105.531	105.102	102.26		116.727	112.268	112.398	113.798
CLUG_04817	0.162782	7.1501	6.82418	0.00899317	0.0487397		131.817	130.299	162.64	141.585		165.338	154.926	158.186	159.483		121.218	127.964	122.376	123.853		151.254	128.934	139.367	139.852		143.358	134.926	147.634	141.973		164.619	171.16	179.011	171.597
CLUG_05893	-0.163137	9.86568	6.81641	0.00903242	0.048904		945.67	831.868	765.59	847.709		884.314	918.725	853.892	885.644		830.787	1002.57	1013.91	949.09		926.289	1000.18	1007.48	977.983		992.374	1016.6	972.103	993.693		1065.64	1088.09	1040.47	1064.73
CLUG_01368	-0.15077	9.14539	6.81328	0.00904826	0.0489412		548.594	479.091	456.644	494.776		536.707	564.756	585.192	562.218		530.107	569.904	605.919	568.644		581.245	617.847	589.083	596.059		601.642	614.745	589.835	602.074		647.112	640.209	587.535	624.952
CLUG_02990	-0.124546	6.30271	6.80616	0.00908441	0.0490882		72.7126	71.5604	71.0682	71.7804		80.3922	75.4679	74.0369	76.6323		83.67	71.7712	80.9699	78.8037		84.447	83.1154	82.0768	83.2131		87.1277	80.1524	77.6838	81.6547		80.6861	80.0634	82.137	80.9622
CLUG_05169	-0.102733	7.15541	6.80187	0.00910627	0.0491577		136.285	136.71	133.622	135.539		139.441	135.432	132.905	135.926		136.74	141.688	146.548	141.659		152.005	149.049	146.937	149.33		145.085	155.193	141.835	147.371		139.455	152.225	147.571	146.417
CLUG_01746	-0.135729	9.64447	6.78602	0.00918743	0.0495468		674.927	780.927	752.384	736.079		782.294	757.985	764.325	768.202		811.57	883.138	852.948	849.219		855.479	816.626	789.303	820.469		805.068	813.209	834.838	817.705		781.048	805.703	760.062	782.271
CLUG_01253	0.131599	6.29248	6.78419	0.00919688	0.0495489		82.2586	85.9418	84.1003	84.1002		77.5465	80.7119	82.2231	80.1605		67.7047	84.7531	79.7776	77.4118		69.6844	75.1531	75.101	73.3128		76.3807	74.1273	73.993	74.8337		68.0231	72.7578	71.133	70.638
CLUG_03263	0.159001	6.57502	6.78221	0.00920706	0.0495549		87.9456	100.496	118.852	102.432		96.3284	98.0399	103.892	99.4202		90.1744	104.968	96.145	97.0957		89.3261	79.7628	87.7168	85.6019		91.9255	88.0033	88.9322	89.6203		87.18	88.1144	93.534	89.6095
CLUG_01193	0.132309	6.21054	6.77215	0.00925911	0.0497859		80.0244	71.907	76.6285	76.1866		80.8191	73.5299	82.2231	78.8574		73.1743	71.4003	72.9488	72.5078		66.932	73.8958	72.5779	71.1353		74.2697	71.206	62.0416	69.1724		71.5947	66.0486	77.028	71.5571
CLUG_05652	-0.281747	4.17179	6.76162	0.00931392	0.0500314		22.1387	13.8616	13.9009	16.6337		16.5053	12.882	15.7705	15.0526		19.0697	17.2473	17.1262	17.8144		17.2647	16.3437	19.8884	17.8323		20.5345	22.8224	22.8482	22.0684		11.2019	13.2693	15.327	13.2661
CLUG_00675	-0.241947	3.87832	6.74937	0.00937806	0.0503265		11.5771	13.3418	14.4222	13.1137		13.6596	12.084	12.6404	12.7947		13.3044	13.1673	14.3079	13.5932		16.5141	17.6009	16.92	17.0117		15.7367	16.067	14.2362	15.3466		14.9359	15.0585	13.1655	14.3866
CLUG_05690	0.203339	5.21623	6.7403	0.00942587	0.0505334		45.6992	37.0797	35.2735	39.3508		44.8204	35.568	41.2921	40.5602		35.3306	29.6729	30.2418	31.7484		33.9039	33.6652	38.441	35.3367		33.2007	38.5243	40.4237	37.3829		37.8267	36.6771	39.1035	37.8691
CLUG_04000	-0.124808	6.21451	6.72442	0.00951016	0.0509353		66.4162	71.3871	74.5434	70.7823		70.0052	65.8919	71.1476	69.0149		84.2613	76.964	74.6831	78.6361		72.5618	73.3371	76.14	74.013		78.1079	74.4924	77.8596	76.82		77.7639	75.1433	72.705	75.204
CLUG_04677	0.147398	6.45625	6.71533	0.00955875	0.0511454		93.0233	96.8578	99.565	96.482		89.7832	87.2099	90.0481	89.0137		95.7918	86.4222	93.8687	92.0276		82.5704	77.8072	81.0379	80.4718		79.8351	76.3182	79.0899	78.4144		82.4719	85.1326	75.456	81.0202
CLUG_04629	-0.109131	9.04562	6.69738	0.00965547	0.0516124		524.627	504.042	490.353	506.341		503.981	494.874	496.95	498.601		520.203	549.133	536.873	535.403		564.356	548.98	550.494	554.61		544.836	553.764	523.048	540.549		518.209	524.214	513.454	518.626
CLUG_04654	0.132976	6.31973	6.69084	0.00969097	0.0517403		73.1188	91.1399	87.923	84.0606		83.2379	85.2719	81.0192	83.1764		73.3221	81.044	77.5013	77.2891		80.8189	73.1974	82.2253	78.7472		71.5829	76.1357	72.5869	73.4352		73.7052	75.5906	88.425	79.2403
CLUG_00664	-0.1638	5.70125	6.68948	0.00969835	0.0517403		45.9023	51.4611	54.5609	50.6415		44.3936	45.714	47.0706	45.726		58.5394	57.8621	51.5953	55.9989		59.1754	49.5898	50.4632	53.0761		52.3918	48.3836	57.9993	52.9249		44.9699	45.3245	45.588	45.2941
CLUG_05189	-0.138973	5.89171	6.68434	0.00972636	0.0518392		51.7925	62.2038	58.9049	57.6337		52.7885	53.694	54.0529	53.5118		66.5221	63.4257	61.0255	63.6578		61.052	58.8094	61.5947	60.4854		61.7955	60.6164	56.4175	59.6098		66.2373	64.1103	63.666	64.6712
CLUG_05458	0.237563	4.77182	6.68107	0.00974421	0.0518836		25.7947	25.2974	29.3656	26.8192		31.1609	29.982	34.6709	31.9379		26.3132	18.9164	26.1228	23.7841		26.0222	21.7916	24.4895	24.1011		23.4132	31.9514	27.2421	27.5356		28.7353	25.495	28.0995	27.4433
CLUG_04432	0.12131	7.51549	6.66666	0.0098233	0.0522538		191.124	181.933	204.864	192.641		198.917	189.582	181.3	189.933		184.488	172.103	188.93	181.84		177.902	158.408	170.239	168.85		187.497	166.147	180.676	178.107		182.64	179.36	189.622	183.874
CLUG_03607	0.134249	7.45476	6.66065	0.00985647	0.0523793		163.502	174.656	183.491	173.883		201.479	194.142	186.477	194.032		164.679	177.852	189.038	177.19		168.394	172.656	159.107	166.719		155.256	169.799	157.653	160.903		181.016	188.604	182.941	184.187
CLUG_04813	-0.105488	9.06652	6.64476	0.00994476	0.0527971		522.596	515.824	500.779	513.066		517.498	513.342	493.459	508.1		543.707	559.519	552.048	551.758		564.231	549.26	556.579	556.69		544.069	541.348	547.302	544.24		525.677	543.894	538.803	536.125
CLUG_01309	0.150703	7.24166	6.64098	0.0099659	0.052858		148.878	141.561	136.229	142.223		181.701	176.016	172.512	176.743		143.392	149.477	141.562	144.81		150.378	147.512	140.406	146.099		150.65	143.142	134.453	142.749		195.627	176.527	186.675	186.276
CLUG_05344	-0.110788	8.04919	6.62888	0.0100338	0.0531667		268.712	254.36	231.623	251.565		261.381	251.94	241.493	251.605		250.271	275.401	265.456	263.709		281.74	276.586	278.438	278.921		285.564	262.732	275.76	274.685		251.799	258.827	241.105	250.577
CLUG_02046	0.126229	6.12581	6.6251	0.0100551	0.053228		68.0411	75.5456	66.8979	70.1615		74.7007	72.9599	78.0096	75.2234		64.7482	70.6585	70.7809	68.7292		65.0554	64.6763	65.8989	65.2102		67.7447	64.4506	69.5991	67.2648		70.4583	70.5214	71.7225	70.9007
CLUG_02402	0.158699	7.49532	6.61878	0.0100909	0.0533655		180.563	185.745	155.69	173.999		216.134	209.19	198.756	208.027		153.592	161.346	159.555	158.164		175.9	181.876	184.487	180.754		175.599	170.164	185.598	177.12		166.243	178.167	171.151	171.854
CLUG_03181	-0.123418	6.45733	6.61677	0.0101023	0.0533742		78.8058	90.4468	82.3626	83.8718		84.234	78.6599	82.4638	81.7859		85.7396	93.6549	91.5925	90.329		90.9525	88.5633	84.6	88.0386		85.2086	96.5846	97.72	93.171		83.6083	88.2635	88.818	86.8966
CLUG_04281	0.222836	4.70192	6.60799	0.0101522	0.0535861		30.0599	24.431	28.1493	27.5467		31.4454	24.852	29.4944	28.5973		21.1392	21.8837	22.1123	21.7117		22.7694	22.2107	27.3095	24.0965		30.322	23.005	27.2421	26.8564		24.3519	24.6005	22.794	23.9155
CLUG_00108	0.102024	7.67489	6.59988	0.0101986	0.0537587		233.168	210.696	202.084	215.316		208.024	206.112	212.841	208.992		187.888	201.034	198.468	195.797		202.172	206.322	193.689	200.728		190.76	199.742	201.767	197.423		204.232	207.24	202.395	204.622
CLUG_03244	-0.12006	7.00063	6.59882	0.0102046	0.0537587		120.646	121.635	133.101	125.127		120.09	116.508	114.727	117.108		134.818	137.051	135.492	135.787		123.105	120.552	133.727	125.795		132.035	139.308	131.113	134.152		122.409	124.941	130.476	125.942
CLUG_03903	-0.15605	7.98363	6.59365	0.0102343	0.0538237		195.999	221.439	243.786	220.408		250.71	244.53	255.337	250.192		237.262	237.754	243.777	239.598		293.75	255.492	262.705	270.649		284.221	277.338	279.275	280.278		348.72	340.978	340.338	343.345
CLUG_02011	0.158281	5.1969	6.59324	0.0102366	0.0538237		40.6215	39.159	41.3551	40.3785		36.4255	35.91	39.2456	37.1937		36.8089	30.2292	32.3012	33.1131		34.029	34.224	35.9179	34.7236		33.9683	35.603	39.7207	36.4307		44.1582	37.2735	33.6015	38.3444
CLUG_05000	-0.118501	7.59035	6.58961	0.0102576	0.0538725		197.014	185.052	160.381	180.816		182.554	187.302	181.541	183.799		181.384	191.204	193.916	188.835		196.542	210.512	209.57	205.542		204.386	201.203	198.252	201.28		194.816	194.717	190.212	193.248
CLUG_01017	-0.256824	6.30985	6.5882	0.0102657	0.0538725		59.5106	52.8473	60.4688	57.6089		79.3962	85.6139	82.825	82.6117		68.1482	70.6585	75.9838	71.5968		87.5746	84.5123	91.8726	87.9865		95.9557	98.2278	87.3504	93.8446		128.416	135.526	143.248	135.73
CLUG_00921	-0.118273	9.46351	6.58143	0.0103048	0.0540261		692.394	674.713	641.178	669.428		672.449	677.045	654.173	667.889		698.482	745.901	724.827	723.07		773.284	732.114	716.874	740.757		729.263	710.234	720.948	720.149		726.824	728.025	682.641	712.497
CLUG_00176	-0.257579	11.7576	6.57373	0.0103495	0.0541522		2731.19	2375.18	2541.25	2549.21		3707.86	3537.76	3621.79	3622.47		3707.2	3353.96	3622.73	3561.3		3868.8	3822.89	3847.67	3846.45		3690.65	3722.43	3674.69	3695.92		3911.9	3833.5	3924.3	3889.9
CLUG_03867	-0.193408	4.53244	6.57334	0.0103518	0.0541522		21.5294	23.9112	20.6775	22.0394		18.0705	20.748	21.1878	20.0021		27.2001	25.2219	22.7626	25.0616		23.3949	22.49	24.341	23.4087		24.3727	21.1792	25.6603	23.7374		25.326	26.5387	23.7765	25.2137
CLUG_04325	0.16607	5.06715	6.57216	0.0103586	0.0541522		36.1532	38.1194	37.5323	37.2683		30.5917	35.568	35.1525	33.7707		30.8958	30.6001	31.6509	31.0489		35.9056	29.8936	32.801	32.8667		32.8168	31.4037	28.1209	30.7805		31.8199	33.397	33.405	32.874
CLUG_01664	-0.118642	8.90574	6.56609	0.010394	0.0542852		488.068	469.215	429.537	462.273		448.773	468.084	421.709	446.189		459.15	495.722	479.966	478.28		516.315	504.559	503.593	508.156		490.525	505.928	495.103	497.185		471.454	467.26	455.094	464.603
CLUG_00931	-0.118427	6.54936	6.55762	0.0104436	0.0544921		94.0389	82.823	96.611	91.1576		83.5225	87.8939	86.9181	86.1115		98.157	91.244	96.145	95.182		99.5849	90.5189	97.661	95.9216		94.6123	97.68	100.708	97.6667		87.18	83.9398	87.8355	86.3184
CLUG_01972	-0.163536	6.53583	6.54789	0.0105009	0.0547389		85.9146	79.3576	84.274	83.182		91.4906	85.8419	88.2423	88.525		78.4961	84.9385	87.5819	83.6722		100.711	102.812	102.114	101.879		107.662	103.157	102.641	104.487		88.6411	90.3509	86.2635	88.4185
CLUG_01110	-0.143063	6.20092	6.54348	0.0105269	0.0548224		68.4473	75.1991	68.8093	70.8186		64.7406	68.3999	66.9342	66.6916		67.5569	75.8512	68.0711	70.4931		77.9414	79.3437	85.7874	81.0242		76.9564	78.3266	75.5748	76.9526		67.8608	67.5395	72.1155	69.1719
CLUG_05716	0.309576	6.79105	6.53917	0.0105525	0.0548831		133.442	98.5905	88.4443	106.826		147.979	139.992	137.239	141.737		62.9742	105.524	91.8093	86.7692		83.6963	100.996	123.932	102.875		109.965	107.904	120.217	112.695		100.168	92.2891	104.341	98.9327
CLUG_05858	0.103237	7.61686	6.53812	0.0105587	0.0548831		203.311	203.765	208.861	205.312		210.3	199.5	196.95	202.25		207.253	194.357	197.601	199.737		189.036	187.184	178.402	184.874		187.114	184.953	184.719	185.595		221.603	231.095	234.228	228.975
CLUG_01454	0.261808	3.80561	6.53347	0.0105863	0.0549571		12.7958	17.8468	16.681	15.7745		14.7979	13.224	15.6501	14.5573		11.3827	14.0946	13.224	12.9004		12.6358	14.388	13.5063	13.51		9.40366	14.2412	10.5453	11.3967		15.5852	15.6549	12.7725	14.6709
CLUG_01183	-0.121723	7.25068	6.53234	0.010593	0.0549571		159.236	147.799	141.094	149.376		133.181	148.884	133.989	138.684		152.705	148.921	144.272	148.632		161.262	165.532	167.122	164.639		156.792	157.018	158.707	157.506		156.015	156.698	141.087	151.266
CLUG_03950	0.174835	4.6864	6.5267	0.0106267	0.0550793		28.6382	29.1093	26.7592	28.1689		25.6117	27.816	25.7624	26.3967		26.6088	27.6328	22.6542	25.632		24.5209	21.6519	24.9347	23.7025		23.4132	22.8224	23.727	23.3209		27.9236	25.7932	21.0255	24.9141
CLUG_01320	0.129446	8.63123	6.51363	0.0107051	0.0554331		459.227	432.308	376.887	422.807		382.183	424.194	422.191	409.523		343.402	402.994	394.986	380.461		383.452	399.652	373.279	385.461		363.096	392.181	380.686	378.654		375.832	373.48	356.451	368.588
CLUG_00305	-0.115318	6.70872	6.50605	0.0107508	0.0556171		102.366	105.001	97.3061	101.558		91.7752	102.372	95.2247	96.4573		110.131	117.022	101.348	109.5		104.339	108.539	105.973	106.283		107.47	104.801	108.968	107.08		121.11	133.439	131.458	128.669
CLUG_03728	0.153519	5.79652	6.49633	0.0108098	0.0558692		55.0422	62.3771	54.7347	57.3847		67.7287	54.15	57.4237	59.7674		51.1481	54.153	51.9205	52.4072		53.921	47.9136	50.76	50.8648		58.7249	54.0435	54.1326	55.6337		58.4447	56.9538	49.3215	54.9067
CLUG_03334	0.159601	6.28102	6.49427	0.0108223	0.0558811		81.4462	81.4368	89.4868	84.1233		79.6808	87.6659	74.5184	80.6217		84.4091	86.7931	76.9594	82.7205		70.5601	69.5655	69.3126	69.8127		72.5425	65.9112	69.2476	69.2338		62.1786	69.925	62.88	64.9945
CLUG_01360	-0.113848	6.3695	6.48561	0.0108751	0.0561009		77.9934	83.1695	73.6746	78.2792		76.5505	81.7379	75.963	78.0838		85.1483	87.3495	83.1378	85.2118		84.6972	89.6808	86.0842	86.8207		84.2491	84.8995	78.7384	82.629		84.7448	80.5107	78.6	81.2851
CLUG_01468	-0.142002	6.65118	6.48324	0.0108896	0.0561226		91.8047	90.7934	81.3201	87.9727		97.4667	97.4699	103.29	99.409		92.8353	106.451	97.2289	98.8385		110.469	104.348	102.559	105.792		116.49	102.062	105.277	107.943		101.791	102.577	93.534	99.3006
CLUG_00465	-0.101956	7.28061	6.47866	0.0109178	0.0562146		162.08	152.997	141.268	152.115		148.263	141.018	144.703	144.661		164.975	156.895	160.206	160.692		161.388	157.011	154.358	157.586		159.095	159.209	160.465	159.589		152.768	153.716	159.754	155.413
CLUG_02120	0.169883	5.7092	6.45303	0.0110763	0.0569773		55.4484	51.1146	62.0326	56.1985		51.7925	57.912	54.7753	54.8266		54.5481	47.8475	53.438	51.9445		52.5448	44.2816	48.3853	48.4039		49.1293	39.8023	54.3084	47.7467		45.457	46.8155	50.1075	47.46
CLUG_02871	-0.105911	7.51157	6.4495	0.0110983	0.0570369		152.331	183.146	177.584	171.02		177.147	177.84	171.79	175.592		187.001	188.608	191.314	188.975		186.034	185.229	180.777	184.013		181.164	190.248	196.143	189.185		176.795	184.727	179.404	180.309
CLUG_00394	-0.358695	4.78431	6.43484	0.0111903	0.0574555		19.2952	17.327	19.1137	18.5786		24.3311	33.744	24.1974	27.4242		24.3914	20.5855	22.2207	22.3992		30.7762	32.6874	32.9495	32.1377		32.8168	33.9598	38.4904	35.089		35.7162	33.5461	36.942	35.4014
CLUG_05635	0.155134	5.21796	6.43266	0.0112041	0.0574721		40.4184	41.0649	38.4011	39.9615		36.5678	38.874	40.0883	38.51		34.0002	30.2292	34.7943	33.0079		35.5303	40.51	38.2926	38.111		34.544	35.603	33.042	34.3963		30.3588	33.2479	30.4575	31.3547
CLUG_05313	0.128962	6.96492	6.42643	0.0112434	0.05762		118.615	114.012	137.271	123.299		132.754	141.93	138.202	137.629		116.783	116.651	118.149	117.194		118.976	128.934	124.674	124.195		122.823	118.859	114.592	118.758		131.013	127.922	138.139	132.358
CLUG_01738	-0.0971592	8.12899	6.41237	0.0113328	0.0580237		270.946	265.969	274.195	270.37		270.061	262.656	260.875	264.53		289.445	306.558	291.253	295.752		275.735	286.643	280.367	280.915		291.13	279.894	281.033	284.019		281.021	276.42	270.973	276.138
CLUG_01014	0.123835	6.51963	6.38971	0.0114784	0.0587139		91.8047	96.6845	100.086	96.1918		97.4667	92.9099	96.0674	95.4813		91.6527	94.9531	94.9527	93.8528		86.4487	88.8426	77.921	84.4041		82.9057	90.1943	85.4171	86.1724		88.8034	94.3764	101.197	94.7924
CLUG_04014	0.117992	6.71235	6.37357	0.0115833	0.0591805		92.8202	112.799	110.859	105.493		116.675	113.886	107.263	112.608		102.296	101.073	103.082	102.151		102.587	103.789	103.449	103.275		96.3395	97.4975	98.5987	97.4786		117.214	116.144	123.402	118.92
CLUG_02906	0.282789	4.5324	6.37234	0.0115913	0.0591805		26.8102	28.5895	35.0997	30.1665		19.351	20.292	24.1974	21.2801		21.8784	21.8837	21.6787	21.8136		24.2707	19.1375	21.8179	21.742		18.4235	23.005	16.8725	19.4337		19.6439	14.1639	15.72	16.5093
CLUG_00517	-0.196013	5.64375	6.36123	0.0116641	0.0594966		47.9334	44.1838	34.0571	42.0581		47.2393	50.502	48.2745	48.6719		42.4263	48.0329	50.2946	46.9179		53.2954	52.1043	54.9158	53.4385		54.3109	56.0519	60.1083	56.8237		60.5552	54.4192	62.2905	59.0883
CLUG_03438	0.188274	4.72564	6.35663	0.0116944	0.0595954		27.2164	28.5895	27.1067	27.6375		28.3151	30.552	26.4847	28.4506		27.7915	21.8837	24.3885	24.6879		21.2681	22.49	25.2316	22.9966		25.908	25.9263	28.6481	26.8275		26.4624	25.9423	33.6015	28.6688
CLUG_03484	0.126324	6.97033	6.35075	0.0117332	0.0597374		143.597	134.631	117.984	132.07		133.181	125.286	133.146	130.538		104.366	120.917	118.257	114.513		125.232	120.133	121.408	122.258		127.621	122.146	125.665	125.144		112.993	120.17	127.135	120.099
CLUG_04514	0.354281	2.57817	6.34895	0.0117451	0.0597423		6.09323	7.27733	7.47172	6.94743		6.11834	6.26999	6.01926	6.13587		5.46959	5.56366	4.66092	5.23139		4.12852	5.02883	4.60105	4.58613		4.22205	6.57286	6.15144	5.64878		7.14324	6.56013	6.288	6.66379
CLUG_00324	0.114946	7.19428	6.33915	0.0118101	0.0600175		156.393	166.166	150.651	157.736		154.808	147.06	142.054	147.974		154.923	141.132	144.597	146.884		145.374	137.874	134.618	139.288		143.934	135.291	133.047	137.424		131.825	136.421	141.48	136.575
CLUG_05556	-0.103909	8.10144	6.30546	0.0120367	0.0610611		286.788	265.103	252.648	268.18		260.385	256.956	249.197	255.513		289.741	266.87	286.159	280.923		278.362	290.834	277.102	282.099		296.695	276.791	274.003	282.496		278.749	284.62	285.711	283.027
CLUG_02739	-0.187608	6.43059	6.30365	0.012049	0.0610611		82.0555	72.0802	76.6285	76.9214		81.1036	81.2819	80.7784	81.0547		74.3569	71.0294	79.886	75.0908		93.3295	101.415	102.411	99.0516		93.8446	98.4104	98.423	96.8927		94.8102	82.2998	103.948	93.6862
CLUG_02517	0.107797	7.35713	6.30329	0.0120514	0.0610611		177.11	173.27	172.718	174.366		165.622	162.678	172.151	166.817		163.201	158.008	155.436	158.882		164.64	171.539	162.818	166.332		154.681	152.089	143.241	150.003		157.638	157.741	155.628	157.002
CLUG_02010	0.110661	9.30484	6.302	0.0120602	0.0610611		660.913	667.955	658.38	662.416		674.725	652.307	639.245	655.426		613.186	615.526	622.07	616.927		649.804	604.856	606.597	620.419		615.46	581.333	599.15	598.648		638.021	641.402	645.502	641.642
CLUG_02280	0.212334	4.55396	6.29571	0.012103	0.0612212		24.3729	26.8568	25.0216	25.4171		25.0425	22.686	27.0867	24.9384		24.0958	18.3601	22.7626	21.7395		26.1473	20.5344	18.5526	21.7448		19.383	20.4489	24.6057	21.4792		24.6766	26.8369	27.903	26.4722
CLUG_04924	0.11104	7.32362	6.29235	0.012126	0.0612805		144.816	166.166	170.286	160.422		172.31	171.798	172.632	172.247		163.94	156.895	161.94	160.925		148.126	155.754	151.538	151.806		149.307	150.446	155.192	151.648		157.314	154.759	162.309	158.127
CLUG_01975	-0.35442	5.87354	6.28702	0.0121626	0.0614086		37.3718	33.0945	39.965	36.8104		61.468	60.648	64.1653	62.0938		47.7481	50.8148	47.0428	48.5352		72.3116	68.7273	75.101	72.0467		74.6535	69.3802	68.0173	70.6837		80.3614	84.6853	84.2985	83.1151
CLUG_00835	0.117418	7.95655	6.28318	0.0121889	0.061485		264.446	271.167	278.539	271.384		244.734	238.374	259.912	247.673		251.749	249.252	250.28	250.427		229.446	219.872	239.848	229.722		232.597	230.415	253.966	238.993		260.891	243.47	260.755	255.039
CLUG_00719	0.147414	5.87283	6.25165	0.0124078	0.0625311		54.8391	63.4167	73.3271	63.861		56.7725	58.938	62.9614	59.5573		54.6959	55.8221	59.8332	56.7837		55.2971	57.4125	55.361	56.0235		53.5433	53.4958	56.2417	54.4269		50.8144	50.5428	60.7185	54.0252
CLUG_05060	0.110739	6.51197	6.24817	0.0124322	0.0625759		94.6482	97.3776	95.5685	95.8648		88.218	98.8379	94.2616	93.7725		93.1309	87.9058	89.7498	90.2622		88.5755	90.7983	81.0379	86.8039		86.3601	85.6298	88.9322	86.974		87.9917	91.0963	89.0145	89.3675
CLUG_04745	-0.115756	7.9039	6.24712	0.0124396	0.0625759		207.779	231.315	222.414	220.503		224.102	242.364	231.741	232.736		221.149	245.728	243.235	236.704		262.223	264.712	250.98	259.305		239.313	256.707	235.512	243.844		231.019	237.059	212.613	226.897
CLUG_02473	-0.118664	7.75629	6.23712	0.01251	0.0628722		209.201	211.909	190.616	203.909		210.016	212.952	192.737	205.235		206.514	199.921	214.511	206.982		240.705	235.796	233.466	236.656		227.991	217.087	228.306	224.461		252.773	254.354	238.354	248.494
CLUG_02200	-0.0986555	7.53784	6.23219	0.0125448	0.0629739		174.673	182.626	175.672	177.657		179.993	183.654	167.456	177.034		200.01	181.19	192.182	191.127		200.421	190.676	190.721	193.939		186.154	185.136	185.773	185.688		186.211	193.076	185.692	188.327
CLUG_04454	0.225656	3.69245	6.231	0.0125533	0.0629739		13.6082	13.1685	12.337	13.0379		16.2207	13.338	13.7239	14.4275		12.2696	11.1273	11.8149	11.7373		11.76	11.8736	12.1705	11.9347		10.9389	12.0502	12.1271	11.7054		15.0982	11.9275	11.2005	12.7421
CLUG_01400	-0.190631	12.055	6.19746	0.0127934	0.0641193		4251.45	4298.82	3943.68	4164.65		3820.12	3665.21	3463.12	3649.48		4407.16	4658.27	4586.78	4550.74		4599.17	4403.3	4474	4492.16		4527.38	4297.19	4301.08	4375.22		3579.09	3816.5	3801.49	3732.36
CLUG_00367	-0.104376	8.46126	6.19306	0.0128252	0.0642201		333.706	356.416	353.951	348.024		333.663	323.988	313.603	323.751		377.993	367.943	363.443	369.793		363.81	341.122	363.038	355.99		356.763	362.238	360.65	359.884		340.278	358.869	344.268	347.805
CLUG_04544	-0.0937641	7.43457	6.18209	0.012905	0.0645603		166.142	164.78	173.935	168.285		163.772	162.564	161.557	162.631		187.149	179.892	172.888	179.976		176.651	173.355	174.246	174.751		181.74	174.911	172.24	176.297		177.607	175.036	166.435	173.026
CLUG_05223	-0.106597	7.12804	6.16784	0.0130093	0.0650229		124.302	141.561	131.189	132.351		130.62	136.23	132.905	133.252		138.809	152.073	142.971	144.618		152.505	145.836	136.696	145.012		147.388	139.126	136.738	141.084		155.041	147.305	147.178	149.841
CLUG_03072	0.133717	6.78882	6.16547	0.0130267	0.0650504		105.616	106.561	123.196	111.791		123.078	123.576	112.801	119.818		111.314	98.1059	104.708	104.709		113.347	111.472	103.153	109.324		92.6932	114.477	104.223	103.798		125.494	119.275	124.581	123.117
CLUG_02221	0.216447	4.30849	6.15656	0.0130926	0.0653195		20.9201	19.2329	19.9825	20.0452		25.3271	20.292	21.1878	22.269		18.3305	15.9492	16.5842	16.9546		18.3907	18.02	17.9589	18.1232		16.1206	23.1876	20.7391	20.0158		17.6957	19.3822	19.4535	18.8438
CLUG_00767	0.156456	5.30023	6.1421	0.0132	0.0657954		36.9656	39.852	42.3976	39.7384		44.109	41.838	42.8571	42.9347		39.4698	39.6874	33.2768	37.478		40.2843	40.51	36.5116	39.102		37.2308	37.2462	32.1632	35.5467		38.6384	41.8954	44.802	41.7786
CLUG_00136	-0.191963	4.38094	6.13621	0.0132441	0.065955		18.6859	17.6735	20.33	18.8965		16.7899	19.95	19.382	18.7073		20.4001	21.1419	20.4864	20.6761		19.7668	23.0488	23.7474	22.1877		24.7566	19.7186	21.9694	22.1482		22.5661	20.4259	20.043	21.0117
CLUG_02334	-0.103271	7.76006	6.13176	0.0132775	0.0660608		206.357	196.488	199.477	200.774		215.138	209.988	210.192	211.773		235.34	205.485	210.717	217.181		223.816	228.393	230.795	227.668		233.172	215.992	218.64	222.601		215.434	217.081	216.543	216.352
CLUG_00091	-0.116052	6.86553	6.12893	0.0132987	0.0661063		116.787	104.135	107.732	109.551		112.265	113.43	107.624	111.106		119.888	112.571	109.477	113.979		127.609	126.279	126.603	126.83		123.975	114.112	118.635	118.907		110.558	110.329	109.843	110.244
CLUG_00113	-0.155798	6.65604	6.11707	0.0133883	0.0664911		81.4462	88.021	80.1038	83.1903		105.292	102.714	102.207	103.404		100.374	94.2113	102.54	99.042		114.848	110.634	110.128	111.87		98.6424	106.079	104.399	103.04		99.0312	95.5691	111.415	102.005
CLUG_05047	-0.137957	5.80612	6.11302	0.0134189	0.0665828		52.6049	47.4759	49.3481	49.8096		56.0611	55.29	52.0064	54.4525		55.2873	53.782	53.2212	54.0968		62.5533	58.3903	58.4779	59.8072		57.1896	58.4254	62.5689	59.3946		84.9071	88.8599	93.534	89.1003
CLUG_00704	-0.102837	7.09334	6.0995	0.013522	0.0670333		139.129	126.487	129.626	131.747		129.766	127.452	128.331	128.516		147.383	136.681	133.649	139.238		143.247	138.293	145.453	142.331		130.5	143.325	140.78	138.202		134.585	129.115	134.406	132.702
CLUG_03889	-0.168633	6.62919	6.09692	0.0135417	0.0670703		88.9612	109.333	102.171	100.155		73.1356	89.4899	87.0385	83.2213		103.922	111.088	113.271	109.427		99.0844	100.577	105.676	101.779		97.1071	104.07	92.9746	98.0507		67.3737	70.6705	62.88	66.9747
CLUG_04232	0.126405	6.101	6.08475	0.0136354	0.0674628		71.2908	73.6397	71.7632	72.2312		71.9973	69.3119	72.2311	71.1801		69.3308	67.8766	70.9977	69.4017		60.5516	63.9779	58.9232	61.1509		70.8153	66.0938	64.5022	67.1371		68.0231	74.2487	65.238	69.1699
CLUG_05822	-0.107944	6.68192	6.08216	0.0136554	0.0674628		89.1643	95.9915	103.214	96.1232		97.1821	102.6	95.4654	98.4158		108.801	96.2513	104.925	103.326		106.716	104.628	105.082	105.475		106.319	104.253	111.077	107.216		107.311	111.969	114.952	111.411
CLUG_01185	0.107638	6.75288	6.07926	0.0136778	0.0674628		105.413	114.358	106.168	108.646		119.948	114.912	109.912	114.924		101.261	108.677	109.261	106.4		99.3347	106.444	105.676	103.818		101.521	100.784	105.102	102.469		109.584	117.784	113.773	113.714
CLUG_04477	0.095253	7.88154	6.0787	0.0136822	0.0674628		256.119	248.989	244.308	249.805		240.181	240.426	235.233	238.613		220.41	230.706	228.602	226.573		236.702	242.362	229.459	236.174		229.142	220.373	222.506	224.007		222.577	219.913	220.866	221.119
CLUG_02264	-0.113886	8.46962	6.07687	0.0136963	0.0674628		341.83	354.337	357.774	351.314		312.036	319.2	333.467	321.567		402.089	346.616	341.114	363.273		366.062	373.251	361.405	366.906		364.056	371.367	358.717	364.713		294.009	308.028	298.876	300.304
CLUG_00065	-0.128125	7.5806	6.07617	0.0137017	0.0674628		195.593	207.75	180.016	194.453		166.618	162.45	172.03	167.033		205.332	203.815	199.552	202.9		199.045	191.515	199.626	196.728		181.548	204.854	192.979	193.127		157.314	164.45	143.445	155.07
CLUG_00677	0.224172	4.34635	6.07544	0.0137074	0.0674628		23.1543	25.9905	24.8478	24.6642		22.3391	17.556	18.9005	19.5985		19.9566	17.8037	19.0772	18.9459		17.2647	18.2993	19.8884	18.4842		16.1206	19.536	20.9149	18.8571		19.1569	21.4695	21.615	20.7471
CLUG_05226	0.128334	5.67328	6.06988	0.0137506	0.0676145		56.2608	51.6344	51.4332	53.1095		51.3656	52.668	56.0995	53.3777		53.5133	48.4038	48.3435	50.0869		46.1643	47.3548	52.6895	48.7362		46.8264	50.3919	46.0479	47.7554		52.9249	54.4192	55.806	54.3834
CLUG_05398	-0.118433	6.08032	6.04073	0.0139795	0.0686782		62.3541	64.9762	61.3376	62.8893		66.3058	63.1559	64.2857	64.5825		67.4091	66.0221	64.2773	65.9028		69.3091	70.9624	73.32	71.1971		67.5528	72.3015	75.2233	71.6925		71.7571	69.7759	67.0065	69.5132
CLUG_05378	0.224546	4.95257	6.03051	0.0140606	0.0689306		36.3563	30.4955	42.3976	36.4165		29.1689	29.412	33.8282	30.803		35.3306	26.3347	27.9655	29.8769		31.1515	24.7251	31.3168	29.0645		28.9786	26.6566	25.4845	27.0399		45.6193	34.1425	40.6755	40.1458
CLUG_01049	-0.163957	4.76757	6.03014	0.0140636	0.0689306		25.7947	27.5499	27.2805	26.875		23.1928	24.51	22.8732	23.5253		26.6088	30.0438	28.8327	28.4951		26.8979	27.5189	28.0516	27.4895		26.6757	31.2211	27.4178	28.4382		20.4556	28.7751	24.366	24.5322
CLUG_04626	0.307373	2.98559	6.02949	0.0140688	0.0689306		8.53052	9.1833	8.68804	8.80062		9.53324	8.09399	7.70465	8.44396		7.24352	7.41821	5.96164	6.87446		7.88172	5.72728	8.01474	7.20791		5.75734	8.58124	6.15144	6.83		7.79262	8.49835	8.4495	8.24682
CLUG_03926	-0.0977879	6.9286	6.02615	0.0140955	0.0689822		114.35	119.556	115.898	116.601		115.11	114.798	117.014	115.641		116.783	129.262	121.617	122.554		123.981	130.191	126.603	126.925		128.773	124.337	121.271	124.793		115.753	112.864	104.145	110.921
CLUG_03163	0.113398	6.58708	6.02468	0.0141072	0.0689822		89.3674	99.2836	107.384	98.6784		101.166	100.662	101.244	101.024		89.8787	98.4768	95.2778	94.5445		96.3321	87.1664	96.3253	93.2746		89.8145	90.742	90.3382	90.2983		95.7843	88.2635	94.5165	92.8548
CLUG_02582	-0.111507	7.12003	6.02343	0.0141172	0.0689822		126.739	132.551	127.019	128.77		129.908	142.386	131.581	134.625		129.053	145.953	144.488	139.832		142.622	157.011	141.148	146.927		138.56	146.611	141.307	142.16		139.943	132.992	131.458	134.798
CLUG_00797	-0.137661	6.07754	6.02164	0.0141315	0.0689906		64.9945	65.6692	68.9831	66.5489		61.6103	59.28	60.0722	60.3208		75.5395	65.0948	75.9838	72.2061		71.4359	70.2639	63.821	68.5069		66.4013	64.268	72.7627	67.8107		64.6138	63.514	67.989	65.3723
CLUG_04543	-0.101471	8.14344	6.01531	0.0141823	0.0691767		262.821	258.865	276.975	266.22		265.935	278.73	272.913	272.526		268.749	292.834	276.295	279.293		306.136	287.202	294.913	296.083		304.563	300.708	280.857	295.376		268.358	262.703	258.004	263.022
CLUG_05522	0.325504	7.13144	6.0135	0.0141969	0.069186		159.643	130.645	109.469	133.252		191.234	187.302	171.428	183.321		72.4352	125.553	119.233	105.74		108.968	136.197	176.176	140.447		125.126	133.283	144.647	134.352		121.435	132.097	140.694	131.409
CLUG_02388	0.221158	4.69137	5.9956	0.0143416	0.0698291		22.3418	30.4955	32.1458	28.3277		29.0266	27.588	25.1605	27.2583		28.2349	25.5928	24.7137	26.1805		21.6434	27.2395	19.8884	22.9238		22.6455	19.9012	25.133	22.5599		27.9236	25.7932	33.9945	29.2371
CLUG_05206	-0.100192	7.76678	5.98762	0.0144066	0.0700831		218.138	209.137	201.91	209.728		202.475	208.05	206.701	205.742		241.106	215.499	222.532	226.379		213.932	214.563	215.062	214.519		220.506	237.353	229.536	229.132		201.634	198.593	203.181	201.136
CLUG_00973	-0.134918	6.56717	5.98368	0.0144389	0.0701776		96.6793	98.244	89.8344	94.9192		81.3882	84.2459	84.9919	83.542		109.096	102.557	100.914	104.189		93.2044	97.224	92.3179	94.2488		87.7035	100.419	97.3684	95.1636		106.499	103.62	106.503	105.541
CLUG_05119	0.184116	5.20001	5.98064	0.0144638	0.070188		42.4495	34.4807	39.27	38.7334		37.1369	40.47	40.8106	39.4725		43.6089	36.9056	33.9272	38.1472		35.0299	31.5699	31.3168	32.6389		35.8874	33.0469	29.5269	32.8204		55.1977	31.757	31.833	39.5959
CLUG_04803	0.201023	5.56162	5.98028	0.0144667	0.070188		53.2142	45.7432	37.8799	45.6124		53.6422	53.352	58.8683	55.2875		37.2524	49.3311	50.2946	45.626		43.9124	45.3991	43.3389	44.2168		40.4933	41.263	45.8721	42.5428		55.0354	53.3756	49.518	52.643
CLUG_05557	-0.238263	5.80878	5.9759	0.0145027	0.0703001		49.1521	36.3867	39.6175	41.7187		57.9108	63.2699	52.4879	57.8896		49.8177	49.3311	59.2912	52.8133		63.5542	58.3903	64.4147	62.1197		60.8359	63.9028	63.4477	62.7288		56.6589	63.2158	73.098	64.3242
CLUG_05792	-0.116073	7.44851	5.97336	0.0145236	0.070339		175.485	164.26	147.87	162.538		173.59	166.44	164.446	168.159		169.114	162.088	174.947	168.716		175.775	187.603	183.597	182.325		191.719	193.717	180.325	188.587		186.049	172.203	184.513	180.922
CLUG_00810	0.610763	2.22914	5.96424	0.0145989	0.0706412		4.06215	3.81194	9.90437	5.92615		4.98005	5.244	5.29695	5.17366		5.61742	3.15274	2.49305	3.7544		2.75235	3.63193	3.11684	3.16704		3.4544	2.19095	6.50295	4.04943		5.51977	4.771	3.537	4.60926
CLUG_00109	0.309017	3.58932	5.96049	0.01463	0.0707289		13.8113	14.2081	18.2449	15.4214		11.2407	11.286	11.557	11.3612		13.8957	10.2	10.5142	11.5366		12.0102	11.5942	8.16316	10.5892		10.3632	11.1373	8.2605	9.92035		11.3642	11.9275	8.8425	10.7114
CLUG_03834	0.288436	3.04427	5.9538	0.0146856	0.0709348		7.31188	9.52984	8.8618	8.56784		8.96409	10.146	8.06581	9.05863		7.24352	7.60367	6.72039	7.18919		7.5064	8.24169	7.86631	7.87147		5.94925	6.2077	8.08474	6.74723		7.14324	6.70922	6.681	6.84449
CLUG_00759	0.120381	6.51142	5.94798	0.0147341	0.0711065		82.8679	94.7786	103.04	93.5622		101.735	93.4799	94.0208	96.412		89.4353	85.124	88.7742	87.7778		80.6938	89.6808	87.1231	85.8326		90.7741	85.9949	93.1503	89.9731		92.375	96.911	102.769	97.3518
CLUG_00164	0.183664	5.33771	5.9442	0.0147658	0.0711964		45.9023	48.5155	44.309	46.2423		38.2752	42.636	39.8475	40.2529		41.0959	38.0183	45.9588	41.691		35.0299	36.1796	34.4337	35.2144		41.6448	33.7772	35.3268	36.9163		34.0927	33.6952	33.012	33.6
CLUG_02092	0.124052	7.10309	5.93464	0.0148461	0.0714602		165.33	148.319	130.668	148.106		136.026	148.086	135.433	139.849		136.74	138.164	132.24	135.715		130.862	134.521	128.829	131.404		118.409	138.578	131.992	129.66		128.416	131.203	123.402	127.673
CLUG_01097	0.110493	8.6649	5.93457	0.0148467	0.0714602		416.168	390.897	423.976	410.347		422.877	446.082	434.831	434.597		413.176	362.936	388.157	388.09		414.478	412.224	386.488	404.397		402.438	373.375	380.51	385.441		395.151	373.331	370.402	379.628
CLUG_05276	-0.17364	5.18505	5.93045	0.0148815	0.0715646		30.8724	33.7876	30.5819	31.7473		35.5718	36.48	32.1428	34.7315		30.0089	34.3092	40.4308	34.9163		38.7831	39.5322	41.261	39.8588		38.5742	36.3333	40.0722	38.3266		36.8526	43.6845	44.016	41.5177
CLUG_03989	-0.104967	8.54902	5.92801	0.0149021	0.0716006		328.628	361.267	372.37	354.088		356.002	366.738	353.932	358.891		360.55	397.987	406.801	388.446		397.589	376.883	385.153	386.541		389.772	371.184	376.292	379.083		383.949	407.921	404.004	398.625
CLUG_04801	-0.513233	8.70605	5.91449	0.0150168	0.0720887		221.591	201.686	255.255	226.177		437.96	430.92	435.794	434.891		305.706	257.968	256.242	273.305		581.871	580.969	558.063	573.634		577.077	554.859	590.538	574.158		682.342	641.998	626.049	650.129
CLUG_03539	0.114456	7.50651	5.91215	0.0150368	0.0721211		211.638	201.859	182.101	198.533		181.843	176.7	184.912	181.151		176.21	190.648	182.426	183.095		170.395	169.723	173.504	171.207		177.518	174.181	165.21	172.303		176.957	163.556	159.951	166.821
CLUG_01954	0.196516	9.13761	5.90202	0.0151236	0.072445		545.547	525.354	492.091	520.997		672.307	705.431	698.595	692.111		448.211	478.104	493.407	473.241		540.335	573.147	575.428	562.97		543.685	577.499	552.75	557.978		689.972	671.966	673.012	678.317
CLUG_03416	0.121175	6.57259	5.90117	0.0151308	0.072445		107.038	96.8578	100.434	101.443		95.1901	96.5579	100.762	97.5035		95.3483	98.6622	96.3618	96.7908		90.5772	86.4679	98.9968	92.014		86.552	83.4388	86.6474	85.5461		88.154	91.0963	87.246	88.8321
CLUG_00441	-0.111643	6.93407	5.87687	0.015341	0.0733459		120.849	119.556	122.328	120.911		108.707	117.762	107.745	111.405		129.053	133.342	128.88	130.425		125.607	122.228	130.314	126.05		115.339	121.233	123.38	119.984		119.487	126.73	116.917	121.045
CLUG_02339	-0.0982052	8.44511	5.87632	0.0153459	0.0733459		322.535	350.871	352.561	341.989		317.727	314.754	339.005	323.828		360.254	362.194	361.384	361.277		358.18	353.555	361.554	357.763		348.895	357.126	352.214	352.745		313.328	316.079	286.104	305.17
CLUG_04229	0.103817	7.00707	5.86411	0.0154527	0.0737918		122.88	133.418	134.317	130.205		135.742	133.608	138.684	136.011		127.722	132.786	124.761	128.423		119.102	120.133	119.924	119.72		124.55	120.685	132.168	125.801		126.792	127.326	132.834	128.984
CLUG_05828	-0.115547	6.78122	5.85281	0.0155522	0.0741389		101.351	103.442	100.608	101.8		107.284	100.662	110.032	105.993		103.627	117.208	110.345	110.393		109.468	108.818	115.62	111.302		117.258	111.373	125.665	118.099		110.558	102.129	117.507	110.065
CLUG_03295	-0.155768	5.07839	5.85278	0.0155525	0.0741389		27.4195	29.9757	30.4081	29.2678		33.722	33.06	31.5409	32.7743		32.6697	28.931	34.6859	32.0956		34.4043	37.4368	36.5116	36.1176		35.1198	36.8811	37.4359	36.4789		36.8526	37.2735	38.7105	37.6122
CLUG_01492	-0.105112	6.63464	5.84661	0.0156071	0.0743346		92.414	92.1795	92.0933	92.2289		102.731	92.1119	94.1412	96.3281		102.148	104.597	102.107	102.951		97.8334	97.5034	99.4421	98.2596		103.056	102.245	108.793	104.698		109.097	108.689	115.345	111.044
CLUG_02748	0.400094	3.04273	5.83293	0.0157289	0.0748495		5.07769	8.31695	12.1633	8.5193		10.387	11.172	7.70465	9.75453		9.01744	5.56366	7.58754	7.38955		6.13022	6.84479	5.64	6.20501		7.86836	5.11223	9.13928	7.37329		5.51977	4.17463	4.716	4.80347
CLUG_04469	-0.111323	7.052	5.82353	0.0158131	0.0751847		122.677	120.422	114.682	119.261		134.604	130.074	130.738	131.805		131.862	134.084	129.313	131.753		137.117	148.211	134.173	139.833		135.297	144.786	133.223	137.769		170.464	164.152	156.217	163.611
CLUG_05823	-0.134887	6.60456	5.82046	0.0158408	0.0752509		101.351	94.432	85.1428	93.6419		90.7792	95.7599	81.0192	89.1861		95.9396	95.324	91.9176	94.3938		93.83	102.393	103.301	99.8412		105.551	106.261	111.78	107.864		94.3232	99.2965	101.394	98.3379
CLUG_04031	-0.1002	7.48682	5.81602	0.0158809	0.0753756		169.595	177.255	168.027	171.626		161.923	176.928	171.91	170.254		187.592	188.794	186.654	187.68		190.412	184.949	166.677	180.679		192.487	181.119	176.107	183.238		168.678	179.062	165.453	171.064
CLUG_02039	0.170403	5.4449	5.81192	0.0159179	0.0754859		44.8868	45.7432	44.8303	45.1534		45.5319	43.662	51.886	47.0266		43.1654	37.462	44.8749	41.8341		36.7813	36.8781	44.5263	39.3952		34.9279	48.0184	43.4116	42.1193		39.1255	39.9571	48.5355	42.5394
CLUG_05807	0.106545	7.69742	5.79083	0.01611	0.0763304		224.637	236.34	204.517	221.831		208.024	206.568	214.888	209.826		189.366	211.234	206.815	202.472		188.16	199.337	208.68	198.726		195.941	198.281	210.555	201.593		221.603	232.288	224.992	226.294
CLUG_04433	-0.141858	7.75146	5.78862	0.0161302	0.07636		200.467	186.092	178.279	188.279		223.248	215.574	205.859	214.894		203.41	201.961	196.734	200.702		226.818	235.656	225.303	229.259		235.091	239.362	247.815	240.756		276.638	269.711	265.471	270.607
CLUG_03971	0.332787	2.92281	5.7791	0.0162179	0.0767084		5.89012	7.97041	9.73061	7.86371		8.11036	8.32199	9.14927	8.52721		6.0609	6.67639	5.85325	6.19685		6.00512	9.21952	6.53053	7.25172		7.67645	5.47739	5.79993	6.31792		7.63028	7.3056	7.86	7.59862
CLUG_04965	-0.118803	7.687	5.7711	0.0162918	0.0769567		200.061	190.423	185.403	191.962		185.827	202.122	204.896	197.615		185.227	194.914	200.419	193.52		218.061	216.938	219.515	218.171		221.466	226.216	229.361	225.681		211.7	201.426	196.303	203.143
CLUG_03574	0.183808	4.86836	5.77038	0.0162985	0.0769567		30.0599	29.8024	37.7061	32.5228		28.3151	28.728	32.0225	29.6885		28.0871	27.8183	29.9166	28.6073		29.6503	26.6807	22.56	26.297		28.211	25.3786	27.5936	27.061		27.5989	31.9061	24.366	27.957
CLUG_01176	-0.45883	5.19235	5.75924	0.0164021	0.077379		32.7003	22.6983	21.3726	25.5904		33.2952	33.288	32.2632	32.9488		49.3742	66.9494	65.4696	60.5977		29.5252	31.4302	33.2463	31.4006		28.7867	28.8476	29.5269	29.0537		30.5211	31.6079	42.2475	34.7922
CLUG_00248	0.157226	5.39898	5.75693	0.0164238	0.0774142		37.778	41.9313	46.5679	42.0924		45.8164	52.212	41.0513	46.3599		41.5394	36.3492	38.6965	38.8617		40.6597	42.6054	38.8863	40.7171		40.6852	42.1759	38.4904	40.4505		39.1255	41.7463	41.4615	40.7777
CLUG_04513	0.256052	3.73949	5.75478	0.0164439	0.0774421		11.5771	13.3418	14.2484	13.0558		14.0864	15.048	17.0947	15.4097		9.75657	15.5782	11.9233	12.4194		13.0111	10.4767	12.0221	11.8366		14.3934	11.6851	10.5453	12.2079		19.1569	18.0404	18.864	18.6871
CLUG_00971	0.185602	4.38243	5.74899	0.0164981	0.0776307		23.1543	21.1389	21.5463	21.9465		23.6197	23.142	19.9839	22.2485		16.7044	20.0292	21.3535	19.3624		19.892	20.255	17.3653	19.1707		17.4639	21.3618	20.3876	19.7378		21.7544	23.2586	19.4535	21.4888
CLUG_01500	-0.140184	7.96762	5.74373	0.0165476	0.0777967		274.399	233.914	209.903	239.405		220.118	253.422	217.175	230.238		218.045	258.154	260.903	245.7		267.728	273.512	264.783	268.675		263.878	273.139	254.845	263.954		237.837	239.892	234.031	237.254
CLUG_01480	0.258334	6.16706	5.73863	0.0165957	0.0779556		64.7914	56.1394	65.6816	62.2041		99.1741	98.0399	87.1589	94.791		55.1394	56.5639	59.1828	56.962		74.1882	71.8005	76.5853	74.1913		63.1388	68.1022	69.7749	67.0053		129.065	131.65	120.454	127.057
CLUG_02765	0.106269	8.47684	5.73597	0.0166209	0.078007		378.187	358.495	381.405	372.696		392.57	339.948	372.231	368.25		356.854	316.387	336.778	336.673		356.429	334.696	357.398	349.508		346.784	338.685	361.529	348.999		336.057	342.021	353.7	343.926
CLUG_02675	-0.172512	7.11993	5.73171	0.0166612	0.078129		115.162	116.611	123.023	118.265		132.896	140.79	140.489	138.059		123.435	123.328	125.845	124.203		144.248	160.643	167.122	157.338		151.994	152.454	158.707	154.385		152.443	141.341	147.178	146.988
CLUG_03596	-0.175825	10.7061	5.72285	0.0167455	0.07843		1788.97	1558.56	1307.55	1551.69		1543.96	1586.08	1476.76	1535.6		1480.34	1717.69	1745.89	1647.97		1799.28	1888.88	1776.9	1821.69		1789.57	1790.19	1754.74	1778.17		1557.88	1491.09	1420.5	1489.82
CLUG_05853	0.208486	4.16121	5.72195	0.0167541	0.07843		16.4517	18.0201	20.33	18.2673		20.2048	19.038	19.7432	19.662		19.9566	13.9091	17.7765	17.2141		16.8894	15.9246	14.8421	15.8854		14.5853	15.1541	18.9816	16.2403		16.5593	18.7858	14.3445	16.5632
CLUG_01643	-0.102416	7.43784	5.70329	0.0169331	0.0792001		167.158	174.483	165.594	169.078		156.374	159.6	168.178	161.384		179.314	191.204	185.895	185.471		179.528	170.421	163.115	171.021		179.245	175.459	175.931	176.878		166.08	162.96	173.902	167.647
CLUG_02727	-0.0955369	7.55169	5.69558	0.0170077	0.0794806		183.812	181.933	180.538	182.094		178.713	170.43	181.18	176.774		187.888	184.528	193.916	188.777		200.671	200.874	197.994	199.846		196.325	186.049	178.919	187.098		193.03	188.305	201.019	194.118
CLUG_01546	0.109023	7.28146	5.68843	0.0170771	0.079737		146.847	168.418	164.552	159.939		152.674	169.632	166.974	163.093		155.366	155.412	153.702	154.827		159.886	141.506	146.492	149.294		149.691	153.184	138.319	147.065		150.657	153.865	149.929	151.484
CLUG_01807	0.194847	6.46748	5.68368	0.0171234	0.079885		84.0866	74.1595	88.618	82.288		110.557	110.694	99.6789	106.977		78.7917	70.2876	73.4908	74.19		85.5729	94.4302	92.6147	90.8726		91.1579	79.6047	82.9565	84.573		119.812	115.548	126.546	120.635
CLUG_02265	-0.110889	9.50963	5.67679	0.0171908	0.0801307		717.986	715.951	689.657	707.864		669.461	696.653	666.212	677.442		717.404	756.101	725.803	733.103		784.669	744.965	752.049	760.561		766.878	756.609	747.839	757.109		656.853	671.071	651.594	659.839
CLUG_04271	0.191258	5.34388	5.67127	0.0172449	0.0803136		43.6682	39.3322	37.1848	40.0617		50.5119	41.04	47.7929	46.4483		36.0698	32.0838	32.0845	33.4127		39.909	41.3481	43.1905	41.4826		35.6955	41.9933	40.7752	39.488		47.7298	51.2883	49.3215	49.4465
CLUG_05523	0.22775	4.17879	5.6698	0.0172594	0.0803136		19.0921	17.5002	17.8974	18.1632		22.0545	21.09	18.4189	20.5211		19.0697	17.8037	20.9199	19.2644		14.8877	14.5277	15.5842	14.9999		14.2014	15.8844	15.9937	15.3599		22.7285	24.6005	20.829	22.7193
CLUG_03158	-0.173544	4.74012	5.66429	0.0173137	0.0804978		21.3263	25.4707	26.5854	24.4608		24.1888	23.484	25.4013	24.358		32.5219	27.8183	27.8571	29.3991		24.7711	28.6364	27.3095	26.9057		28.7867	25.7437	25.4845	26.6716		28.0859	22.6623	27.51	26.0861
CLUG_02004	0.15015	6.11188	5.66147	0.0173416	0.0805589		68.6504	74.6793	77.8449	73.7248		72.9933	68.1719	75.2407	72.1353		71.8439	73.9967	75.1167	73.6524		64.9303	58.2506	62.3368	61.8393		59.4925	59.7035	66.4355	61.8772		60.2305	69.4777	64.845	64.8511
CLUG_04455	-0.0946001	7.41061	5.65291	0.0174265	0.0808842		167.564	169.978	159.86	165.8		156.374	164.388	157.705	159.489		180.94	175.997	173.213	176.717		168.644	163.297	170.091	167.344		171.953	182.397	181.204	178.518		163.158	165.792	164.274	164.408
CLUG_05199	0.214295	5.21423	5.64945	0.0174608	0.0809441		42.8557	32.9213	31.4507	35.7426		44.3936	42.522	44.7833	43.8996		27.0523	35.6074	32.518	31.7259		34.029	31.1508	39.1832	34.7877		40.1095	37.0636	35.3268	37.5		33.281	35.037	39.3	35.8727
CLUG_05284	0.311845	3.06093	5.64863	0.017469	0.0809441		8.12431	7.4506	12.1633	9.24606		9.39095	9.57599	7.70465	8.89053		8.42613	6.67639	7.80433	7.63562		8.75746	6.98448	6.97579	7.57258		6.52499	5.65996	7.38172	6.52222		4.70804	6.11285	6.8775	5.89946
CLUG_03768	0.130278	6.44087	5.63884	0.0175669	0.0813287		84.0866	93.3924	99.3912	92.2901		95.4746	88.2359	85.4735	89.728		88.1048	91.0586	87.5819	88.9151		87.3244	80.3216	80.5926	82.7462		82.33	80.335	71.5324	78.0658		87.0176	87.369	83.709	86.0319
CLUG_03155	0.225831	3.62266	5.63304	0.0176251	0.0813875		14.8269	13.3418	13.5533	13.9073		12.6636	12.768	12.1589	12.5301		12.2696	11.1273	12.2485	11.8818		9.25789	10.7561	10.8347	10.2829		10.9389	11.8677	11.9514	11.586		15.2606	12.673	17.292	15.0752
CLUG_00925	0.119319	7.98172	5.6322	0.0176334	0.0813875		272.571	256.959	224.673	251.401		274.899	280.554	273.395	276.282		220.706	235.899	259.386	238.663		238.078	257.727	248.457	248.087		246.99	250.317	236.742	244.683		292.71	303.853	286.497	294.354
CLUG_03354	0.0913299	7.70577	5.63197	0.0176358	0.0813875		214.482	225.944	218.07	219.498		215.565	209.076	211.035	211.892		198.236	209.565	209.416	205.739		194.04	197.521	205.563	199.042		196.133	209.784	206.512	204.143		202.121	218.721	210.648	210.497
CLUG_00126	0.0982286	7.66702	5.63163	0.0176392	0.0813875		219.356	199.087	207.47	208.638		211.154	210.102	215.369	212.208		203.114	203.074	205.406	203.864		192.414	198.08	180.777	190.424		195.75	209.966	186.301	197.339		213.648	193.673	211.63	206.317
CLUG_03553	0.177929	4.92849	5.62296	0.0177267	0.0817223		28.8413	34.1341	33.5358	32.1704		30.734	34.998	30.939	32.2237		29.1219	32.6401	29.6998	30.4873		29.7754	25.7029	25.6768	27.0517		30.1301	32.134	23.0239	28.4293		31.6575	27.1351	28.689	29.1605
CLUG_05429	0.0990837	8.14139	5.61427	0.0178148	0.0820591		289.835	282.95	270.546	281.11		290.977	309.282	310.112	303.457		260.175	288.383	281.281	276.613		280.989	275.049	270.126	275.388		274.049	271.678	264.863	270.197		265.923	278.507	256.629	267.02
CLUG_04080	0.11573	8.8064	5.6108	0.0178501	0.0821527		483.803	478.744	430.058	464.202		468.551	480.738	461.436	470.242		384.941	418.573	411.136	404.883		465.021	451.756	462.035	459.604		434.487	437.826	427.437	433.25		463.499	468.005	457.845	463.116
CLUG_05161	-0.107698	9.06284	5.6072	0.0178868	0.0822524		541.688	490.527	512.421	514.879		508.534	501.144	498.876	502.851		521.238	542.457	532.754	532.149		585.749	576.499	562.516	574.921		542.15	528.568	556.266	542.328		516.424	533.01	526.03	525.155
CLUG_00883	-0.0916914	8.30405	5.60007	0.0179597	0.0824761		311.77	314.485	298.521	308.259		295.103	295.146	301.565	297.271		329.654	316.943	310.439	319.012		333.159	330.785	332.463	332.136		319.916	324.992	312.141	319.016		297.094	283.278	278.637	286.336
CLUG_04676	-0.103013	8.18791	5.59938	0.0179668	0.0824761		275.617	287.801	262.553	275.324		287.989	273.144	279.534	280.222		275.993	327.514	305.778	303.095		304.885	302.708	290.905	299.499		309.169	293.223	284.021	295.471		295.633	311.159	306.147	304.313
CLUG_03341	-0.114232	6.78368	5.59802	0.0179808	0.0824761		102.976	108.467	110.338	107.26		106.146	105.792	92.817	101.585		106.288	121.288	114.789	114.121		117.475	105.605	108.793	110.624		114.571	113.382	117.229	115.061		103.09	101.235	109.45	104.592
CLUG_04102	-0.189578	6.41802	5.59463	0.0180156	0.0825665		66.8224	66.8821	66.5504	66.7517		85.6568	94.3919	86.7977	88.9488		82.3396	78.6331	80.2112	80.3946		93.7049	95.8271	88.6074	92.7131		97.299	102.61	86.9989	95.6359		120.136	121.81	119.079	120.342
CLUG_05793	-0.115671	8.09228	5.58727	0.0180915	0.0828447		284.554	274.113	255.95	271.539		266.219	232.446	240.65	246.438		308.515	275.772	284.208	289.498		281.99	265.131	266.713	271.278		287.291	284.276	274.881	282.15		242.058	237.208	231.87	237.046
CLUG_02891	-0.0999519	8.31928	5.58372	0.0181282	0.082881		304.255	311.193	289.312	301.587		305.917	312.702	304.574	307.731		303.193	348.471	339.163	330.276		343.293	330.785	310.2	328.093		334.885	320.244	318.293	324.474		336.057	319.21	329.137	328.135
CLUG_00320	0.149123	6.31365	5.58357	0.0181297	0.082881		82.6648	94.432	93.4833	90.1934		79.9653	77.0639	77.1669	78.0654		79.2352	85.3095	81.2951	81.9466		80.6938	70.2639	73.0231	74.6603		76.1888	68.1022	67.8416	70.7108		81.1732	88.5617	77.028	82.2543
CLUG_04493	-0.116165	6.27918	5.58172	0.0181489	0.0828992		71.697	77.9714	74.0221	74.5635		71.1435	76.3799	69.2215	72.2483		75.3917	76.2221	78.9104	76.8414		81.4444	83.5344	81.78	82.2529		87.5116	71.7537	81.199	80.1548		77.9262	83.4925	79.9755	80.4647
CLUG_04712	-0.0912722	7.24492	5.57489	0.0182199	0.083094		144.41	146.24	141.094	143.914		145.844	148.542	143.86	146.082		146.349	159.306	156.737	154.131		159.761	149.608	148.273	152.547		157.559	158.114	160.64	158.771		148.709	155.654	145.803	150.055
CLUG_02549	0.113067	5.59866	5.57468	0.018222	0.083094		51.7925	49.0353	51.4332	50.7537		50.5119	51.3	47.7929	49.8683		49.2263	45.622	48.1267	47.6584		45.0384	45.5388	44.3779	44.985		46.6345	46.3752	48.157	47.0555		42.5347	52.6301	51.09	48.7516
CLUG_05207	-0.103513	8.35938	5.57015	0.0182692	0.0832398		311.77	316.044	292.613	306.809		329.679	320.682	305.778	318.713		300.236	336.601	339.272	325.37		351.8	330.087	353.539	345.142		348.511	333.39	341.493	341.131		357.324	360.956	354.289	357.523
CLUG_02624	-0.138443	7.56842	5.56849	0.0182865	0.0832442		152.737	202.206	190.268	181.737		160.358	172.026	189.968	174.117		193.505	172.288	189.147	184.98		193.54	212.049	193.541	199.71		197.285	206.315	211.609	205.07		149.359	144.621	138.729	144.236
CLUG_03246	-0.108675	8.94176	5.56701	0.018302	0.0832442		450.899	434.907	478.19	454.665		481.073	471.39	487.44	479.967		527.003	478.66	486.253	497.305		478.908	497.854	513.982	496.915		519.888	515.422	534.823	523.378		494.182	490.817	490.66	491.886
CLUG_02352	-0.111375	7.75848	5.56568	0.0183159	0.0832442		190.921	198.74	185.577	191.746		222.964	222.3	210.072	218.445		215.827	216.612	218.413	216.951		227.319	231.605	236.732	231.885		229.334	218.913	209.676	219.308		263.65	274.631	254.664	264.315
CLUG_04497	-0.104766	9.09965	5.56049	0.0183703	0.0834223		528.689	536.963	486.53	517.394		523.901	548.796	509.831	527.509		537.942	548.02	567.006	550.99		549.844	585.579	564.742	566.722		571.704	581.516	566.987	573.402		555.874	542.552	548.824	549.084
CLUG_00047	-0.197058	6.07905	5.54368	0.0185476	0.0841572		65.8069	78.1447	66.5504	70.1673		55.0651	53.124	53.3306	53.8399		76.7221	81.044	75.5502	77.7721		61.4273	62.581	64.1179	62.7087		71.0072	75.7705	71.1809	72.6529		47.2428	46.07	44.409	45.9073
CLUG_02178	-0.0901099	7.86077	5.54177	0.0185678	0.0841792		211.638	230.969	221.371	221.326		226.094	221.274	224.278	223.882		238.149	231.819	241.392	237.12		252.966	239.847	235.544	242.786		229.142	229.685	239.73	232.852		240.76	254.056	255.253	250.023
CLUG_03985	0.233857	3.71438	5.53789	0.018609	0.084296		12.7958	13.8616	13.2058	13.2877		12.0944	15.276	16.1316	14.5007		10.0522	12.2401	10.2974	10.8632		11.6349	13.4102	12.1705	12.4052		13.2419	13.5109	11.9514	12.9014		20.618	19.2331	19.65	19.8337
CLUG_04530	-0.167044	4.93357	5.53128	0.0186794	0.084545		28.0289	31.8816	31.1032	30.3379		26.3231	26.334	25.8828	26.18		34.7393	33.7529	31.7593	33.4172		31.7771	28.4967	28.4968	29.5902		33.7764	29.0301	33.042	31.9495		27.9236	27.4333	34.977	30.1113
CLUG_01227	0.122918	7.46314	5.52192	0.0187797	0.0849282		198.639	196.315	199.13	198.028		178.855	164.388	172.151	171.798		193.801	164.128	165.517	174.482		164.765	162.319	164.599	163.895		170.993	174.729	168.725	171.482		151.307	151.479	152.484	151.757
CLUG_03818	0.182224	4.50202	5.51268	0.0188791	0.0852374		25.7947	25.8172	22.2414	24.6178		20.6316	25.194	24.3178	23.3811		19.0697	24.4801	22.1123	21.8873		19.6417	23.0488	18.8495	20.5133		20.3426	22.2747	21.2664	21.2946		21.7544	19.9786	23.3835	21.7055
CLUG_03227	-0.11891	7.27632	5.51267	0.0188792	0.0852374		140.551	145.72	133.101	139.79		157.512	160.512	140.489	152.838		145.609	150.033	152.726	149.456		157.384	174.472	162.224	164.694		160.438	164.869	169.955	165.088		142.702	142.683	138.729	141.371
CLUG_05439	-0.197088	8.29238	5.50474	0.018965	0.085554		282.32	238.939	219.286	246.848		320.715	340.404	316.613	325.911		269.932	282.634	335.369	295.978		338.163	353.694	357.992	349.95		336.612	355.3	337.45	343.121		302.126	320.552	301.234	307.971
CLUG_05527	-0.151703	6.16139	5.50004	0.019016	0.0857132		71.0877	73.2931	63.2489	69.2099		71.0013	59.964	62.1187	64.3613		89.7309	65.4657	76.7426	77.3131		73.1874	71.2417	75.101	73.1767		68.7043	72.8492	73.29	71.6145		66.8867	73.5033	78.7965	73.0621
CLUG_04408	0.164728	5.33162	5.48656	0.0191632	0.0863055		42.8557	39.5055	45.3516	42.5709		39.8404	42.522	45.1444	42.5023		35.7741	37.8329	38.3713	37.3261		40.0341	42.326	33.3947	38.5849		44.7153	39.6198	30.7572	38.3641		42.5347	38.7644	44.802	42.0337
CLUG_05283	0.11122	7.34815	5.47926	0.0192434	0.0865953		163.299	162.007	177.584	167.63		166.903	173.736	173.234	171.291		180.201	147.622	159.23	162.351		165.266	156.872	149.757	157.298		148.347	147.889	160.465	152.234		157.476	152.374	155.431	155.094
CLUG_00499	0.100317	6.68037	5.46955	0.0193506	0.0870063		100.538	107.081	104.952	104.19		108.85	100.548	114.125	107.841		102.444	100.702	99.18	100.775		99.8351	96.2462	103.004	99.6952		94.8042	98.4104	99.126	97.4469		89.6152	105.111	98.4465	97.7243
CLUG_01372	-0.109988	6.91398	5.46648	0.0193847	0.087063		107.038	114.358	117.636	113.011		115.822	116.85	113.523	115.398		121.957	140.019	121.292	127.756		114.723	125.581	115.917	118.74		124.167	131.822	120.92	125.636		117.376	112.119	110.629	113.375
CLUG_02330	0.140705	5.38482	5.46553	0.0193951	0.087063		41.2309	44.8769	45.3516	43.8198		45.5319	43.206	42.496	43.7446		43.3133	40.6147	44.7665	42.8982		40.4094	35.2018	38.7379	38.1164		38.5742	36.1507	39.3692	38.0314		38.1514	41.7463	41.8545	40.584
CLUG_04242	0.162265	4.95254	5.44069	0.0196729	0.0882375		33.5128	34.3074	35.7947	34.5383		29.5957	31.578	31.7817	30.9851		27.7915	33.1965	30.1334	30.3738		30.9013	26.9601	27.161	28.3408		24.7566	33.0469	29.1754	28.9929		27.7612	34.7389	28.4925	30.3309
CLUG_00388	0.125439	6.78133	5.42257	0.0198781	0.0890843		133.442	118.863	107.21	119.838		112.122	116.28	103.892	110.765		98.6005	113.499	109.586	107.228		101.086	108.26	105.973	105.106		98.0667	108.817	107.738	104.874		108.934	108.54	105.52	107.665
CLUG_00309	-0.159332	7.79628	5.417	0.0199416	0.089296		182.188	184.186	185.403	183.925		221.826	237.12	226.324	228.423		194.836	223.103	214.402	210.78		264.225	254.794	239.552	252.857		233.364	230.598	227.955	230.639		274.365	295.653	287.479	285.833
CLUG_02863	-0.142952	7.68774	5.40929	0.0200299	0.0896178		189.093	169.111	165.768	174.657		216.419	208.848	206.701	210.656		195.279	191.761	197.71	194.917		233.824	225.739	214.765	224.776		220.89	226.399	217.937	221.742		215.758	207.24	216.739	213.246
CLUG_05125	-0.132429	7.01167	5.39933	0.0201445	0.0900566		123.693	110.373	112.423	115.496		124.643	124.374	130.859	126.625		117.375	114.797	128.446	120.206		140.119	144.02	141.445	141.862		139.903	131.64	142.01	137.851		141.404	130.904	129.69	133.999
CLUG_02573	-0.122971	6.42781	5.39527	0.0201914	0.0901926		75.9623	81.0903	88.2705	81.7744		81.2459	78.0899	82.1027	80.4795		79.383	94.5822	86.0644	86.6765		96.0819	94.8493	84.7484	91.8932		82.1381	93.6633	85.9443	87.2486		81.0108	84.8344	72.9015	79.5822
CLUG_04710	-0.102821	7.51482	5.38931	0.0202605	0.0904275		157.408	171.537	185.229	171.392		175.725	177.84	176.003	176.523		197.645	196.954	185.786	193.461		195.291	181.597	184.191	187.026		192.679	171.077	183.313	182.356		189.62	184.28	192.766	188.889
CLUG_04251	0.112737	6.07882	5.38763	0.0202801	0.0904408		72.9157	68.6148	66.5504	69.3603		74.843	67.0319	71.268	71.0477		66.6699	70.473	63.9521	67.0317		63.3039	67.3304	63.821	64.8185		62.1793	67.9196	60.6356	63.5781		53.4119	59.4884	59.1465	57.349
CLUG_03860	0.147972	5.5707	5.38444	0.0203171	0.0905323		47.121	50.5948	53.6921	50.4693		48.093	51.3	48.8764	49.4231		52.3307	45.4366	47.1512	48.3061		46.4146	39.8116	40.3705	42.1989		40.6852	44.0017	50.4418	45.0429		47.5675	45.6227	52.8585	48.6829
CLUG_02340	0.109424	6.58026	5.37198	0.0204627	0.0911067		100.132	108.64	92.7883	100.52		99.3164	96.1019	99.6789	98.3657		99.7831	94.5822	94.4107	96.2587		88.5755	93.3127	87.5684	89.8189		91.1579	85.0821	96.6654	90.9685		97.0831	91.9909	89.211	92.7617
CLUG_00121	0.10744	7.31452	5.36888	0.0204992	0.0911344		161.064	166.686	158.122	161.957		170.602	166.554	168.419	168.525		132.157	148.364	150.775	143.766		163.264	159.805	156.139	159.736		152.953	155.375	167.319	158.549		170.464	169.52	163.095	167.693
CLUG_03338	-0.0957715	7.23814	5.36861	0.0205023	0.0911344		150.3	141.215	139.704	143.739		142.429	140.676	150.843	144.649		160.688	142.244	150.45	151.127		159.886	160.643	152.725	157.752		146.812	157.201	159.234	154.416		144.164	144.174	161.326	149.888
CLUG_03221	-0.113933	8.61467	5.35063	0.0207147	0.0920037		375.749	368.372	357.6	367.24		379.48	364.002	385.233	376.238		377.402	365.532	359.975	367.636		422.235	428.289	424.929	425.151		409.539	430.157	415.661	418.452		392.229	389.582	389.856	390.556
CLUG_03517	-0.108873	6.70454	5.33248	0.0209316	0.0928396		93.6327	100.323	103.909	99.2883		95.6169	97.6979	101.966	98.427		111.461	96.8077	105.033	104.434		107.091	104.488	100.481	104.02		118.985	108.087	111.605	112.892		108.123	107.944	108.075	108.047
CLUG_01661	-0.0915789	8.54398	5.33204	0.0209369	0.0928396		345.892	363.347	369.589	359.609		345.758	358.53	361.276	355.188		387.898	373.507	366.912	376.106		402.093	393.226	387.379	394.233		373.843	373.375	379.631	375.617		344.499	362	327.958	344.819
CLUG_00622	-0.193852	4.62579	5.32731	0.0209938	0.0930163		21.3263	20.7924	24.8478	22.3222		23.1928	21.774	22.2713	22.4127		24.8349	28.1892	25.2557	26.0933		23.8954	21.3725	23.7474	23.0051		23.6051	31.7688	29.7026	28.3589		22.7285	26.6878	26.331	25.2491
CLUG_05909	0.0981154	8.15621	5.32364	0.0210381	0.0931369		271.555	286.242	317.982	291.926		299.514	296.742	299.759	298.672		293.289	272.248	277.487	281.008		269.73	266.668	264.189	266.862		286.524	273.504	289.645	283.224		266.41	278.805	288.069	277.762
CLUG_01119	-0.132992	5.74556	5.3136	0.0211596	0.0935342		48.949	49.2086	47.958	48.7052		46.2433	53.922	54.0529	51.4061		51.8872	60.273	61.1339	57.7647		52.795	52.3836	56.5484	53.909		51.8161	55.6867	54.6599	54.0542		54.0613	55.9102	57.5745	55.8487
CLUG_01541	0.125503	6.51824	5.3134	0.021162	0.0935342		89.5705	88.3676	99.2174	92.3852		98.8895	101.232	96.4285	98.85		87.07	88.0913	93.5435	89.5683		99.3347	79.4834	90.6853	89.8344		82.33	90.1943	80.6717	84.3986		93.9985	100.34	93.927	96.0885
CLUG_03314	-0.0966504	8.51714	5.31195	0.0211796	0.0935363		348.127	367.332	370.632	362.03		341.204	346.104	328.17	338.493		392.776	357.558	372.657	374.33		367.563	372.552	379.661	373.259		383.631	388.894	363.814	378.78		351.642	368.411	353.896	357.983
CLUG_03079	-0.0894509	7.64651	5.30472	0.0212678	0.0938497		199.046	188.518	194.612	194.058		189.1	191.748	188.764	189.87		193.505	216.797	205.297	205.2		200.171	196.264	211.648	202.694		209.567	211.975	198.955	206.832		187.51	196.953	196.696	193.72
CLUG_04612	-0.162918	4.45568	5.29255	0.0214168	0.0942949		17.2642	22.0053	20.1563	19.8086		20.9162	18.924	21.0674	20.3025		21.5827	22.811	22.871	22.4216		21.6434	22.3503	23.3021	22.432		25.3323	21.5444	22.3209	23.0659		17.5334	23.2586	22.5975	21.1298
CLUG_00948	-0.192788	9.17976	5.2914	0.021431	0.0942949		479.334	448.422	467.417	465.058		614.253	606.48	572.431	597.721		540.012	506.293	511.942	519.416		659.187	653.468	643.257	651.971		658.256	662.764	652.755	657.925		605.065	624.256	647.074	625.465
CLUG_00817	0.109289	8.26692	5.28984	0.0214501	0.0942949		321.723	319.336	344.046	328.368		318.012	314.298	306.862	313.057		333.793	305.816	315.208	318.272		307.262	289.856	281.258	292.792		286.332	273.322	288.063	282.572		294.009	284.322	284.139	287.49
CLUG_00646	-0.186394	6.21964	5.28962	0.0214529	0.0942949		62.3541	59.9513	65.5078	62.6044		77.5465	72.7319	70.5457	73.608		64.7482	68.6185	68.5047	67.2904		71.3108	83.2551	91.7242	82.0967		84.8248	76.1357	93.5018	84.8208		74.517	74.0996	79.779	76.1319
CLUG_00993	-0.100516	8.68993	5.28945	0.021455	0.0942949		429.167	397.481	380.015	402.221		389.155	386.346	383.186	386.229		391.593	410.227	426.095	409.305		446.881	437.508	422.703	435.697		429.114	419.203	429.546	425.954		359.11	378.996	378.066	372.057
CLUG_03632	0.411586	1.92047	5.28503	0.0215095	0.0944584		2.84351	4.15847	3.9965	3.66616		4.12633	3.876	5.05618	4.35283		3.40002	2.59637	3.03502	3.01047		3.50299	2.93348	2.67158	3.03602		4.03014	3.28643	2.10906	3.14188		2.27285	3.87644	5.6985	3.94926
CLUG_01952	0.132482	5.66646	5.2747	0.0216375	0.0949442		51.9956	57.6988	53.5183	54.4043		51.9348	53.58	50.321	51.9452		49.8177	46.5493	54.0883	50.1518		42.9116	50.0089	50.4632	47.7945		43.372	49.8442	49.0357	47.4173		52.4379	53.5247	44.409	50.1238
CLUG_03508	0.207722	3.89664	5.27121	0.0216809	0.0950584		17.4673	15.9408	15.4647	16.2909		15.0824	15.732	15.5297	15.448		15.2262	13.3528	14.3079	14.2956		11.8851	13.4102	16.0295	13.7749		15.161	11.1373	12.8301	13.0428		14.2865	11.182	11.9865	12.485
CLUG_04217	0.159274	6.42007	5.2677	0.0217247	0.095174		88.9612	81.7833	80.4513	83.7319		92.3443	100.776	98.1139	97.0781		68.296	75.1094	75.1167	72.8407		74.3133	81.5788	91.5758	82.4893		89.2388	89.2814	89.9867	89.5023		94.9726	92.5873	83.709	90.4229
CLUG_04650	0.37922	2.05921	5.26287	0.021785	0.0953619		4.06215	3.81194	4.69154	4.18854		3.69946	4.902	5.29695	4.6328		3.25219	2.78183	3.14341	3.05914		3.37788	3.35255	3.41368	3.38137		3.64632	3.46901	4.74539	3.95357		4.05866	4.17463	3.3405	3.85793
CLUG_01443	-0.117708	6.98092	5.25855	0.0218391	0.0955222		121.255	123.715	114.682	119.884		119.806	125.856	111.236	118.966		113.531	136.681	122.159	124.124		130.987	125.86	143.672	133.506		134.914	128.171	135.156	132.747		99.6806	104.067	97.2675	100.339
CLUG_04554	0.123694	5.82398	5.25323	0.0219061	0.0957385		57.2764	52.8473	63.2489	57.7909		60.1874	58.368	61.6372	60.0642		60.3134	50.8148	51.3785	54.1689		54.1712	54.3393	54.0253	54.1786		56.0381	56.9648	51.4963	54.8331		68.1854	63.0667	63.666	64.9727
CLUG_01930	-0.108076	7.09162	5.24124	0.0220576	0.0962217		138.316	136.017	133.101	135.811		122.225	118.56	130.377	123.721		148.566	148.364	131.806	142.912		131.862	140.109	136.696	136.222		137.984	145.151	140.428	141.188		122.084	118.53	112.398	117.671
CLUG_04029	-0.10816	9.55467	5.24122	0.0220578	0.0962217		686.301	730.505	720.76	712.522		749.284	716.945	688.122	718.117		777.274	800.796	773.712	783.927		808.564	773.462	749.526	777.184		750.565	760.261	766.645	759.157		754.748	795.416	792.288	780.817
CLUG_01127	-0.102297	7.91434	5.2403	0.0220695	0.0962217		217.731	241.018	228.322	229.024		226.948	237.918	226.685	230.517		239.036	272.99	258.41	256.812		259.346	239.707	235.544	244.866		232.021	236.258	253.966	240.748		240.922	249.583	238.747	243.084
CLUG_00891	-0.089164	8.17436	5.23225	0.0221719	0.0965908		296.537	284.336	271.241	284.038		265.792	270.864	273.876	270.177		308.958	299.51	291.362	299.943		293.625	300.193	294.17	295.996		289.21	288.293	292.633	290.045		264.787	276.569	290.034	277.13
CLUG_03708	-0.0898391	7.97535	5.21975	0.0223317	0.0972098		228.699	255.226	244.655	242.86		244.022	234.954	238.844	239.273		247.61	265.016	262.312	258.313		252.09	254.654	258.846	255.197		249.869	272.226	253.966	258.687		228.097	246.899	235.21	236.735
CLUG_03567	0.132122	6.08333	5.21475	0.022396	0.0974121		67.0255	64.6296	68.4618	66.7056		80.2499	75.1259	68.9807	74.7855		58.8351	64.7239	61.1339	61.5643		68.4333	68.5876	64.1179	67.0463		59.6844	68.8325	70.6536	66.3902		80.0367	74.9942	72.1155	75.7155
CLUG_05066	-0.190185	7.69809	5.21296	0.0224191	0.0974348		161.268	161.314	167.853	163.478		217.699	217.17	214.767	216.545		185.523	183.972	187.846	185.78		245.334	231.326	232.576	236.412		225.496	230.233	239.027	231.585		261.702	259.871	247	256.191
CLUG_02503	0.127566	6.72703	5.20881	0.0224727	0.09759		126.13	111.066	99.0437	112.08		104.154	115.254	109.912	109.773		101.557	114.426	103.299	106.427		94.9559	92.6143	109.683	99.0844		98.0667	103.888	98.0715	100.009		104.226	95.2709	104.538	101.345
CLUG_01894	-0.11214	6.33217	5.19519	0.0226494	0.0982795		76.5716	75.3724	79.5825	77.1755		75.5544	72.0479	78.9727	75.525		93.1309	78.8185	79.4524	83.8006		86.0734	83.3947	83.2642	84.2441		75.0373	81.613	82.2535	79.6346		79.225	72.1614	76.4385	75.9416
CLUG_00755	0.163398	5.5678	5.19021	0.0227145	0.0984835		38.5905	45.2234	49.8694	44.5611		55.6343	54.948	54.2937	54.9586		44.6437	47.8475	40.8643	44.4518		43.2869	49.7295	40.9642	44.6602		43.9477	47.8358	46.0479	45.9438		54.386	56.0593	57.9675	56.1376
CLUG_04975	0.0872276	7.81202	5.18197	0.0228225	0.0988733		233.777	230.795	234.925	233.166		225.525	240.768	224.639	230.311		222.332	203.815	212.451	212.866		223.315	226.018	227.233	225.522		219.738	214.166	219.343	217.749		212.187	224.237	226.368	220.931
CLUG_03904	-0.0833986	7.47697	5.18038	0.0228433	0.098885		165.736	170.324	178.452	171.504		171.456	170.544	169.382	170.461		181.384	184.157	173.646	179.729		185.908	178.244	182.706	182.286		177.326	182.945	190.519	183.597		184.912	188.455	173.902	182.423
CLUG_01899	-0.100694	8.35704	5.17459	0.0229196	0.0991367		315.02	307.554	328.234	316.936		313.743	292.068	320.586	308.799		367.645	335.303	336.236	346.395		354.177	341.681	332.018	342.625		322.603	313.854	322.159	319.539		353.428	360.807	371.974	362.07
CLUG_00217	0.223606	4.43307	5.16195	0.023087	0.0997818		24.1698	18.1933	20.5038	20.9556		26.4654	25.65	23.3547	25.1567		20.4001	16.8764	21.3535	19.5434		22.5192	20.1153	21.521	21.3852		18.6154	22.6399	14.0604	18.4386		30.0341	30.7133	22.9905	27.9126
CLUG_05259	0.0949041	7.0584	5.15872	0.0231299	0.0998885		134.66	127.873	140.225	134.253		144.706	140.334	137.6	140.88		132.157	120.731	130.181	127.69		129.736	127.537	126.9	128.057		135.106	137.482	124.786	132.458		124.844	119.424	130.672	124.98
CLUG_03474	-0.182587	5.1011	5.15276	0.0232095	0.10012		39.4029	32.5747	25.0216	32.3331		30.8763	32.49	28.6517	30.6726		30.748	34.3092	36.637	33.8981		31.4018	37.5765	39.0347	36.0043		37.6146	35.603	38.8419	37.3532		34.0927	31.6079	28.8855	31.5287
CLUG_01351	-0.0915547	7.48142	5.15195	0.0232203	0.10012		176.297	182.28	162.988	173.855		170.175	172.596	162.52	168.43		172.957	181.375	191.206	181.846		183.531	188.441	173.356	181.776		188.073	180.023	185.07	184.389		175.334	179.658	178.618	177.87
CLUG_00952	0.124523	5.82539	5.14753	0.0232795	0.100297		51.1831	58.9117	59.9475	56.6808		60.1874	62.5859	60.313	61.0288		55.5829	51.742	55.0639	54.1296		54.9218	54.479	49.1274	52.8427		50.8565	60.4338	57.6477	56.3127		66.2373	64.7067	60.522	63.822
CLUG_02532	-0.0992994	8.81369	5.13018	0.0235133	0.101224		426.526	432.481	404.689	421.232		435.256	444.6	432.544	437.467		417.611	472.911	453.627	448.05		465.772	467.681	453.426	462.293		481.889	468.499	474.188	474.859		443.855	431.03	417.169	430.685
CLUG_03893	0.100589	6.74918	5.11302	0.0237469	0.10213		109.678	111.066	119.374	113.373		116.391	105.678	106.902	109.657		105.992	107.379	103.949	105.773		101.962	108.818	109.386	106.722		102.864	98.2278	98.0715	99.7212		110.395	112.417	111.219	111.344
CLUG_02223	-0.117222	7.47198	5.11199	0.0237611	0.10213		176.501	187.305	174.977	179.594		164.342	143.07	164.205	157.206		198.827	186.197	184.16	189.728		186.409	170.701	177.512	178.207		175.791	182.214	182.61	180.205		177.932	176.378	176.653	176.988
CLUG_02550	0.127293	6.51762	5.10912	0.0238004	0.102164		76.3685	92.1795	94.5259	87.6913		99.7433	101.802	107.263	102.936		89.4353	84.7531	86.8232	87.0038		85.3227	91.2174	91.4274	89.3225		86.552	89.464	87.1746	87.7302		80.8485	80.8088	88.6215	83.4263
CLUG_01038	0.114056	6.06733	5.10867	0.0238066	0.102164		67.2287	68.6148	66.5504	67.4646		67.7287	73.5299	73.3146	71.5244		60.1655	61.0148	70.7809	63.9871		65.3057	65.0954	63.5242	64.6418		67.7447	61.1641	65.7325	64.8804		73.2182	71.1178	70.74	71.692
CLUG_00765	-0.130716	5.57471	5.08823	0.0240887	0.103241		42.8557	47.3026	46.7417	45.6333		43.8244	41.61	45.626	43.6868		45.0872	48.2184	48.2351	47.1802		44.7882	48.3326	47.3463	46.8224		56.23	51.8526	52.7266	53.6031		39.4502	48.9028	44.6055	44.3195
CLUG_03905	0.107316	7.23933	5.08776	0.0240953	0.103241		164.314	166.859	153.083	161.419		151.678	152.76	154.093	152.844		144.131	164.313	150.884	153.109		143.247	152.122	138.18	144.516		139.328	131.457	151.15	140.645		148.222	154.312	141.48	148.005
CLUG_05929	0.123502	5.49829	5.08122	0.0241863	0.103498		41.2309	42.4511	49.3481	44.3433		46.9547	51.186	49.2375	49.1261		43.9046	42.4693	44.8749	43.7496		43.5371	44.561	42.1516	43.4166		42.0286	44.3668	41.8298	42.7417		53.5743	52.6301	48.1425	51.449
CLUG_04739	-0.10297	7.48966	5.07966	0.0242081	0.103498		166.142	180.894	187.14	178.059		162.492	162.336	168.78	164.536		196.758	195.284	191.965	194.669		177.026	174.053	181.074	177.384		182.316	177.65	182.61	180.858		172.249	166.389	173.706	170.781
CLUG_03892	-0.101815	7.95709	5.07937	0.0242121	0.103498		232.761	251.414	263.074	249.083		230.221	226.632	218.619	225.157		269.341	252.405	250.28	257.342		268.604	249.067	248.457	255.376		256.969	243.013	255.372	251.785		258.618	261.063	241.498	253.726
CLUG_04308	0.108834	6.9429	5.07704	0.0242448	0.103557		141.972	125.794	133.275	133.68		120.517	121.296	126.043	122.619		133.192	118.877	120.75	124.273		118.226	116.222	117.549	117.332		110.925	117.764	115.295	114.661		122.734	107.497	109.057	113.096
CLUG_03732	0.137022	7.40211	5.07319	0.0242986	0.103581		208.795	167.032	150.824	175.55		174.159	188.898	177.568	180.208		137.331	168.023	164.108	156.487		153.381	166.65	168.013	162.681		160.054	177.102	166.265	167.807		157.638	169.072	158.182	161.631
CLUG_05804	-0.107096	9.85775	5.07096	0.0243299	0.103581		913.172	892.166	881.489	895.609		874.354	879.395	858.226	870.658		945.649	972.899	940.422	952.99		974.956	972.24	959.987	969.061		952.648	933.712	933.964	940.108		910.925	892.923	920.013	907.954
CLUG_00798	-0.115543	7.32222	5.06882	0.02436	0.103581		141.363	167.379	167.679	158.807		149.401	139.422	145.064	144.629		177.392	173.215	168.877	173.162		169.645	152.541	162.669	161.618		162.933	156.653	157.301	158.962		152.768	157.592	159.165	156.508
CLUG_00695	0.311252	6.99101	5.06714	0.0243836	0.103581		243.12	119.383	82.8839	148.462		138.018	141.132	135.674	138.275		91.6527	130.931	127.687	116.757		124.481	111.472	124.822	120.259		110.733	111.373	108.968	110.358		106.337	106.155	98.4465	103.646
CLUG_05518	-0.125299	7.32533	5.06692	0.0243867	0.103581		140.754	149.878	142.31	144.314		153.243	155.154	164.326	157.574		145.462	157.081	145.356	149.299		169.519	171.26	183.3	174.693		171.761	166.147	180.676	172.861		151.956	156.996	154.842	154.598
CLUG_02225	-0.088686	7.97086	5.06634	0.0243948	0.103581		240.48	245.35	245.872	243.9		238.758	228	244.984	237.247		251.897	251.107	247.245	250.083		269.98	259.124	271.61	266.905		256.585	250.499	249.573	252.219		239.298	222.746	223.813	228.619
CLUG_04681	0.0948418	7.97165	5.06625	0.0243962	0.103581		234.793	242.924	262.205	246.641		270.488	267.444	277.247	271.726		244.801	248.325	235.431	242.852		252.09	241.523	241.481	245.031		246.414	241.37	244.651	244.145		293.36	287.751	275.296	285.469
CLUG_04730	-0.151941	7.1991	5.06582	0.0244021	0.103581		132.223	128.913	124.587	128.574		131.9	162.108	140.249	144.752		119.592	139.833	145.356	134.927		162.263	162.599	160.592	161.818		161.206	163.226	159.41	161.281		153.255	141.192	149.34	147.929
CLUG_03623	-0.0974558	6.83013	5.06295	0.0244426	0.103622		109.475	109.16	114.856	111.164		99.601	111.378	106.902	105.96		116.783	124.441	114.789	118.671		115.348	120.133	116.659	117.38		108.43	116.303	114.768	113.167		114.941	95.8673	97.857	102.888
CLUG_00159	0.128167	8.14696	5.06244	0.0244498	0.103622		365.594	296.291	265.68	309.189		287.278	293.55	276.765	285.864		246.871	295.987	275.861	272.906		271.106	273.373	266.119	270.199		275.009	269.853	281.384	275.415		274.528	274.78	254.074	267.794
CLUG_02986	0.121856	6.13935	5.05289	0.0245849	0.104114		88.9612	67.5752	71.4157	75.984		70.2898	73.7579	70.3049	71.4509		68.0004	68.0621	63.8437	66.6354		66.0563	69.9845	66.641	67.5606		70.4315	68.1022	69.0718	69.2018		81.4978	74.2487	72.705	76.1505
CLUG_01149	0.14089	5.11281	5.05149	0.0246047	0.104117		34.3252	33.6143	38.4011	35.4469		39.2712	36.822	34.4302	36.8411		33.261	29.1165	32.9516	31.7764		33.1533	30.8714	38.2926	34.1058		33.0088	32.3166	32.8662	32.7305		30.3588	32.8006	32.619	31.9261
CLUG_01929	0.102778	6.15752	5.04739	0.024663	0.104283		77.7903	70.8673	75.586	74.7479		73.5624	72.2759	73.6757	73.1714		68.5917	68.2476	67.2039	68.0144		69.3091	72.6386	66.9379	69.6285		63.1388	69.5628	74.8718	69.1911		71.9194	70.3723	66.2205	69.5041
CLUG_05205	-0.107288	7.76823	5.04378	0.0247145	0.10442		213.669	208.79	219.807	214.089		206.316	201.666	194.663	200.882		252.488	228.852	234.347	238.562		226.693	210.093	218.476	218.421		221.466	217.087	204.579	214.377		207.641	208.731	202.984	206.452
CLUG_03549	0.154184	4.91599	5.03967	0.0247732	0.104587		31.6848	32.2282	33.7096	32.5409		30.0226	30.21	32.7448	30.9924		31.1915	27.2619	32.0845	30.1793		29.5252	24.306	26.5674	26.7995		28.7867	29.7605	26.8906	28.4792		27.5989	32.0552	29.6715	29.7752
CLUG_01915	0.350792	2.67498	5.03574	0.0248294	0.10469		8.73363	6.23771	9.03556	8.0023		6.26063	5.814	6.5008	6.19181		6.50438	7.41821	6.07003	6.66421		4.75405	4.47007	4.15579	4.45997		5.56543	5.65996	5.0969	5.44077		5.51977	5.96375	2.5545	4.67934
CLUG_02629	-0.0916506	7.88328	5.0353	0.0248358	0.10469		228.902	232.008	225.715	228.875		237.762	221.73	210.674	223.389		241.845	258.71	247.137	249.231		234.45	236.914	239.7	237.021		237.586	230.78	246.585	238.317		228.584	225.43	231.28	228.431
CLUG_00378	-0.127869	6.35626	5.03314	0.0248668	0.10474		67.0255	77.2783	82.0151	75.4397		68.4401	84.8159	81.0192	78.0917		80.4178	84.9385	77.5013	80.9526		87.3244	89.122	88.6074	88.3513		80.9866	90.3769	81.199	84.1875		73.2182	75.7397	73.2945	74.0841
CLUG_02486	-0.324254	2.76046	5.02328	0.0250088	0.105257		7.31188	4.15847	4.8653	5.44522		5.83377	5.016	6.5008	5.78352		6.35656	5.3782	7.04557	6.26011		7.38129	7.96231	8.46	7.93453		7.67645	6.75544	5.97568	6.80253		9.09139	8.20016	7.2705	8.18735
CLUG_01638	0.140123	5.69545	5.02081	0.0250445	0.105326		53.6204	59.4315	60.295	57.7823		54.9228	48.678	50.4414	51.3474		55.4351	53.0402	50.2946	52.9233		48.7916	44.7007	44.6747	46.0557		47.9778	51.4874	48.86	49.4417		45.2946	49.3501	51.2865	48.6437
CLUG_04645	0.156639	7.38481	5.01155	0.0251787	0.105768		181.781	186.958	205.038	191.259		162.492	162.792	165.048	163.444		192.914	142.43	145.139	160.161		153.131	175.45	165.193	164.591		135.106	155.375	169.252	153.244		185.562	167.283	181.173	178.006
CLUG_03436	-0.116896	5.88281	5.01089	0.0251883	0.105768		59.5106	59.4315	58.3836	59.1086		52.3616	50.844	55.016	52.7405		62.6786	61.0148	57.9905	60.5613		59.5508	58.8094	61.001	59.7871		61.7955	64.4506	57.8235	61.3565		55.5224	56.3575	49.7145	53.8648
CLUG_03928	0.0959931	9.30003	5.00801	0.0252303	0.105834		637.758	655.133	625.192	639.361		651.533	675.563	670.184	665.76		604.908	622.759	604.185	610.617		616.776	624.692	612.534	618.001		619.49	604.521	604.598	609.536		639.482	627.536	643.341	636.786
CLUG_05721	-0.109882	5.96488	5.00716	0.0252427	0.105834		62.9634	61.3375	53.8659	59.3889		57.6263	58.824	60.4334	58.9612		68.8873	64.1675	65.2529	66.1026		63.8044	64.2573	61.1495	63.0704		62.3712	64.6331	60.8113	62.6052		62.5033	63.6631	67.3995	64.522
CLUG_04632	-0.113505	6.90356	4.99874	0.0253658	0.106268		116.99	123.541	111.728	117.42		102.589	105.792	120.385	109.589		129.644	118.32	112.729	120.231		122.98	119.016	128.978	123.658		124.742	120.32	131.289	125.45		103.739	97.0601	102.376	101.059
CLUG_02572	-0.106025	7.0422	4.99681	0.025394	0.106305		125.521	139.136	128.757	131.138		118.81	116.166	124.599	119.858		130.679	144.655	137.985	137.773		143.247	135.918	127.494	135.553		128.389	132.005	135.683	132.026		115.104	117.039	114.559	115.567
CLUG_00814	-0.084322	7.38044	4.98562	0.0255588	0.106913		160.861	159.581	170.459	163.634		158.081	158.688	152.889	156.553		175.175	168.208	168.335	170.573		172.897	169.444	170.091	170.81		161.014	173.816	170.483	168.437		157.801	154.312	151.698	154.604
CLUG_02744	-0.100583	9.14247	4.98329	0.0255932	0.106975		566.264	557.929	528.407	550.867		531.158	537.966	514.647	527.923		549.768	595.683	582.832	576.094		585.999	570.493	587.747	581.413		614.692	570.013	562.769	582.491		545.808	580.422	574.566	566.932
CLUG_01637	0.108237	7.05279	4.98177	0.0256158	0.106987		122.677	147.972	145.09	138.58		134.604	127.566	149.278	137.149		128.609	125.182	130.072	127.955		136.867	124.324	126.9	129.363		123.783	131.092	127.774	127.55		121.922	126.282	125.956	124.72
CLUG_02141	-0.0972278	7.11367	4.97987	0.025644	0.107023		137.098	138.962	132.58	136.213		131.046	130.302	124.237	128.529		150.044	142.244	146.114	146.134		131.987	149.328	141.594	140.97		134.722	141.864	136.913	137.833		131.988	137.465	140.301	136.584
CLUG_02861	-0.0875386	7.83283	4.96713	0.0258334	0.107731		224.434	228.023	218.07	223.509		204.893	226.176	210.554	213.874		226.619	229.779	222.207	226.201		243.082	235.656	237.325	238.688		234.324	235.345	232.524	234.064		222.577	209.924	208.683	213.728
CLUG_02266	-0.139301	5.92799	4.9613	0.0259207	0.108013		59.9168	60.6444	62.7277	61.0963		54.2114	52.212	53.2102	53.2112		68.4438	60.273	61.7843	63.5004		59.0503	63.6985	61.5947	61.4478		68.5123	68.8325	53.7811	63.7086		59.9058	62.6194	55.413	59.3127
CLUG_04062	-0.121305	6.67228	4.95557	0.0260067	0.108289		83.8835	88.5409	98.3486	90.2577		100.882	102.258	101.244	101.461		100.966	95.1386	96.7954	97.6332		101.837	109.098	106.863	105.933		109.965	109.548	116.35	111.954		129.39	128.519	128.118	128.676
CLUG_04058	-0.192446	4.55164	4.9527	0.02605	0.108386		24.576	20.6191	18.0711	21.0888		23.7619	21.66	19.1412	21.5211		22.9132	20.2146	21.6787	21.6022		25.8971	27.7982	23.4505	25.7153		24.1808	28.665	24.6057	25.8172		24.839	25.1969	27.903	25.9796
CLUG_03396	-0.114501	6.57327	4.94826	0.026117	0.108582		93.0233	84.3824	80.9726	86.1261		91.4906	93.8219	95.7062	93.6729		90.3222	93.0986	91.2673	91.5627		106.09	103.929	98.9968	103.005		103.248	97.8626	96.1382	99.083		95.2973	98.4019	102.376	98.6919
CLUG_03020	-0.107396	6.75083	4.93585	0.0263051	0.109281		98.101	90.7934	110.859	99.9179		105.862	99.4079	107.624	104.298		107.618	115.168	107.96	110.249		112.721	116.641	108.199	112.52		115.914	105.348	105.102	108.788		113.642	109.733	121.83	115.068
CLUG_03842	-0.163668	4.98306	4.93217	0.0263612	0.109431		30.6693	27.3766	25.1953	27.7471		29.738	31.806	29.2536	30.2659		28.2349	29.3019	33.4936	30.3435		33.4035	29.6142	33.0979	32.0385		35.8874	33.2295	38.6662	35.9277		39.2878	34.7389	37.5315	37.1861
CLUG_00286	0.120428	8.59308	4.92425	0.0264823	0.10985		399.716	371.837	380.363	383.972		411.067	417.696	440.128	422.964		411.55	400.213	412.762	408.175		354.677	353.694	348.493	352.288		349.854	355.117	365.571	356.848		446.128	456.376	425.619	442.708
CLUG_04821	0.141398	5.18575	4.90431	0.0267897	0.111041		36.7625	35.6936	40.66	37.7054		40.5518	39.102	35.634	38.4293		38.8785	33.1965	33.9272	35.334		37.1567	34.5034	29.0905	33.5835		36.0793	33.7772	34.9753	34.9439		46.7557	47.5609	48.732	47.6829
CLUG_04861	-0.152836	5.28926	4.90149	0.0268336	0.111113		42.4495	38.4659	34.2309	38.3821		32.0146	34.884	36.4767	34.4584		37.4002	34.3092	42.2734	37.9943		41.2852	44.4213	40.3705	42.0257		39.9176	45.0971	37.6116	40.8754		40.2619	34.1425	33.012	35.8055
CLUG_02444	0.12203	5.44905	4.90058	0.0268477	0.111113		44.4806	44.7036	45.1778	44.7873		44.109	46.512	46.9502	45.8571		39.0263	41.7274	43.4658	41.4065		38.2826	40.2306	46.901	41.8048		39.7256	44.1842	43.5873	42.4991		41.8853	41.8954	36.156	39.9789
CLUG_01869	0.0896389	7.11958	4.88771	0.0270485	0.11179		146.034	138.269	150.303	144.869		149.117	143.07	134.229	142.139		139.401	137.608	134.408	137.139		133.739	127.956	137.141	132.945		134.722	133.648	137.968	135.446		144.651	138.061	143.248	141.987
CLUG_04694	0.55321	2.01426	4.88747	0.0270523	0.11179		2.23418	4.15847	7.993	4.79522		3.41489	2.964	6.74157	4.37349		3.69567	3.52365	2.70984	3.30972		3.62809	3.07317	2.82	3.17375		3.4544	2.00837	3.33935	2.93404		4.87039	3.13097	4.1265	4.04262
CLUG_04260	0.116558	5.97203	4.87472	0.0272529	0.112534		67.0255	68.095	67.9405	67.687		62.1795	61.674	65.4895	63.1143		64.896	61.3857	61.2423	62.508		59.801	53.7805	55.6579	56.4131		63.9065	61.3467	61.8659	62.373		65.1009	70.6705	67.989	67.9201
CLUG_01033	0.779835	0.527302	4.87089	0.0273134	0.112635		1.42175	1.55943	2.60641	1.86253		1.56516	1.254	0.963081	1.26075		1.47827	0.741821	0.541967	0.920686		1.37617	0.419069	1.03895	0.94473		0.767645	0.547739	1.05453	0.789972		1.13642	1.04366	0.5895	0.923194
CLUG_01923	0.0826234	7.2218	4.87057	0.0273185	0.112635		150.706	152.477	156.906	153.363		156.089	156.408	148.555	153.684		143.392	151.146	149.8	148.113		145.499	148.77	140.703	144.991		140.095	142.229	146.58	142.968		137.02	148.796	148.554	144.79
CLUG_03753	0.108195	6.62423	4.86618	0.0273881	0.112836		93.8358	102.576	104.952	100.454		102.589	109.098	100.401	104.029		89.8787	104.04	100.914	98.2778		101.336	95.5477	89.0526	95.3122		92.5013	88.7336	95.0836	92.1062		116.402	119.722	116.721	117.615
CLUG_00123	-0.108377	8.73589	4.86334	0.0274332	0.112937		423.886	368.545	381.926	391.452		417.186	424.65	415.208	419.015		409.185	402.809	413.846	408.613		465.897	454.83	450.458	457.061		453.87	447.502	447.649	449.674		456.518	441.02	422.082	439.873
CLUG_04978	-0.10694	7.10648	4.85852	0.0275099	0.113168		146.441	136.537	132.232	138.403		117.529	131.214	123.515	124.086		151.227	146.324	142.863	146.805		143.372	136.477	134.173	138.007		144.701	136.387	136.738	139.275		109.097	113.759	107.682	110.179
CLUG_04783	0.145266	5.04557	4.85551	0.0275579	0.113277		34.3252	32.4014	35.0997	33.9421		35.4295	33.63	36.4767	35.1787		32.2263	30.0438	34.0355	32.1019		32.2775	29.3348	35.9179	32.5101		32.0492	27.0218	28.1209	29.0639		27.2742	34.4407	28.0995	29.9381
CLUG_00908	-0.0930664	8.34812	4.85426	0.0275779	0.113277		325.175	320.029	294.351	313.185		311.182	304.152	316.252	310.528		323.445	307.485	313.691	314.874		343.293	342.24	337.509	341.014		346.784	349.64	339.208	345.21		294.496	290.435	309.88	298.27
CLUG_03716	0.117491	6.78644	4.84945	0.027655	0.113508		107.444	119.903	117.289	114.878		117.245	110.922	117.376	115.181		111.757	117.579	115.114	114.817		105.715	105.186	106.715	105.872		102.289	103.157	88.7564	98.0675		108.934	116.89	104.145	109.99
CLUG_01018	-0.147571	5.83991	4.84504	0.0277258	0.113713		43.4651	56.4859	58.5574	52.8361		46.9547	60.648	52.6083	53.4037		60.1655	51.0002	60.3752	57.1803		56.7984	61.0444	60.4074	59.4167		62.5631	58.2429	62.3931	61.0664		64.2891	60.0848	61.5045	61.9595
CLUG_01125	0.295764	7.55265	4.84091	0.0277923	0.1139		143.597	154.21	161.598	153.135		265.081	263.682	267.375	265.379		138.514	123.328	145.356	135.732		194.541	193.47	194.58	194.197		183.083	182.762	185.598	183.814		260.241	240.339	244.839	248.473
CLUG_05024	-0.11254	6.8055	4.83579	0.0278749	0.114153		115.771	104.135	98.5224	106.143		110.415	102.714	104.735	105.955		110.722	106.451	106.442	107.872		110.97	117.898	124.674	117.847		125.318	110.095	122.501	119.305		109.908	114.504	122.812	115.742
CLUG_01809	-0.130698	5.07415	4.82113	0.0281129	0.114972		32.7003	32.5747	33.0146	32.7632		31.4454	29.412	30.5778	30.4784		32.9654	32.4547	35.0111	33.4771		31.0264	36.459	36.0663	34.5173		34.9279	35.4204	36.7329	35.6937		31.0081	29.0733	31.44	30.5071
CLUG_01907	-0.117126	9.19827	4.82089	0.0281169	0.114972		587.388	538.696	533.793	553.292		536.991	581.742	560.513	559.749		540.455	560.446	563.321	554.741		649.053	641.455	627.821	639.443		627.358	614.197	626.392	622.649		580.875	572.073	570.243	574.397
CLUG_00453	0.0870375	8.27143	4.81782	0.0281669	0.115028		310.552	308.247	325.28	314.693		323.703	328.434	314.928	322.355		287.228	284.303	301.984	291.172		300.881	293.628	314.207	302.905		310.896	302.352	313.547	308.932		303.75	332.33	322.456	319.512
CLUG_04706	-0.0919731	8.22652	4.81747	0.0281726	0.115028		293.897	305.128	284.099	294.375		276.748	283.86	277.367	279.325		308.219	324.176	289.411	307.268		297.629	313.464	311.09	307.394		290.938	306.368	318.117	305.141		274.69	282.831	271.759	276.427
CLUG_05069	-0.539056	5.1863	4.8101	0.0282935	0.115361		18.0766	14.7279	15.6385	16.1477		47.6662	41.838	30.5778	40.0273		29.1219	20.0292	24.8221	24.6577		44.6631	47.2151	44.2295	45.3692		54.3109	49.8442	56.0659	53.407		60.7175	46.07	67.3995	58.0623
CLUG_05932	0.252946	3.70943	4.80991	0.0282965	0.115361		11.7802	11.6091	13.0321	12.1405		17.359	16.188	13.6035	15.7168		13.8957	14.2801	10.731	12.9689		9.25789	13.1308	9.94421	10.7776		12.4742	10.7722	12.8301	12.0255		15.0982	13.5675	15.1305	14.5987
CLUG_04643	0.11354	6.2441	4.80336	0.0284042	0.115714		71.2908	75.7189	79.7562	75.5886		76.835	81.5099	85.8346	81.3932		77.3135	70.1021	75.767	74.3942		68.058	72.3593	71.3905	70.6026		67.169	77.0486	78.3869	74.2015		78.2509	78.8706	78.207	78.4428
CLUG_04870	-0.237577	6.454	4.79551	0.028534	0.116156		65.4007	66.7089	68.1143	66.7413		85.23	92.6819	91.4927	89.8015		73.1743	69.7312	71.1061	71.3372		103.713	109.517	103.004	105.411		102.481	101.149	102.29	101.973		116.889	124.046	106.11	115.682
CLUG_00083	0.104849	7.09063	4.78882	0.0286451	0.116521		132.832	131.338	146.654	136.942		140.01	153.558	142.536	145.368		139.844	140.761	137.009	139.205		125.232	128.934	135.36	129.842		129.54	120.685	129.707	126.644		140.754	144.919	140.497	142.057
CLUG_05678	-0.0838114	7.94864	4.78534	0.028703	0.11667		239.667	253.84	225.715	239.741		232.497	238.602	233.427	234.842		249.68	259.267	249.088	252.678		251.214	256.191	249.05	252.152		261.575	253.238	241.136	251.983		247.416	232.586	237.961	239.321
CLUG_01650	0.114721	6.10387	4.77605	0.0288582	0.117214		64.9945	64.9762	77.8449	69.2718		77.1196	70.4519	72.5923	73.3879		66.9656	61.3857	65.9032	64.7515		65.5559	68.0289	64.86	66.1482		70.0476	71.3886	62.2174	67.8845		70.4583	72.7578	67.3995	70.2052
CLUG_03907	0.10937	8.38329	4.77093	0.0289442	0.117476		310.552	364.386	369.242	348.06		342.485	337.326	360.313	346.708		320.341	349.212	357.59	342.381		302.633	302.987	310.942	305.521		322.795	312.394	329.19	321.459		311.867	331.883	326.386	323.379
CLUG_01050	-0.0937193	6.85777	4.76885	0.0289793	0.117531		103.585	106.214	118.679	109.493		116.675	111.834	107.022	111.844		119.148	119.062	117.824	118.678		122.73	117.479	111.316	117.175		122.631	121.963	115.471	120.022		125.007	121.213	124.384	123.535
CLUG_00679	0.768536	1.04086	4.76662	0.0290167	0.117595		3.45283	1.7327	1.91137	2.36563		2.27659	2.394	2.16693	2.27917		3.25219	0.556366	2.16787	1.99214		0.875746	1.3969	0.742105	1.00492		0.575734	1.09548	1.23029	0.967166		1.29877	1.64003	0.5895	1.1761
CLUG_02114	-0.415823	2.88211	4.76007	0.0291273	0.117956		6.09323	3.81194	4.8653	4.92349		6.68749	6.95399	6.26003	6.63384		5.61742	5.00729	6.07003	5.56492		11.3847	7.68293	11.4284	10.1654		6.7169	6.93802	9.13928	7.59806		8.11732	9.24382	9.6285	8.99654
CLUG_00826	-0.0882159	8.05314	4.75197	0.0292648	0.118425		248.198	251.934	254.038	251.39		252.844	257.754	261.958	257.519		294.471	261.307	270.333	275.37		253.716	271.976	267.9	264.531		285.372	271.131	268.378	274.96		290.113	281.638	274.51	282.087
CLUG_04828	0.240449	4.59166	4.74304	0.029417	0.118919		26.6071	23.2181	34.4046	28.0766		24.4734	25.422	23.2343	24.3766		28.6784	25.9637	25.5809	26.741		20.0171	17.7406	21.2242	19.6606		22.8374	19.7186	17.7513	20.1024		41.8853	50.6919	43.23	45.2691
CLUG_00092	-0.0915436	7.20212	4.74225	0.0294305	0.118919		144.816	137.23	144.917	142.321		143.71	137.028	137.841	139.526		156.105	148.735	151.534	152.125		136.616	150.725	154.952	147.431		156.983	155.923	143.592	152.166		145.949	141.192	152.877	146.673
CLUG_04731	-0.144285	5.72633	4.73613	0.0295355	0.119255		44.4806	47.6492	43.9615	45.3638		54.9228	57.228	46.1075	52.7528		48.3394	52.8548	53.9799	51.7247		56.298	56.2949	58.7747	57.1226		51.2403	60.6164	53.7811	55.2126		68.8348	61.8739	62.2905	64.3331
CLUG_04199	0.317392	5.39658	4.72819	0.0296721	0.119718		71.2908	35.347	27.8017	44.8132		54.496	45.486	50.2006	50.0608		28.3828	34.6801	30.3502	31.1377		37.1567	37.8559	49.5726	41.5284		44.3315	42.9062	38.6662	41.968		37.1773	37.8698	38.907	37.9847
CLUG_05659	0.0974356	7.01091	4.71923	0.0298272	0.120255		144.003	140.175	130.668	138.282		129.766	126.654	130.618	129.013		126.688	136.866	128.013	130.522		120.603	122.787	120.963	121.451		128.581	122.146	118.811	123.179		126.63	121.213	121.437	123.093
CLUG_04050	0.104564	8.24008	4.71387	0.0299201	0.120541		311.364	334.93	284.273	310.189		313.316	326.04	313.483	317.613		253.375	305.445	290.278	283.033		284.117	309.413	295.506	296.345		296.887	303.812	299.136	299.945		294.172	277.016	298.09	289.759
CLUG_03093	0.376119	3.19741	4.69185	0.0303061	0.122006		9.13985	8.14368	17.3761	11.5532		9.24866	8.89199	9.02889	9.05651		12.8609	6.49094	8.2379	9.19659		8.13193	7.40355	6.97579	7.50376		5.75734	6.75544	8.2605	6.92443		9.25374	8.34925	9.2355	8.94616
CLUG_02967	0.106485	7.30156	4.6719	0.0306599	0.12334		188.687	155.423	159.86	167.99		169.606	150.366	160.835	160.269		144.575	151.888	149.041	148.501		147.125	159.246	166.825	157.732		155.064	149.898	149.919	151.627		150.17	159.978	153.27	154.473
CLUG_03371	-0.103828	9.7361	4.66956	0.0307018	0.123417		865.645	822.858	798.952	829.152		824.981	794.237	770.947	796.722		881.344	862.924	872.567	872.278		889.258	873.759	896.908	886.642		883.368	874.921	849.777	869.355		845.5	845.958	834.928	842.129
CLUG_03945	0.0994976	9.36794	4.6645	0.0307924	0.12369		726.516	698.45	687.919	704.295		649.967	689.471	660.072	666.504		645.856	625.17	639.847	636.957		640.045	651.652	661.216	650.971		605.864	660.207	643.616	636.563		693.706	681.657	686.571	687.311
CLUG_01433	-0.156278	5.18843	4.65532	0.0309574	0.124156		32.4972	29.2826	32.8408	31.5402		33.8643	34.998	37.6806	35.5143		33.8524	32.6401	35.6614	34.0513		40.7848	40.51	42.0032	41.0993		42.0286	33.9598	37.4359	37.8081		35.7162	38.6153	36.156	36.8292
CLUG_00795	0.774413	3.13793	4.6552	0.0309597	0.124156		5.2808	2.94559	6.60291	4.9431		4.12633	10.488	34.5505	16.3883		9.60875	7.97458	4.9861	7.52314		6.13022	5.72728	6.97579	6.27776		3.64632	5.84254	5.79993	5.09626		55.5224	7.3056	4.1265	22.3182
CLUG_00727	0.0947822	6.62441	4.65427	0.0309764	0.124156		97.0855	109.333	107.037	104.485		97.8935	98.1539	101.966	99.3379		96.5309	100.517	95.8198	97.6225		93.9551	95.2684	91.7242	93.6492		100.753	96.2194	90.6897	95.8875		87.9917	89.7545	96.0885	91.2782
CLUG_03837	0.140201	5.65549	4.64706	0.0311067	0.124586		50.1676	47.6492	55.4297	51.0822		50.0851	58.824	53.8122	54.2404		42.4263	44.8802	46.9344	44.747		47.0401	55.8759	52.9863	51.9674		43.9477	49.1139	49.2115	47.4244		52.2755	49.7973	47.16	49.7443
CLUG_02493	-0.157983	10.5067	4.6458	0.0311296	0.124587		1465.02	1381.65	1158.29	1334.99		1391.85	1442.9	1288.96	1374.57		1273.23	1429.3	1405.21	1369.25		1563.96	1593.44	1600.28	1585.89		1544.31	1606.15	1633.12	1594.53		1655.12	1697.73	1656.89	1669.91
CLUG_05232	0.623286	1.07135	4.6356	0.0313152	0.125238		2.6404	2.42578	3.30146	2.78921		1.99202	2.166	1.44462	1.86755		2.2174	0.927277	1.19233	1.44567		1.37617	2.51441	1.48421	1.7916		0.767645	1.09548	1.5818	1.14831		1.62346	2.23641	1.965	1.94162
CLUG_01665	-0.10086	9.0773	4.62697	0.0314731	0.125777		557.531	533.498	517.286	536.105		509.957	492.822	482.865	495.214		541.638	566.381	540.667	549.562		584.373	551.495	551.087	562.318		578.613	528.933	546.072	551.206		528.437	529.73	524.262	527.476
CLUG_04631	-0.123239	6.22089	4.62128	0.0315777	0.126103		86.5239	66.7089	68.4618	73.8982		63.46	70.6799	67.2953	67.1451		69.3308	80.6731	76.9594	75.6544		77.6912	76.4103	75.5463	76.5493		78.2998	78.144	77.8596	78.1012		54.7107	55.7611	48.1425	52.8714
CLUG_05507	0.107656	6.22002	4.61348	0.0317216	0.126585		82.6648	77.2783	69.5043	76.4825		79.1116	82.3079	72.7126	78.0441		69.3308	68.9894	68.8298	69.05		74.6887	73.4768	69.9063	72.6906		79.2594	72.1189	71.5324	74.3036		64.1268	72.6087	69.7575	68.831
CLUG_01065	-0.0937121	7.43173	4.60411	0.0318954	0.127186		164.517	170.324	162.814	165.885		159.931	166.668	165.65	164.083		176.062	164.87	157.062	165.998		179.653	186.486	182.706	182.948		176.942	187.509	179.622	181.358		163.158	153.567	154.252	156.992
CLUG_04010	0.153939	5.84305	4.59724	0.0320235	0.127603		74.5405	59.085	50.7382	61.4546		58.7646	62.6999	58.2664	59.9103		51.1481	57.3057	62.9766	57.1435		54.7967	53.6408	51.3537	53.2637		51.6242	59.1558	48.5085	53.0961		45.6193	41.4481	38.7105	41.926
CLUG_00552	-0.125885	6.4988	4.59288	0.032105	0.127835		78.8058	81.0903	80.7988	80.2316		92.6289	88.2359	87.7608	89.5419		84.7048	79.1894	86.3896	83.4279		93.9551	95.4081	101.817	97.06		100.945	95.3065	101.762	99.3381		80.0367	87.369	95.3025	87.5694
CLUG_03515	-0.0945075	7.31044	4.584	0.0322717	0.128405		136.691	149.185	157.601	147.826		158.935	156.18	150.12	155.078		164.531	155.782	161.073	160.462		177.526	161.202	156.584	165.104		170.801	155.558	158.531	161.63		179.23	172.502	166.042	172.591
CLUG_04970	-0.138216	5.92338	4.5824	0.032302	0.128432		42.4495	61.3375	57.6886	53.8252		61.7526	56.886	58.748	59.1288		65.0438	66.9494	64.3857	65.4596		65.1805	61.6032	56.2516	61.0118		62.1793	62.077	59.9326	61.3963		63.1527	64.5576	69.954	65.8881
CLUG_04837	-0.140466	5.65571	4.58044	0.032339	0.128486		52.4018	54.58	46.5679	51.1832		45.2473	42.522	42.8571	43.5421		46.122	47.662	52.2456	48.6765		57.0486	54.479	55.8063	55.778		51.6242	52.5829	49.3872	51.1981		48.0545	53.0774	50.304	50.4786
CLUG_03482	0.174145	4.65153	4.57764	0.0323918	0.128602		27.8258	23.9112	25.7166	25.8179		27.1768	26.22	28.1701	27.189		17.7392	24.4801	22.5458	21.5884		21.143	23.4679	25.9737	23.5282		25.1404	26.2914	26.8906	26.1075		24.0273	22.5132	27.7065	24.749
CLUG_00850	-0.0932679	8.44898	4.57613	0.0324204	0.128622		343.861	357.802	349.954	350.539		311.751	320.226	324.318	318.765		368.68	376.845	369.513	371.68		342.542	348.107	348.493	346.38		355.804	350.37	359.595	355.256		350.181	342.767	333.657	342.202
CLUG_04486	-0.214355	3.67265	4.57292	0.0324812	0.128711		8.53052	11.9556	11.1207	10.5356		11.383	12.426	11.6774	11.8288		14.9305	12.9819	12.0317	13.3147		13.2613	12.4324	10.9832	12.2256		12.8581	15.1541	14.5877	14.2		10.7149	15.0585	12.183	12.6521
CLUG_03073	0.0935188	6.47712	4.57246	0.0324899	0.128711		93.2264	91.833	91.7457	92.2684		93.198	90.9719	91.0112	91.7271		89.4353	84.1967	84.8721	86.168		92.4538	91.2174	84.6	89.4237		83.8653	87.0904	78.5626	83.1728		85.0695	87.9654	94.9095	89.3148
CLUG_00522	0.132001	6.27589	4.57034	0.0325302	0.128777		66.8224	87.6745	91.9195	82.1388		77.1196	81.7379	81.0192	79.9589		80.4178	80.3022	78.9104	79.8768		74.1882	73.4768	67.8284	71.8311		66.2094	75.5879	70.8294	70.8756		70.1336	79.467	78.7965	76.1324
CLUG_04013	0.0866144	7.01662	4.5632	0.0326661	0.129221		122.88	137.576	138.314	132.923		136.453	134.406	129.775	133.545		122.105	132.601	127.254	127.32		124.356	127.956	125.416	125.909		128.389	122.146	123.732	124.755		121.597	122.555	121.24	121.798
CLUG_02963	0.0880116	7.75939	4.55991	0.0327288	0.129376		212.654	225.771	233.708	224.044		223.106	208.164	237.279	222.85		199.566	207.71	219.063	208.78		217.31	211.071	210.016	212.799		218.203	207.775	206.688	210.889		205.368	209.775	228.136	214.427
CLUG_01006	-0.110459	6.05405	4.55588	0.0328058	0.129587		60.7292	62.3771	66.8979	63.3348		57.9108	64.0679	65.008	62.3289		74.6526	68.2476	69.9138	70.938		66.0563	67.7495	61.2979	65.0346		68.7043	70.8408	65.5567	68.3673		65.2632	62.023	61.8975	63.0612
CLUG_04940	0.846721	0.237978	4.54368	0.0330404	0.130419		1.42175	0.693079	0.695043	0.936625		1.42287	1.596	1.20385	1.40757		0.443481	0.370911	0.758754	0.524382		0.625533	0.558759	0.742105	0.642132		1.7272	0.18258	0.527266	0.812349		1.13642	1.64003	0.9825	1.25299
CLUG_04968	-0.0961587	7.96461	4.53733	0.0331632	0.130809		237.23	253.32	256.645	249.065		237.335	228.342	220.305	228.661		265.497	249.623	237.707	250.942		248.587	255.772	252.316	252.225		253.131	280.807	260.469	264.803		249.039	237.059	264.096	250.065
CLUG_00400	0.117584	6.21323	4.5301	0.0333037	0.131268		77.5871	77.4516	77.4973	77.512		71.5704	79.3439	79.8154	76.9099		84.8526	70.473	74.6831	76.6696		67.4325	70.683	70.2031	69.4395		65.4418	66.8241	71.0051	67.757		76.9521	74.9942	75.456	75.8008
CLUG_05653	-0.179061	5.34647	4.5268	0.0333679	0.131381		31.4817	31.8816	35.2735	32.8789		39.5558	40.242	43.459	41.0856		38.1393	35.6074	36.095	36.6139		44.4128	45.1198	44.3779	44.6368		42.0286	50.7571	44.9934	45.9263		49.0286	49.201	43.4265	47.2187
CLUG_05903	-0.164113	4.41793	4.52616	0.0333804	0.131381		17.6704	18.1933	20.6775	18.8471		17.6436	21.09	21.3082	20.0139		21.7306	19.8437	20.9199	20.8314		21.0179	25.0045	20.9274	22.3166		24.1808	22.2747	22.6724	23.0427		22.8908	25.7932	28.689	25.791
CLUG_04158	0.203853	3.78344	4.52443	0.0334142	0.13142		13.202	15.0745	16.5073	14.9279		13.2327	15.846	13.4831	14.1873		11.974	13.5382	15.1751	13.5624		12.0102	11.7339	13.5063	12.4168		11.7066	12.2328	11.5999	11.8464		12.9877	13.1203	12.7725	12.9602
CLUG_03159	0.0857903	7.22057	4.51973	0.0335061	0.131686		161.268	157.329	148.566	155.721		150.967	157.434	146.75	151.717		143.983	153.557	150.125	149.222		141.996	150.027	141.148	144.39		140.671	146.794	137.441	141.635		154.391	152.225	161.13	155.915
CLUG_00982	-0.177565	4.37875	4.50919	0.0337131	0.132405		18.6859	16.2874	24.674	19.8824		17.5013	18.24	18.6597	18.1337		22.174	21.5128	19.294	20.9936		21.143	24.0266	20.7789	21.9829		21.3022	21.3618	22.1452	21.603		29.3847	26.0914	27.3135	27.5965
CLUG_04737	0.0999943	7.25848	4.50777	0.0337413	0.13242		153.549	163.74	168.548	161.946		163.203	150.48	152.769	155.484		167.044	146.695	154.135	155.958		147	138.572	140.703	142.092		151.802	149.533	139.725	147.02		165.106	160.574	150.912	158.864
CLUG_05492	-0.194251	5.28139	4.5014	0.033867	0.132792		30.6693	33.2678	31.6245	31.8538		36.5678	38.304	40.4494	38.4404		35.6263	28.7456	36.3118	33.5612		42.9116	43.7229	43.3389	43.3245		40.8771	48.3836	45.5206	44.9271		44.3205	42.4917	44.409	43.7404
CLUG_03755	-0.125379	7.8353	4.50051	0.0338848	0.132792		209.404	190.943	198.782	199.71		227.09	235.296	229.213	230.533		203.262	213.274	219.497	212.011		261.223	244.038	240.739	248.666		253.899	245.935	240.433	246.756		335.083	336.356	340.534	337.324
CLUG_02074	0.200355	7.49456	4.49904	0.0339139	0.132811		279.882	171.017	147.175	199.358		188.53	202.806	178.892	190.076		135.114	167.652	175.381	159.382		166.392	179.641	185.378	177.137		168.498	173.451	177.337	173.095		194.329	180.404	187.264	187.332
CLUG_00737	-0.122103	5.63517	4.49683	0.0339577	0.132887		49.5583	43.1442	53.3446	48.6823		43.2553	44.118	47.9133	45.0955		53.6612	51.0002	54.0883	52.9166		47.1652	49.1708	51.5021	49.2794		50.2808	50.0268	51.8478	50.7185		47.0804	42.7899	42.837	44.2358
CLUG_05230	-0.23341	3.77688	4.49407	0.0340126	0.132994		12.3896	9.70311	15.4647	12.5191		12.8058	10.374	12.1589	11.7796		16.4088	14.0946	14.7415	15.0816		13.3864	15.7849	10.5379	13.2364		12.8581	14.2412	16.1695	14.4229		15.0982	14.6112	14.541	14.7501
CLUG_00360	0.15089	5.39339	4.49301	0.0340336	0.132994		32.4972	44.8769	44.6565	40.6769		45.5319	46.284	49.2375	47.0178		39.3219	42.8402	36.8538	39.672		36.5311	38.9734	42.4484	39.3177		41.6448	38.3417	43.5873	41.1913		60.7175	53.8229	57.5745	57.3716
CLUG_00064	-0.102123	7.89477	4.49075	0.0340787	0.133066		251.854	247.429	215.463	238.249		205.32	222.642	219.703	215.888		232.088	255.928	246.27	244.762		249.713	233.282	242.817	241.937		246.222	257.437	233.755	245.805		192.543	197.4	173.509	187.817
CLUG_05231	0.328594	3.0001	4.4893	0.0341077	0.133066		8.73363	8.14368	13.9009	10.2594		7.11435	8.89199	6.38041	7.46225		8.13048	6.49094	6.39521	7.00554		7.88172	6.00666	5.93684	6.6084		6.33307	8.39866	7.55748	7.42974		5.03274	7.00741	6.0915	6.04388
CLUG_03008	-0.124293	5.73601	4.48842	0.0341252	0.133066		45.9023	53.1938	54.7347	51.2769		46.101	46.968	53.6918	48.9203		57.8003	58.233	59.1828	58.4054		51.1686	51.8249	52.6895	51.8943		51.4322	54.7739	55.5387	53.9149		57.6329	52.7792	50.8935	53.7685
CLUG_00906	0.101923	8.02361	4.48681	0.0341573	0.133097		307.708	262.677	237.531	269.305		260.955	272.118	279.173	270.749		244.358	252.776	252.448	249.861		259.096	256.191	260.182	258.49		249.485	258.533	237.27	248.429		238.974	250.627	242.874	244.158
CLUG_01701	0.141636	6.5323	4.48392	0.0342152	0.133227		105.21	107.427	103.388	105.342		96.3284	88.5779	85.2327	90.0463		86.4787	94.9531	95.0611	92.1643		98.584	80.7406	91.5758	90.3001		88.0873	71.5712	88.5807	82.7464		88.3164	94.0782	88.425	90.2732
CLUG_00287	0.177003	6.52707	4.48126	0.0342685	0.13334		84.899	80.0506	88.9656	84.6384		115.253	112.062	106.42	111.245		82.7831	71.7712	74.0327	76.1957		93.83	103.231	91.5758	96.2121		88.2792	90.3769	88.7564	89.1375		164.944	169.072	162.309	165.442
CLUG_05401	-0.136946	5.28585	4.47546	0.034385	0.133672		37.5749	34.4807	35.7947	35.9501		38.7021	37.278	34.5505	36.8435		38.8785	32.2692	40.5392	37.2289		37.7822	42.0466	45.8621	41.897		40.4933	41.263	41.654	41.1368		38.1514	42.3426	41.4615	40.6518
CLUG_00205	0.0898568	6.44512	4.47457	0.0344029	0.133672		84.0866	94.2588	87.4017	88.5824		91.6329	89.8319	90.4093	90.6247		86.3309	89.5749	85.414	87.1066		84.8223	82.5566	80.2958	82.5582		84.8248	81.613	86.2959	84.2446		76.6275	85.5799	91.569	84.5921
[truncated: 4,057 more rows]
