# Supplementary material for: Balancing Positive and Negative Selection: In Vivo Evolution of Candida lusitaniae MRR1
Source: mBio. 2021 Mar 30;12(2):e03328-20. doi: 10.1128/mBio.03328-20 (PMC8092287; doi:10.1128/mBio.03328-20)
Supplement: TABLE S2 [file mBio.03328-20-st002.xlsx]

## Sheet: Sheet A-Mrr1-H2O2 interaction
	Linear Model Analysis											Control (YPD)				0.5 mM H2O2
	U04-H2O2 interaction					U04 mrr1Δ +MRR1-Y813C-H2O2 interaction						MRR1-CA		MRR1-low&LOF		MRR1-CA		MRR1-low&LOF		Fold change (H2O2/Control)
Gene Name*	log2FC	logCPM	LR	PValue	FDR	log2FC	logCPM	LR	PValue	FDR		Avg	stdev	Avg	stdev	Avg	stdev	Avg	stdev	MRR1-CA	MRR1-low&LOF
CLUG_01281	-1.79849	9.66691	195.997	1.56138e-44	8.74373e-41	-1.63801	9.66691	163.009	2.48999e-37	4.64798e-34		1611.13	58.7698	103.945	80.8268	2503.53	162.935	365.121	59.666	1.55389	3.51264
CLUG_04093	2.3469	5.42972	178.748	9.09492e-41	2.54658e-37	0.872007	5.42972	19.4793	1.01696e-05	0.000369447		20.0864	3.04017	82.0057	19.8146	17.9821	8.01173	29.4803	5.41581	0.895238	0.359491
CLUG_04097	2.94096	6.81386	175.343	5.03805e-40	9.40435e-37	1.2701	6.81386	32.9177	9.61449e-09	8.54621e-07		50.053	14.3646	213.968	64.3265	63.7089	24.579	73.7104	12.778	1.27283	0.344493
CLUG_01393	-2.99878	8.52946	157.849	3.33924e-36	4.67494e-33	-3.25067	8.52946	185.086	3.75844e-42	1.05236e-38		400.705	36.2209	7.18276	1.36145	1445.28	269.44	205.949	51.2782	3.60685	28.6727
CLUG_04007	-1.3693	9.81385	108.825	1.77278e-25	1.98552e-22	-0.853883	9.81385	42.7476	6.22781e-11	9.36806e-09		582.015	31.7129	253.162	34.7859	1402.31	290.107	1223.44	203.775	2.40941	4.83265
CLUG_03199	-1.49886	8.49882	92.145	8.05514e-22	7.51813e-19	-1.68573	8.49882	116.71	3.32341e-27	3.72222e-24		734.124	69.0803	19.6708	15.5872	1311.92	215.956	61.9949	20.2281	1.78705	3.15162
CLUG_02844	-1.24866	8.26536	87.1728	9.94416e-21	7.95533e-18	-2.00913	8.26536	228.566	1.22512e-51	6.8607e-48		187.364	46.1076	109.872	9.6692	338.148	27.6723	545.458	90.5303	1.80476	4.9645
CLUG_02238	0.861942	8.54602	67.5975	2.00521e-16	1.40365e-13	0.373341	8.54602	12.7345	0.00035898	0.0060369		329.799	45.9651	488.538	26.2004	306.218	27.1682	304.751	19.7094	0.928498	0.623802
CLUG_05005	-1.39302	5.13238	67.2446	2.39823e-16	1.49223e-13	-1.03644	5.13238	37.3374	9.93607e-10	1.11284e-07		77.0948	7.82177	7.92757	1.11284	83.0799	5.53965	20.9247	2.56437	1.07763	2.63948
CLUG_01059	1.63667	4.23039	57.5985	3.21471e-14	1.80024e-11	0.934901	4.23039	19.4468	1.03441e-05	0.000369447		15.4882	2.36332	13.3037	2.39507	37.2065	5.74324	15.9026	3.26895	2.40225	1.19535
CLUG_02348	1.50113	7.97291	56.5692	5.42545e-14	2.76205e-11	0.696419	7.97291	11.6973	0.000625911	0.00896445		46.6832	12.8532	620.199	231.484	8.89575	0.983873	67.156	29.9375	0.190556	0.108281
CLUG_01845	0.747901	7.13406	51.347	7.73983e-13	3.61192e-10	-0.0223016	7.13406	0.0434479	0.834884	0.926588		117.987	7.40831	190.882	18.0021	95.678	23.2369	123.18	5.98235	0.810923	0.645318
CLUG_02052	-2.22735	5.41941	45.1937	1.78481e-11	7.6884e-09	-1.26282	5.41941	16.6865	4.40931e-05	0.00112966		5.32766	1.57324	3.45101	0.868348	36.376	17.7244	68.2015	29.7728	6.82777	19.7628
CLUG_04801	0.869221	9.55896	43.9634	3.34576e-11	1.33831e-08	-0.0791092	9.55896	0.372031	0.541899	0.756956		343.357	119.712	491.045	156.215	868.453	46.1691	1110.52	192.546	2.5293	2.26155
CLUG_00074	-1.83791	6.29997	40.5072	1.95896e-10	7.31347e-08	-1.70677	6.29997	34.9793	3.33237e-09	3.33237e-07		12.8442	2.96795	3.80711	1.56011	167.343	26.1604	146.991	16.0859	13.0287	38.6097
CLUG_00528	0.87866	6.93341	38.9025	4.45515e-10	1.5593e-07	0.123555	6.93341	0.835966	0.360553	0.611292		112.697	50.9752	132.316	20.655	118.408	23.7527	107.227	13.2236	1.05067	0.810387
CLUG_05333	1.01744	5.40392	35.0432	3.22476e-09	9.95051e-07	0.393112	5.40392	4.76471	0.029049	0.127688		49.6879	3.98506	62.7429	5.61618	23.0036	4.52304	22.4512	4.78693	0.462961	0.357829
CLUG_04865	-0.804101	6.78962	35.0359	3.23683e-09	9.95051e-07	-1.09713	6.78962	63.4628	1.63427e-15	6.10126e-13		118.441	22.7453	34.43	4.94248	235.482	69.4067	125.148	15.4908	1.98819	3.63486
CLUG_01282	-1.37047	6.48986	34.9539	3.37607e-09	9.95051e-07	-0.585514	6.48986	6.4493	0.0110996	0.0677099		143.047	12.8735	18.7491	19.8573	313.25	122.938	38.4966	18.6207	2.18984	2.05325
CLUG_00983	0.757329	8.34865	34.3613	4.57747e-09	1.28169e-06	0.916109	8.34865	47.9359	4.40379e-12	8.2204e-10		360.926	74.1808	660.808	82.6797	102.966	17.6419	91.912	13.5529	0.285282	0.13909
CLUG_04426	0.644482	8.65264	32.9928	9.25005e-09	2.46668e-06	0.0252397	8.65264	0.0514039	0.820638	0.919781		268.748	45.5173	310.605	19.6433	520.387	44.9869	522.427	45.7072	1.93633	1.68197
CLUG_05334	0.55751	7.55692	31.8306	1.68222e-08	4.282e-06	-0.0205954	7.55692	0.0416042	0.838376	0.927606		215.529	16.0529	272.082	24.5534	111.521	17.6766	121.375	8.11481	0.517428	0.446096
CLUG_02411	0.738808	5.67224	31.0486	2.5165e-08	6.12712e-06	-0.0751832	5.67224	0.382677	0.536174	0.751959		36.2355	12.2781	52.0715	12.6759	41.2125	2.96588	54.8741	5.07807	1.13735	1.05382
CLUG_04429	0.8572	8.78727	30.6553	3.08188e-08	7.19104e-06	0.0835998	8.78727	0.291842	0.589043	0.788771		583.729	45.9668	338.517	20.5856	798.988	197.516	339.202	67.1519	1.36877	1.00202
CLUG_02715	0.871731	7.02176	29.5564	5.43136e-08	1.21662e-05	-0.336401	7.02176	4.19868	0.0404555	0.15943		102.268	15.2639	196.357	33.7577	63.7411	21.7329	105.316	13.5898	0.623273	0.536352
CLUG_05282	0.83532	10.5702	29.4293	5.79927e-08	1.24907e-05	0.263411	10.5702	2.93615	0.0866172	0.258973		1282.9	185.478	1759.96	267.712	1337.9	124	1452.32	215.747	1.04287	0.825202
CLUG_03367	-1.06355	6.17807	28.6409	8.71211e-08	1.80696e-05	-1.65143	6.17807	70.2319	5.27282e-17	2.46065e-14		27.65	1.84479	31.9614	2.49086	58.6138	12.094	158.594	40.2901	2.11985	4.96204
CLUG_00820	0.913214	5.75841	27.4982	1.57239e-07	3.14477e-05	0.457099	5.75841	7.13478	0.0075603	0.0519481		34.1793	4.66512	47.3761	4.85119	58.5277	5.78429	63.3927	11.4609	1.71237	1.33807
CLUG_01501	-0.726363	9.13106	27.2757	1.76417e-07	3.36877e-05	-0.905535	9.13106	42.4671	7.18825e-11	1.03216e-08		504.489	45.8348	380.897	16.6284	692.518	68.4998	688.335	236.965	1.37271	1.80715
CLUG_01152	0.864589	5.36164	27.2318	1.8047e-07	3.36877e-05	0.0632802	5.36164	0.132278	0.716082	0.865917		50.2182	4.78424	57.8731	4.02357	27.303	7.53501	26.7093	8.00637	0.543689	0.461515
CLUG_05483	0.811056	8.8926	27.0015	2.03296e-07	3.67245e-05	-0.00456554	8.8926	0.000865279	0.976533	0.988894		395.998	112.508	569.23	138.11	358.677	35.3883	426.9	48.6838	0.905754	0.74996
CLUG_05798	0.690432	6.49086	26.2097	3.06273e-07	5.35977e-05	-0.662239	6.49086	23.3117	1.37758e-06	6.59356e-05		122.989	20.7734	71.2213	10.1969	126.811	46.336	77.463	6.39731	1.03108	1.08764
CLUG_00113	0.611847	6.49778	25.6957	3.99717e-07	6.59495e-05	0.636524	6.49778	29.2239	6.44776e-08	4.81432e-06		96.9406	11.7613	108.539	6.5865	88.3545	14.3687	68.4391	6.04245	0.911429	0.630547
CLUG_04095	2.05731	3.68684	25.6479	4.09743e-07	6.59495e-05	0.456622	3.68684	1.19107	0.275113	0.518907		4.71866	1.19082	14.9634	4.12099	12.4269	6.77162	17.5095	5.54046	2.63356	1.17016
CLUG_04206	0.692438	7.038	25.6364	4.12184e-07	6.59495e-05	0.553712	7.038	16.736	4.29589e-05	0.0011197		90.6803	7.57277	120.116	13.1435	153.747	13.2791	143.984	9.36361	1.69548	1.19871
CLUG_04134	0.464819	7.26061	25.0644	5.54485e-07	8.62532e-05	-0.00636148	7.26061	0.00476551	0.944964	0.975446		115.33	10.9502	145.891	4.61706	157.324	15.2231	186.333	17.6893	1.36412	1.2772
CLUG_00157	-1.92301	5.52395	24.9232	5.96607e-07	9.02973e-05	-3.60065	5.52395	94.5127	2.43524e-22	2.27289e-19		13.3127	7.37654	6.76931	1.55182	43.7418	7.99287	120.174	98.2017	3.28571	17.7527
CLUG_00372	0.706289	6.73176	24.803	6.34998e-07	9.35787e-05	0.805121	6.73176	33.2021	8.30627e-09	7.50244e-07		108.415	11.5657	146.292	16.7137	85.5789	12.8348	80.5447	16.6066	0.789363	0.550573
CLUG_03762	0.663297	7.10551	24.695	6.71595e-07	9.64342e-05	0.0787796	7.10551	0.333859	0.563396	0.771775		144.416	7.30304	204.82	9.63514	78.6102	15.6468	91.8234	13.3888	0.544331	0.448313
CLUG_02617	0.91604	7.50257	24.5282	7.32287e-07	0.00010252	1.34078	7.50257	53.2479	2.93995e-13	7.15813e-11		329.069	27.9399	268.014	9.95261	102.934	28.6973	46.8072	14.009	0.312804	0.174645
CLUG_00218	-0.876711	7.58453	24.399	7.83089e-07	0.000106959	-1.58411	7.58453	80.0127	3.72018e-19	2.31478e-16		92.1406	7.43467	29.2394	9.83629	474.427	132.338	302.11	100.388	5.14894	10.3323
CLUG_04160	0.818784	10.7658	24.2427	8.49294e-07	0.000113239	0.73245	10.7658	19.4971	1.0075e-05	0.00036876		1619.3	558.868	2365.9	188.993	1420.58	471.194	1269.67	196.649	0.87728	0.536654
CLUG_01303	0.720122	6.21253	24.0433	9.41941e-07	0.000122671	0.541069	6.21253	14.4229	0.000146013	0.0029842		79.6593	16.9229	95.1665	7.71261	66.0312	11.6213	54.3703	5.60473	0.82892	0.571318
CLUG_00549	0.728421	6.69085	23.9485	9.89499e-07	0.000125243	-0.43479	6.69085	8.19324	0.00420468	0.034729		78.3167	8.87473	112.393	16.5944	79.2592	28.4233	117.911	12.1376	1.01203	1.0491
CLUG_01243	-0.472748	7.59896	23.9069	1.01107e-06	0.000125243	-0.167365	7.59896	3.04511	0.0809807	0.248625		210.545	8.6928	208.659	9.129	166.211	16.6535	183.799	22.6908	0.789434	0.880862
CLUG_03938	-0.596604	7.87703	23.8735	1.02878e-06	0.000125243	-0.39139	7.87703	10.2886	0.00133856	0.0155195		259.308	12.6329	219.499	12.6837	233.653	12.1306	239.092	34.5776	0.901063	1.08926
CLUG_03494	0.64636	7.86389	23.5952	1.18883e-06	0.000141648	-0.189148	7.86389	2.03369	0.153847	0.365066		177.189	29.2666	190.15	21.4492	282.667	48.7708	278.881	40.0693	1.59528	1.46663
CLUG_00340	-0.612638	6.91715	23.504	1.24654e-06	0.000145429	-0.576109	6.91715	20.6051	5.64442e-06	0.000229049		96.6076	12.3384	73.5735	6.03195	153.16	13.5426	166.62	14.9265	1.58538	2.26467
CLUG_04834	-0.769916	6.45726	23.1849	1.47152e-06	0.000168174	-0.84984	6.45726	27.9824	1.22425e-07	8.16167e-06		67.4087	7.15902	58.859	4.41303	97.4204	9.94677	130.621	18.585	1.44522	2.21923
CLUG_03696	-0.75421	7.09725	23.0268	1.59755e-06	0.000178925	-0.597923	7.09725	14.8869	0.000114155	0.00239427		114.268	13.0645	136.281	11.0769	107.868	21.103	156.61	55.3618	0.943994	1.14917
CLUG_04320	0.722934	6.08046	22.7617	1.83385e-06	0.000201364	0.296971	6.08046	3.95114	0.0468397	0.174287		39.3518	3.69272	52.1854	6.46587	84.2425	11.5383	85.6382	8.85568	2.14075	1.64104
CLUG_04864	-1.02676	5.43974	22.5955	1.9995e-06	0.000215331	-1.68711	5.43974	59.5934	1.16624e-14	4.08185e-12		35.512	5.90651	7.8097	1.51602	104.534	42.3867	61.1019	18.0521	2.94361	7.82386
CLUG_04204	0.788322	8.73552	22.4947	2.10729e-06	0.000222657	-0.132614	8.73552	0.648566	0.420626	0.664271		56.4682	4.01513	111.713	20.4386	580.43	190.476	900.216	84.1074	10.2789	8.05827
CLUG_01269	0.637423	6.74993	22.163	2.50459e-06	0.000259735	-0.00278624	6.74993	0.000426321	0.983527	0.991541		84.2249	5.8933	78.8968	5.07941	150.5	30.2714	131.598	20.1243	1.78689	1.66797
CLUG_03660	0.837371	11.1484	21.9632	2.77932e-06	0.000282986	0.764929	11.1484	18.3849	1.8048e-05	0.000577535		2145.34	672.725	3189.37	174.074	1803.27	551.862	1537.6	269.274	0.840553	0.482103
CLUG_00204	0.420042	6.70532	21.6572	3.25985e-06	0.000325985	0.235587	6.70532	6.89361	0.00865044	0.057193		100.817	4.94739	104.486	8.32756	105.651	4.63882	90.4272	5.35847	1.04795	0.865446
CLUG_04697	0.528648	6.52185	21.5535	3.44086e-06	0.00033805	0.397187	6.52185	12.0253	0.000524821	0.00794324		135.943	10.1296	65.8303	3.35306	167.933	18.0632	62.9042	8.49709	1.23532	0.95555
CLUG_02156	-1.74155	10.0926	21.4208	3.68744e-06	0.000356029	-1.8714	10.0926	24.9253	5.95954e-07	3.2257e-05		2252.2	296.188	5.07632	6.71744	4264.94	711.118	26.7739	33.342	1.89367	5.27426
CLUG_02623	0.455512	6.65061	21.312	3.9028e-06	0.000370435	0.171564	6.65061	2.97803	0.084402	0.255902		92.9224	5.30517	79.8613	6.3148	135.911	19.3069	107.959	13.8647	1.46263	1.35184
CLUG_02813	0.705761	7.7961	21.0772	4.41157e-06	0.000411747	-0.158083	7.7961	1.05745	0.303798	0.552127		204.348	38.6236	248.747	29.1714	185.27	28.2302	205.469	29.472	0.906637	0.826016
CLUG_03653	-0.702774	8.71492	20.8776	4.89593e-06	0.000449463	0.0782712	8.71492	0.269322	0.603787	0.800264		198.954	55.4946	199.728	15.6665	458.85	262.769	476.088	177.38	2.30631	2.38368
CLUG_00870	0.474573	8.71253	20.7241	5.30442e-06	0.000479108	0.03615	8.71253	0.122346	0.726504	0.872864		330.969	62.9262	384.5	56.4352	424.165	20.8409	469.14	29.9431	1.28159	1.22013
CLUG_04613	-0.504387	8.17277	20.3796	6.35028e-06	0.000564469	-0.287168	8.17277	6.63174	0.0100178	0.0630331		341.492	11.8563	287.271	12.8781	274.273	17.7657	266.986	33.1235	0.803162	0.929388
CLUG_05246	0.688125	7.98007	20.2134	6.92668e-06	0.000599744	0.693717	7.98007	21.1602	4.22442e-06	0.00017787		236.944	70.5352	310.776	21.1676	237.792	70.4014	198.053	28.2163	1.00358	0.637287
CLUG_05825	0.614994	7.39697	20.2038	6.96131e-06	0.000599744	0.408952	7.39697	8.87976	0.00288349	0.0267343		276.589	14.9905	160.839	12.4331	239.785	29.1045	100.654	21.3565	0.866937	0.625809
CLUG_01759	0.573539	7.02875	20.0264	7.63795e-06	0.000648069	-0.156872	7.02875	1.516	0.218226	0.451948		151.32	34.4073	114.974	22.1931	141.298	13.498	100.662	11.6339	0.933774	0.875525
CLUG_02959	-0.860612	9.77201	19.9678	7.87567e-06	0.000658265	-0.679412	9.77201	12.4586	0.000416066	0.00667327		919.871	108.114	681.46	52.6098	969.308	69.6019	1018.94	266.744	1.05374	1.49524
CLUG_04005	-0.56669	9.20389	19.7219	8.95691e-06	0.000737628	-0.375705	9.20389	8.69084	0.00319812	0.0289532		573.112	33.2349	440.323	15.1107	716.906	34.736	685.951	104.022	1.2509	1.55784
CLUG_02047	0.519975	7.6084	19.5816	9.63907e-06	0.000763718	-0.191673	7.6084	2.64138	0.104113	0.28879		167.091	19.2491	209.61	31.6126	167.574	28.1011	200.26	13.9115	1.00289	0.955391
CLUG_05194	-0.508682	7.82861	19.5783	9.65583e-06	0.000763718	-0.210712	7.82861	3.35446	0.0670233	0.220653		260.195	23.5496	231.096	7.3824	214.602	11.1407	212.725	29.3911	0.824772	0.920503
CLUG_00898	-0.599905	7.00335	19.5354	9.87531e-06	0.000763718	-0.66441	7.00335	24.2429	8.49197e-07	4.40325e-05		71.2622	3.57062	74.5431	2.22835	144.517	14.5699	218.911	22.4727	2.02796	2.9367
CLUG_04096	1.55363	3.46532	19.5068	1.00244e-05	0.000763718	0.847702	3.46532	5.21201	0.0224315	0.108196		4.61222	0.447325	16.9785	4.44358	6.72914	2.30627	10.789	2.37997	1.45898	0.635448
CLUG_03514	0.712462	5.28945	19.5029	1.00446e-05	0.000763718	1.0621	5.28945	48.9659	2.60456e-12	5.20912e-10		17.3248	0.928545	45.8211	7.62175	28.284	4.2706	43.6188	4.12255	1.63257	0.951937
CLUG_04466	-0.510137	6.42044	19.4939	1.0092e-05	0.000763718	-0.468835	6.42044	16.3237	5.33912e-05	0.00131714		99.0848	8.31728	83.111	6.42184	81.3779	3.74061	82.3763	6.39886	0.821295	0.99116
CLUG_01980	-0.62169	7.12747	19.4638	1.02526e-05	0.000765528	-0.155515	7.12747	1.34044	0.246957	0.489023		82.9531	21.4806	66.202	6.51263	173.041	72.8934	160.934	48.0279	2.086	2.43096
CLUG_01926	-0.486446	7.92247	19.0043	1.30425e-05	0.000956804	-0.220416	7.92247	3.94477	0.0470172	0.174484		234.062	5.94628	234.466	9.21638	231.557	21.1837	260.492	36.9535	0.989299	1.111
CLUG_01297	0.541508	10.3134	18.9877	1.31561e-05	0.000956804	0.324709	10.3134	6.86675	0.00878143	0.0576507		905.629	150.24	1116.16	118.203	1456.08	138.067	1414.5	148.906	1.60781	1.2673
CLUG_02693	0.720017	9.04866	18.9578	1.33639e-05	0.000958749	-0.327662	9.04866	3.9645	0.0464693	0.173485		399.182	144.115	491.054	143.283	432.443	63.451	540.271	64.3397	1.08332	1.10023
CLUG_05286	-0.565662	7.08532	18.9349	1.35252e-05	0.000958749	-0.382071	7.08532	9.00009	0.00269966	0.0258871		82.7447	6.3075	60.7442	5.33961	219.4	28.9081	198.1	28.2708	2.65153	3.26121
CLUG_03422	0.835843	11.0402	18.8958	1.38059e-05	0.000966412	0.691845	11.0402	12.9884	0.000313434	0.00548509		1920.19	585.325	2752.97	205.91	1775.64	487.717	1607.94	295.739	0.924724	0.584076
CLUG_02155	-0.684465	5.87959	18.7468	1.49275e-05	0.00103203	-1.07812	5.87959	47.8272	4.65495e-12	8.40894e-10		66.1933	7.8443	20.1064	4.27464	128.784	15.7808	61.2031	5.94699	1.94558	3.04396
CLUG_05932	-1.13122	3.96103	18.7177	1.51568e-05	0.0010351	-1.45432	3.96103	32.6663	1.09416e-08	9.57387e-07		14.471	2.42243	12.3688	1.86731	13.7306	1.76121	20.2927	6.3629	0.948835	1.64064
CLUG_02278	-1.38426	4.86955	18.6677	1.55598e-05	0.00104982	-1.74693	4.86955	31.4401	2.05688e-08	1.71918e-06		12.6956	2.27947	3.12125	1.58979	70.151	15.377	49.6315	6.07318	5.5256	15.9012
CLUG_02564	0.519866	6.65674	18.4512	1.74308e-05	0.00116206	0.512664	6.65674	18.2729	1.91411e-05	0.000602192		111.233	6.84336	113.349	8.38389	103.338	6.16214	73.8741	6.87653	0.929019	0.651742
CLUG_00170	0.564801	10.8942	18.2135	1.9747e-05	0.00130098	0.302503	10.8942	5.23518	0.0221345	0.107133		1759.85	178.641	2140.36	98.2281	1906.26	110.459	1763.05	164.675	1.0832	0.823716
CLUG_01001	-0.700027	8.21736	18.0699	2.12942e-05	0.0013866	-0.519344	8.21736	9.96742	0.00159334	0.0178812		274.11	20.4786	221.826	8.51645	337.853	26.2087	366.075	73.9937	1.23255	1.65028
CLUG_01236	1.07059	4.10278	18.0407	2.16227e-05	0.00138875	0.741417	4.10278	9.27197	0.00232688	0.0232273		9.43282	2.2354	13.7361	2.48273	21.389	2.41131	18.3278	2.0389	2.26751	1.33428
CLUG_05511	0.460376	9.05861	18.0232	2.18233e-05	0.00138875	0.328115	9.05861	9.17366	0.00245523	0.0240596		476.552	30.1148	688.706	26.79	413.884	20.0151	480.846	39.8259	0.868498	0.698188
CLUG_01971	0.815586	4.76833	17.8934	2.33631e-05	0.00147004	0.0671257	4.76833	0.126605	0.721978	0.869685		15.8563	2.92709	28.3351	5.76742	23.0982	3.54342	33.4369	2.66402	1.45672	1.18005
CLUG_00494	-1.13593	5.68297	17.8454	2.396e-05	0.00149084	-0.927641	5.68297	12.0296	0.000523614	0.00794324		50.8416	5.36149	37.5106	3.5761	56.7563	5.05599	63.2536	29.0027	1.11633	1.68629
CLUG_00740	-0.549001	7.11437	17.7102	2.57237e-05	0.00156787	0.279679	7.11437	4.78932	0.0286367	0.126571		110.055	7.01181	97.6809	5.40338	167.903	54.9121	149.596	27.995	1.52562	1.53148
CLUG_01096	-0.616511	6.66592	17.7077	2.57579e-05	0.00156787	-0.672761	6.66592	21.2726	3.9838e-06	0.0001703		55.3753	3.69258	57.5504	3.5686	117.279	7.66451	171.988	23.5759	2.1179	2.98848
CLUG_02780	0.914623	4.46575	17.5277	2.8316e-05	0.00168862	-0.434473	4.46575	3.70197	0.0543483	0.192262		12.4837	3.256	29.2859	4.80123	11.8543	3.54592	24.9466	2.28048	0.949583	0.85183
CLUG_02782	-2.67571	3.02434	17.5257	2.83446e-05	0.00168862	-2.23396	3.02434	13.1832	0.000282472	0.00510273		3.60126	0.92897	3.26233	0.558053	5.2758	1.65413	19.1645	12.2237	1.46499	5.87449
CLUG_02049	0.692578	4.77398	17.4818	2.90075e-05	0.00170991	-0.298352	4.77398	3.2603	0.070976	0.228499		15.1859	1.72298	18.9729	2.8174	33.9205	9.55109	40.2706	3.66414	2.23369	2.12254
CLUG_01359	0.477207	6.3446	17.29	3.20875e-05	0.00187177	0.0984554	6.3446	0.715924	0.397484	0.644212		95.6942	7.45986	99.346	5.05983	65.6315	8.04105	57.8714	2.89101	0.685846	0.582524
CLUG_02739	0.570754	6.61189	17.2446	3.28637e-05	0.00188702	0.104117	6.61189	0.568365	0.450909	0.694343		82.0808	3.98416	93.6919	12.3363	104.519	16.6447	106.217	10.4706	1.27337	1.13368
CLUG_00763	0.47533	8.41372	17.2354	3.30228e-05	0.00188702	0.425818	8.41372	14.0288	0.000180033	0.00353018		203.05	12.0658	279.434	16.9192	407.933	19.7117	418.085	34.3181	2.00902	1.49619
CLUG_03497	-0.461898	6.06432	17.1185	3.51183e-05	0.00198649	-0.286494	6.06432	6.66882	0.00981144	0.0619889		58.528	4.3358	50.9861	2.40585	75.9193	2.89232	83.6206	5.76046	1.29715	1.64007
CLUG_03778	0.592156	9.08591	16.7427	4.2806e-05	0.00238599	-0.0985108	9.08591	0.460048	0.497602	0.724496		530.396	40.897	607.864	21.0728	558.908	179.27	542.906	85.4929	1.05376	0.893138
CLUG_01879	-0.471241	8.06493	16.7327	4.30331e-05	0.00238599	-0.29177	8.06493	6.41182	0.0113363	0.068705		303.898	15.6936	260.988	7.37212	256.769	16.7634	262.601	31.1908	0.84492	1.00618
CLUG_02152	-0.467272	6.45284	16.6393	4.52035e-05	0.00248176	-0.605429	6.45284	29.2992	6.20217e-08	4.69353e-06		67.3415	6.21535	62.3944	5.60082	95.6049	4.7377	118.373	10.7125	1.4197	1.89717
CLUG_00702	0.470025	7.29801	16.3374	5.30082e-05	0.002882	0.719531	7.29801	39.6307	3.06816e-10	3.81816e-08		175.586	16.3526	174.73	15.3588	158.751	30.3795	108.936	12.4723	0.904118	0.623449
CLUG_05227	-0.538937	6.53986	16.2119	5.66382e-05	0.00304975	-0.0453518	6.53986	0.117205	0.732086	0.876616		98.3158	11.4439	72.1577	4.25245	119.162	15.3782	99.6827	13.0339	1.21204	1.38146
CLUG_02425	-0.88257	4.62741	16.1483	5.85701e-05	0.00312374	-0.27877	4.62741	1.75186	0.185643	0.409453		28.0306	1.14198	30.2212	3.44771	14.7737	3.63281	19.116	5.25575	0.527054	0.632534
CLUG_04062	0.478295	7.19869	16.0674	6.1127e-05	0.00322935	0.0698621	7.19869	0.348115	0.555182	0.765898		99.6081	7.91773	109.08	7.00851	190.16	23.8846	180.863	18.1928	1.90908	1.65809
CLUG_02778	0.794272	5.34542	15.997	6.34416e-05	0.00332031	-0.196999	5.34542	0.902769	0.34204	0.590634		39.1071	5.26182	59.7277	3.91514	21.3992	6.08928	30.2313	6.63152	0.547195	0.506153
CLUG_00813	-0.781861	5.48381	15.6749	7.52159e-05	0.00390008	-0.670007	5.48381	11.8138	0.000587926	0.00853128		30.1688	2.65465	24.4828	2.33924	51.1594	3.60462	70.6066	11.442	1.69577	2.88393
CLUG_05547	0.65821	5.09258	15.58	7.90871e-05	0.0040552	0.749867	5.09258	19.8245	8.4887e-06	0.000319038		47.2917	3.38359	43.1305	3.03399	26.8568	1.60601	17.5542	3.5979	0.567897	0.407001
CLUG_05695	0.425338	6.87398	15.5664	7.96556e-05	0.0040552	0.290016	6.87398	7.22515	0.00718892	0.0502399		127.395	5.41565	121.453	5.1916	121.288	8.65471	101.941	12.2203	0.952067	0.839348
CLUG_00907	-0.413381	7.74509	15.4999	8.25092e-05	0.00416263	-0.0873375	7.74509	0.701682	0.402219	0.648554		214.621	9.97328	222.793	5.60364	198.031	21.278	217.545	27.0269	0.922701	0.976442
CLUG_03699	1.05964	8.60594	15.4655	8.40241e-05	0.00417403	0.350184	8.60594	1.68695	0.194004	0.421375		539.243	80.2556	496.846	175.474	325.899	115.046	226.107	72.3395	0.604364	0.455084
CLUG_01066	-0.985131	4.63149	15.461	8.4226e-05	0.00417403	-0.650554	4.63149	6.81029	0.0090634	0.0590175		26.7878	3.24981	23.9752	1.72339	21.977	1.79643	26.2307	9.89278	0.820409	1.09408
CLUG_05788	0.421557	10.1519	15.2105	9.61673e-05	0.00472401	0.138809	10.1519	1.65797	0.197878	0.426527		917.755	128.407	1186.13	76.8211	1161.2	49.0545	1249.13	93.011	1.26526	1.05311
CLUG_03887	0.52069	9.15005	15.1027	0.000101818	0.00495075	-0.122585	9.15005	0.860295	0.353656	0.603435		286.812	107.534	315.038	80.2382	650.231	108.988	737.139	121.1	2.2671	2.33984
CLUG_04446	0.415805	7.95389	15.0891	0.000102551	0.00495075	0.0964063	7.95389	0.822803	0.364362	0.616071		178.246	12.5718	186.228	9.7057	321.844	20.3516	298.779	23.1574	1.80562	1.60437
CLUG_00786	-0.777968	5.56262	15.0605	0.00010412	0.00498351	-0.598265	5.56262	8.91617	0.00282656	0.0264253		53.1919	4.11154	44.4169	4.40303	45.9071	5.3309	47.9101	15.3837	0.863046	1.07865
CLUG_04773	-0.672284	7.56698	15.0015	0.000107425	0.00509814	-0.925455	7.56698	28.4819	9.45782e-08	6.53874e-06		106.505	4.9037	117.062	6.57794	201.889	21.3716	324.438	84.9247	1.89559	2.77152
CLUG_05783	-0.649373	6.28336	14.9737	0.000109018	0.00513026	-0.49086	6.28336	8.68944	0.00320059	0.0289532		89.2001	5.64573	73.59	6.31939	79.0457	9.19817	75.1138	20.1008	0.886162	1.02071
CLUG_05191	-0.412488	6.54804	14.9413	0.000110909	0.00517574	-0.209739	6.54804	3.99691	0.0455838	0.17168		79.9601	3.00381	78.1571	3.69537	94.6646	8.24603	112.261	11.5244	1.1839	1.43635
CLUG_03464	-0.39084	7.20027	14.8574	0.00011595	0.00533441	-0.433068	7.20027	18.258	1.92919e-05	0.000603545		117.682	5.49172	120.315	6.01323	154.527	10.4893	194.124	15.6906	1.31309	1.61347
CLUG_04008	-0.872237	4.41974	14.8531	0.000116214	0.00533441	-0.931443	4.41974	18.3294	1.8582e-05	0.000587906		14.8277	2.28056	9.48472	1.55582	26.5185	2.7645	33.017	5.22597	1.78845	3.48107
CLUG_02703	-0.547051	5.4575	14.7808	0.000120756	0.00549785	-0.347172	5.4575	6.01317	0.0141995	0.0803357		44.0416	3.551	37.4049	2.56234	46.7351	1.95981	49.9839	7.01699	1.06116	1.33629
CLUG_00704	-0.585211	7.38266	14.6983	0.000126162	0.00569764	-0.667805	7.38266	19.1159	1.23016e-05	0.000422017		135.233	4.84623	145.129	5.63129	153.812	11.1075	223.076	49.6779	1.13738	1.53709
CLUG_04030	1.13333	9.28302	14.6575	0.000128923	0.00577577	0.162327	9.28302	0.301258	0.583095	0.785313		855.341	191.873	674.16	214.868	672.573	363.222	422.395	202.783	0.786322	0.626549
CLUG_03978	0.510944	10.3365	14.6286	0.000130909	0.00581819	-0.0159486	10.3365	0.0143364	0.904693	0.95827		1042.53	272.714	1189.92	227.35	1352.94	104.806	1393.91	190.851	1.29774	1.17143
CLUG_03113	0.569728	9.62685	14.5494	0.000136532	0.0060203	0.357805	9.62685	5.73555	0.0166249	0.0890052		1245.77	106.519	469.144	27.327	1664.9	307.834	516.472	120.526	1.33644	1.10088
CLUG_02219	-4.23974	2.66287	14.4445	0.000144349	0.00628161	-1.8527	2.66287	2.91683	0.0876598	0.260005		1.69219	1.43836	1.54347	0.886662	6.54547	8.76216	18.7855	24.8162	3.86806	12.1709
CLUG_04573	-0.519804	7.7294	14.4314	0.00014536	0.00628161	-0.28521	7.7294	4.34653	0.0370844	0.15027		252.097	18.0402	214.358	13.7625	200.517	17.6911	194.435	31.4933	0.795395	0.907058
CLUG_03719	0.434369	8.20575	14.3972	0.000148025	0.00628161	0.263697	8.20575	5.29459	0.0213918	0.104579		299.925	12.7541	388.616	26.0945	223.836	11.5472	235.95	22.8172	0.746305	0.607153
CLUG_01428	0.600483	5.76925	14.3863	0.000148879	0.00628161	0.502799	5.76925	10.1411	0.00144996	0.0165372		65.1106	5.32805	53.2981	2.03576	65.9648	7.58334	42.4098	6.95417	1.01312	0.795708
CLUG_05204	-0.431957	7.62092	14.3833	0.000149116	0.00628161	-0.178181	7.62092	2.4571	0.116995	0.309259		218.09	11.9202	211.519	8.06027	169.267	12.4527	177.79	23.8625	0.776135	0.840539
CLUG_01337	0.373222	7.46355	14.3824	0.000149188	0.00628161	0.472904	7.46355	23.5401	1.22334e-06	6.06258e-05		203.824	10.7539	203.79	7.82861	173.261	15.4388	127.855	5.30467	0.850056	0.627386
CLUG_03087	-0.618128	8.60814	14.2217	0.000162488	0.00679056	-0.15448	8.60814	0.895039	0.344115	0.593668		390.965	34.1306	349.357	15.6711	395.432	76.4126	390.079	92.2966	1.01143	1.11656
CLUG_03238	-0.649578	6.29116	14.1955	0.000164768	0.00681175	-1.3062	6.29116	57.9536	2.6838e-14	8.84077e-12		20.2512	2.94971	19.3993	1.17945	105.53	33.1887	177.509	15.9496	5.21106	9.15028
CLUG_01816	-0.355554	7.88369	14.1776	0.000166341	0.00681175	-0.0802919	7.88369	0.73589	0.390981	0.639268		285.276	4.55604	226.67	6.0227	237.254	29.5134	209.589	24.8359	0.831664	0.924645
CLUG_00172	-1.23367	4.16988	14.1741	0.000166644	0.00681175	-1.12191	4.16988	12.3811	0.000433693	0.00684136		5.56395	0.938763	4.53575	1.20796	21.0382	2.5119	38.2236	10.3466	3.78116	8.42717
CLUG_05527	-0.555918	6.30055	14.0825	0.000174966	0.00710006	-0.390626	6.30055	6.97699	0.00825643	0.0553062		69.4049	5.89844	76.7889	6.98184	65.8513	2.20157	94.9538	10.9483	0.9488	1.23656
CLUG_04507	0.428972	6.86765	13.9558	0.000187156	0.00754011	0.381608	6.86765	11.581	0.000666289	0.00930478		72.0303	5.93919	95.081	5.35322	140.896	10.2395	141.872	9.21867	1.95607	1.49212
CLUG_05171	-0.603968	4.91801	13.906	0.000192183	0.00768733	-0.194999	4.91801	1.38925	0.238532	0.477404		33.2298	6.78805	34.2227	1.71901	23.2297	2.26616	27.5119	2.76168	0.699063	0.80391
CLUG_00919	-0.940049	4.35996	13.816	0.000201612	0.00800729	-0.600601	4.35996	5.91336	0.0150265	0.0830478		18.694	0.583537	18.2352	1.98838	20.3054	3.63243	25.2381	8.80108	1.0862	1.38403
CLUG_02417	0.42714	8.40616	13.7402	0.000209913	0.00827826	0.666375	8.40616	34.0353	5.4122e-09	5.31725e-07		510.762	51.6115	496.679	34.659	183.234	39.9937	124.105	9.55048	0.358746	0.24987
CLUG_02369	0.367986	7.57348	13.6511	0.000220111	0.00861975	0.0965071	7.57348	0.930625	0.334701	0.582812		214.292	5.70058	193.972	7.83082	206.389	20.7134	167.353	15.9635	0.963119	0.862769
CLUG_05568	0.569284	6.51051	13.6172	0.000224122	0.00871584	1.05104	6.51051	49.7176	1.7755e-12	3.97712e-10		67.1466	9.27315	93.9489	11.5106	105.162	33.2701	81.5934	10.0093	1.56615	0.868487
CLUG_01670	0.541989	10.7038	13.5611	0.000230923	0.0089184	-0.0729483	10.7038	0.245649	0.620156	0.811229		1797.95	51.5589	1474.01	144.46	2052.15	506.595	1636.35	224.501	1.14139	1.11013
CLUG_00508	0.34505	9.06188	13.4326	0.000247284	0.00948485	-0.0313896	9.06188	0.110761	0.739279	0.880705		502.26	30.3631	576.994	15.657	516.206	56.7563	545.377	49.972	1.02777	0.945204
CLUG_03814	0.603258	5.81314	13.411	0.00025015	0.00952953	0.537254	5.81314	10.7165	0.00106183	0.0129143		64.2319	4.24694	73.9202	4.02887	47.9471	6.35564	35.4322	5.88036	0.746469	0.47933
CLUG_01116	0.444647	5.60414	13.3147	0.000263332	0.00996393	-0.132426	5.60414	1.12225	0.289434	0.534638		52.3296	3.72003	54.6353	2.57083	43.4412	7.64975	42.6912	3.81832	0.830147	0.781385
CLUG_01387	0.386516	8.3822	13.2595	0.000271201	0.0101928	0.266423	8.3822	6.33955	0.0118075	0.0706431		298.046	14.9282	272.677	7.66051	464.046	18.1942	342.717	29.5993	1.55696	1.25686
CLUG_00129	-0.406099	8.33085	13.242	0.000273753	0.0102201	-0.13251	8.33085	1.41133	0.234837	0.473052		401.355	21.1786	348.452	18.6312	290.327	17.0012	272.409	30.7379	0.723367	0.78177
CLUG_01168	-0.654744	4.61149	13.1538	0.000286931	0.0106411	-0.600074	4.61149	11.0302	0.000896408	0.0112302		22.5339	2.15028	22.1405	2.97875	21.7921	2.46168	28.3019	2.81293	0.967082	1.27829
CLUG_05809	0.573452	5.4465	13.1241	0.000291529	0.0107217	0.333239	5.4465	4.2719	0.0387475	0.154438		49.1644	3.4979	51.3301	4.49507	40.5193	5.03944	32.7202	4.01702	0.82416	0.637447
CLUG_03368	-0.718191	5.11113	13.1151	0.000292932	0.0107217	-0.381239	5.11113	3.66838	0.0554539	0.194697		27.8297	3.40464	30.9816	2.82319	27.5825	5.21017	47.4622	6.90969	0.991115	1.53195
CLUG_01318	0.558622	5.89772	13.063	0.000301181	0.010952	-0.124465	5.89772	0.62211	0.430264	0.674304		68.8179	3.69458	49.5062	4.23067	84.0153	24.6068	59.1541	13.4546	1.22084	1.19488
CLUG_02547	0.43506	7.68435	13.0445	0.000304169	0.0109893	0.442842	7.68435	13.6268	0.00022298	0.00421854		238.241	16.3932	271.468	19.3279	158.017	12.62	145.88	15.4073	0.663265	0.537376
CLUG_02387	0.616669	6.11542	12.8628	0.000335183	0.0120322	0.511466	6.11542	9.62254	0.00192204	0.0201966		53.8587	14.0614	81.0964	10.2571	55.5505	12.9622	61.9751	11.4907	1.03141	0.764216
CLUG_00558	-0.608022	6.4007	12.767	0.000352781	0.0125491	-0.654324	6.4007	14.9121	0.00011264	0.00238032		52.2711	5.59483	51.9762	4.44539	91.156	9.23664	137.268	15.9171	1.74391	2.64099
CLUG_01696	0.385898	8.2459	12.7603	0.000354063	0.0125491	0.0706267	8.2459	0.42375	0.515072	0.738753		363.009	10.7524	330.196	8.62419	314.464	39.5057	249.369	26.7724	0.866269	0.755215
CLUG_03129	-0.490689	7.29655	12.7295	0.000359928	0.0126767	-0.416677	7.29655	9.27986	0.00231687	0.0231687		104.789	11.9251	118.961	6.38608	159.086	10.5797	232.679	27.0956	1.51816	1.95592
CLUG_03674	-0.967723	4.10785	12.7011	0.000365449	0.0127907	-0.103606	4.10785	0.154495	0.694276	0.854492		11.0048	2.6617	10.7592	2.17042	22.2925	5.81107	24.2494	4.42596	2.0257	2.25382
CLUG_04264	-0.394549	6.95758	12.6564	0.000374281	0.0128782	-0.523251	6.95758	22.1528	2.51785e-06	0.0001128		104.06	3.97557	107.423	7.29689	120.685	9.56153	160.615	14.3004	1.15976	1.49516
CLUG_01475	-0.464996	6.39266	12.6547	0.000374631	0.0128782	-0.0761229	6.39266	0.34446	0.557266	0.766809		98.8975	7.93536	68.8288	5.60975	97.1047	9.64367	74.5989	11.7215	0.981872	1.08383
CLUG_03621	-0.460507	5.94496	12.6536	0.000374848	0.0128782	-0.158121	5.94496	1.51744	0.218007	0.451914		61.9914	3.58522	59.4029	5.27732	57.4863	4.73766	59.998	7.14547	0.927328	1.01002
CLUG_03835	-0.504741	6.9424	12.5982	0.000386123	0.0130548	-0.412789	6.9424	8.56366	0.0034294	0.0302435		66.5023	7.55562	43.9659	3.32173	217.986	15.7296	182.743	14.0895	3.27788	4.15647
CLUG_00212	0.479613	6.15445	12.5859	0.000388661	0.0130548	0.327934	6.15445	5.81524	0.0158879	0.0860466		93.9664	6.00132	90.4424	5.27965	57.1638	4.67567	42.3217	6.03783	0.608343	0.46794
CLUG_01398	-0.353313	8.11704	12.5781	0.000390299	0.0130548	-0.309438	8.11704	9.63646	0.00190753	0.0201966		261.285	10.0793	285.115	10.8449	256.311	16.2781	305.648	37.7667	0.980961	1.07202
CLUG_02692	0.395984	7.16098	12.5775	0.000390409	0.0130548	-0.0339284	7.16098	0.091377	0.762434	0.893081		161.889	12.8287	157.776	7.61334	133.617	13.0974	121.95	11.5221	0.825362	0.772935
CLUG_03250	0.389724	6.42943	12.5717	0.000391643	0.0130548	0.360836	6.42943	10.7891	0.00102099	0.0125364		85.1999	2.50735	98.4889	8.08036	77.1624	2.94175	77.4006	5.24409	0.905664	0.785881
CLUG_00098	-0.535626	6.39438	12.5354	0.000399324	0.013232	-0.14217	6.39438	0.915457	0.338671	0.587351		61.3781	3.29817	63.5006	5.96849	81.1523	12.1742	107.1	17.068	1.32217	1.68659
CLUG_03270	-0.513597	6.60422	12.4682	0.000413947	0.0135447	-0.76676	6.60422	27.7925	1.35047e-07	8.8972e-06		35.153	3.96079	27.8547	2.3389	155.737	35.7743	181.527	8.95525	4.43026	6.51693
CLUG_05068	0.495882	7.11412	12.4647	0.00041472	0.0135447	0.143684	7.11412	1.16247	0.280953	0.525629		76.6922	28.6952	90.7809	21.5247	163.898	43.855	176.16	31.8632	2.13709	1.9405
CLUG_04942	-0.526175	5.61705	12.4588	0.000416016	0.0135447	-1.09157	5.61705	56.7319	4.99476e-14	1.47214e-11		27.7374	3.12948	28.6406	2.9799	49.5111	6.70317	82.645	9.0676	1.78499	2.88559
CLUG_03601	-0.651896	7.63554	12.4279	0.000422967	0.0136914	-0.3342	7.63554	3.27895	0.0701736	0.226923		232.182	10.7907	226.773	8.96804	155.603	20.3138	173.954	48.8928	0.670178	0.767086
CLUG_04094	1.64751	2.78017	12.4041	0.000428397	0.0137875	0.509618	2.78017	1.11245	0.291549	0.536961		2.38248	0.836804	6.81322	1.676	5.89976	3.00795	10.7118	3.15372	2.47631	1.5722
CLUG_05155	0.396708	8.91978	12.393	0.000430945	0.0137902	-0.0290914	8.91978	0.0668044	0.796048	0.908892		507.336	56.5677	487.56	45.8368	509.643	42.2574	456.955	40.4136	1.00455	0.937229
CLUG_00529	-0.535993	5.28722	12.3382	0.000443781	0.0141203	-0.599435	5.28722	15.1691	9.82969e-05	0.00211958		27.458	2.97016	29.1563	1.58412	40.695	5.36655	58.8898	5.16697	1.48208	2.01979
CLUG_03862	0.423674	7.60422	12.3189	0.000448394	0.0141865	0.640609	7.60422	28.5311	9.22039e-08	6.45428e-06		228.076	12.2701	244.559	16.3171	156.318	22.4445	138.256	17.7345	0.685373	0.565327
CLUG_01240	-0.400839	6.22678	12.2579	0.000463303	0.0145758	-0.29197	6.22678	6.79828	0.00912455	0.0591406		76.2457	3.84905	72.497	3.39525	65.9195	6.75422	77.4399	5.66271	0.864566	1.06818
CLUG_03300	-0.69501	4.9202	12.1909	0.000480224	0.0150177	-0.68537	4.9202	11.9739	0.000539504	0.00810732		25.4687	3.47888	23.4446	2.49311	33.4885	4.23428	40.3105	6.95356	1.31489	1.7194
CLUG_00506	0.432718	6.76268	12.1813	0.000482713	0.0150177	0.7042	6.76268	33.2284	8.19435e-09	7.50244e-07		114.596	6.22725	133.048	2.42818	92.4816	13.7268	73.158	7.02755	0.807019	0.54986
CLUG_01594	-0.52423	8.38021	12.1071	0.00050231	0.0155411	0.925303	8.38021	38.5365	5.37382e-10	6.26946e-08		542.714	20.8798	330.311	36.937	370.986	202.87	175.086	35.791	0.683576	0.530065
CLUG_02283	0.729385	6.12446	12.0751	0.000511007	0.0157233	0.512855	6.12446	6.01546	0.0141811	0.0803357		55.7475	5.24952	57.2556	3.73265	96.787	6.56652	71.7768	14.9994	1.73617	1.25362
CLUG_02330	-0.501973	5.57054	12.0646	0.000513874	0.0157251	-0.496949	5.57054	11.9703	0.000540551	0.00810732		45.497	1.78984	41.1644	3.24495	46.7711	6.14922	55.9996	4.30529	1.028	1.36039
CLUG_00578	-3.12565	1.27345	12.0014	0.000531596	0.016179	-2.04247	1.27345	5.96919	0.0145579	0.0818518		1.39781	0.639467	0.952313	0.572163	1.19918	0.717033	4.4464	2.05006	0.857904	4.66906
CLUG_03506	-0.674541	4.7134	11.9894	0.000535054	0.0161962	-0.486767	4.7134	6.40384	0.0113874	0.0688655		19.4934	1.40968	19.1695	1.63185	27.6452	3.87117	37.8433	4.69853	1.41818	1.97415
CLUG_00819	0.393193	5.92946	11.9552	0.000544956	0.0164073	0.425009	5.92946	14.5877	0.000133783	0.00275435		51.6243	3.46425	59.8803	3.22052	63.6279	3.78714	61.8597	4.97846	1.23252	1.03306
CLUG_04072	-0.549958	8.08168	11.8442	0.000578409	0.0173213	-0.511528	8.08168	10.3855	0.00127009	0.0148797		114.996	5.08575	84.6831	7.24713	463.049	66.0184	445.487	62.3299	4.02665	5.26064
CLUG_04133	-0.655272	4.46112	11.7485	0.000608939	0.0181386	-0.705978	4.46112	13.7144	0.000212822	0.00406759		16.1488	1.88749	12.6584	1.36241	29.5571	2.70068	33.4781	2.58965	1.8303	2.64474
CLUG_03220	-0.517939	7.40663	11.652	0.000641337	0.0189082	-0.334607	7.40663	4.8517	0.0276189	0.123754		186.183	11.1315	185.703	7.31942	140.234	11.3529	166.131	34.8006	0.753207	0.894606
CLUG_01597	-0.396868	7.44902	11.6514	0.000641528	0.0189082	-0.401291	7.44902	11.8822	0.000566736	0.00837393		156.943	9.39267	167.076	11.542	163.028	10.8183	202.349	22.7126	1.03877	1.21112
CLUG_04848	-0.39993	6.29738	11.6311	0.000648597	0.0189335	-0.151311	6.29738	1.73208	0.188146	0.413184		60.7752	3.67589	56.3341	3.48022	94.2646	7.41036	99.8249	8.9935	1.55104	1.77202
CLUG_05826	-0.488974	7.31834	11.6295	0.000649148	0.0189335	-0.407572	7.31834	8.03427	0.00459004	0.0372525		157.132	12.6977	145.456	11.6214	161.677	11.683	178.029	25.0398	1.02893	1.22393
CLUG_04344	0.524271	11.0198	11.545	0.000679334	0.0197112	0.320241	11.0198	4.31019	0.0378847	0.15238		2436.81	320.046	3719.69	466.752	695.276	97.8108	890.227	80.3423	0.285322	0.239328
CLUG_01296	0.899733	4.10323	11.51	0.000692223	0.0199817	0.588952	4.10323	5.25464	0.0218883	0.106309		12.6102	1.85502	13.2152	1.637	22.861	3.06971	19.2355	4.69901	1.8129	1.45556
CLUG_00788	-0.442073	8.19873	11.3587	0.000750941	0.0215655	-0.442717	8.19873	11.4213	0.000726073	0.00983293		162.209	10.4664	181.084	10.575	326.8	19.9001	475.226	60.3951	2.01469	2.62434
CLUG_03700	0.438168	5.89051	11.3295	0.000762853	0.0217958	0.256849	5.89051	3.71746	0.0538462	0.191575		68.7956	5.16714	65.2658	6.51454	58.5323	8.57265	48.0789	5.11821	0.850815	0.736663
CLUG_05015	0.511784	5.3308	11.2869	0.000780563	0.0220737	-0.110335	5.3308	0.524736	0.468828	0.706713		40.8936	3.99001	34.1303	1.91929	55.7266	8.86071	38.8778	4.2269	1.36272	1.1391
CLUG_02968	-0.416638	9.59234	11.2785	0.000784095	0.0220737	-0.811734	9.59234	42.7075	6.3569e-11	9.36806e-09		1280.1	70.7037	137.458	19.4388	2496.96	437.032	342.773	57.4984	1.95059	2.49365
CLUG_03565	-0.466769	9.01948	11.2778	0.000784405	0.0220737	0.0687829	9.01948	0.246308	0.619687	0.810995		475.568	28.7756	415.072	15.3385	619.352	115.958	557.862	82.9531	1.30234	1.34401
CLUG_00419	-0.935775	9.88871	11.2125	0.000812479	0.0227494	0.316732	9.88871	1.32535	0.249635	0.492554		130.332	76.4846	113.4	37.0281	899.412	784.603	697.427	438.807	6.90092	6.15013
CLUG_04272	0.360982	7.95238	11.1903	0.000822266	0.0229089	0.2812	7.95238	6.78904	0.0091719	0.0593788		279.267	12.8178	262.223	13.1938	267.111	15.5491	205.444	19.2436	0.956472	0.783472
CLUG_05314	-0.58134	6.51833	11.1497	0.000840457	0.0232998	-0.139787	6.51833	0.661666	0.415972	0.661023		103.418	6.32197	94.0563	5.2521	80.9639	17.212	77.8021	23.895	0.782882	0.827187
CLUG_01429	0.498343	5.38833	11.0788	0.000873184	0.0240609	0.362532	5.38833	5.95221	0.0146988	0.0822271		49.2761	2.45104	38.9477	4.17757	54.6841	3.6321	34.3807	4.4666	1.10975	0.882739
CLUG_05100	0.851725	4.20622	11.0718	0.000876503	0.0240609	1.68731	4.20622	49.4225	2.06365e-12	4.44479e-10		4.19444	0.794551	9.06312	1.53457	30.6996	7.58796	27.9867	3.95409	7.31911	3.08798
CLUG_01940	0.567494	7.4677	11.0195	0.000901588	0.0244099	-0.181494	7.4677	1.16039	0.281385	0.525954		90.7646	25.0611	164.548	42.9212	134.292	11.2485	229.41	44.6541	1.47956	1.39418
CLUG_04376	-0.588018	7.12374	11.0062	0.000908068	0.0244099	-0.495435	7.12374	7.78994	0.00525378	0.0402478		98.8059	12.6038	105.567	11.207	141.163	10.1876	207.427	36.1422	1.42869	1.96489
CLUG_01580	-0.650472	5.08642	11.0048	0.000908773	0.0244099	-0.589186	5.08642	9.11495	0.00253528	0.024592		33.8768	2.07435	29.6495	1.75003	33.728	1.06197	40.7234	8.58502	0.995608	1.37349
CLUG_02695	-0.801721	8.9491	11.0014	0.000910449	0.0244099	-0.17221	8.9491	0.612747	0.433755	0.678121		168.059	97.3701	1173.9	207.69	35.3519	28.3459	307.138	79.951	0.210353	0.261639
CLUG_00012	-0.564331	5.31418	11.0002	0.000911012	0.0244099	-0.290342	5.31418	2.92922	0.0869897	0.259283		35.5913	3.63624	31.079	1.86474	42.7011	2.91877	53.1443	6.66694	1.19976	1.70998
CLUG_01100	-0.716069	7.42188	10.969	0.000926492	0.0247065	-1.89891	7.42188	76.0764	2.72895e-18	1.38928e-15		75.5337	5.40225	53.155	9.43571	265.472	119.038	347.147	66.8003	3.51462	6.53084
CLUG_02669	-0.424131	7.4434	10.9331	0.000944612	0.02497	-0.431391	7.4434	11.2464	0.000797759	0.010488		197.859	12.4762	169.949	9.93	172.806	14.2509	169.758	25.3917	0.873378	0.998873
CLUG_03720	0.312297	8.02164	10.9283	0.000947038	0.02497	0.161911	8.02164	2.96414	0.08513	0.256307		290.34	24.2325	295.203	13.2155	237.693	11.0351	218.854	12.3987	0.818673	0.741369
CLUG_03242	-0.964651	4.54043	10.918	0.000952358	0.02497	-0.0736971	4.54043	0.0645822	0.799395	0.909999		4.18507	1.53527	3.66695	0.734566	37.9619	5.77295	42.1961	6.66041	9.07079	11.5071
CLUG_05828	0.419453	6.70503	10.9084	0.000957306	0.02497	0.235445	6.70503	3.42466	0.0642295	0.213971		107.968	4.07996	117.486	6.71065	98.6531	6.52043	89.1669	12.5823	0.913728	0.758955
CLUG_01294	0.3522	7.30974	10.9057	0.000958671	0.02497	0.341787	7.30974	10.602	0.00112964	0.0135171		111.911	9.23898	119.776	4.55182	209.513	15.4855	187.795	15.3306	1.87214	1.56788
CLUG_05033	-0.861586	3.51759	10.8571	0.000984162	0.0255153	-0.575033	3.51759	5.10258	0.0238902	0.112899		12.3422	1.58161	10.1449	0.96661	10.498	1.49655	12.4725	1.34559	0.850577	1.22943
CLUG_02000	0.500291	6.92707	10.8294	0.000999028	0.0257814	0.164414	6.92707	1.21617	0.270114	0.514154		57.2569	8.39504	63.887	3.21191	168.735	14.9102	170.588	23.7587	2.94698	2.67016
CLUG_04557	0.43986	7.36337	10.7776	0.00102737	0.0263911	0.541718	7.36337	16.4257	5.05953e-05	0.0012724		220.222	15.076	231.738	10.5494	108.603	8.37456	85.7964	13.3242	0.493152	0.37023
CLUG_04416	-0.441873	8.25719	10.713	0.00106385	0.0271172	-0.246376	8.25719	3.33037	0.0680116	0.222989		374.592	18.6293	326.148	10.4709	275.463	15.8214	266.783	44.4627	0.735368	0.817983
CLUG_05143	0.466303	10.3247	10.7105	0.00106532	0.0271172	0.0547657	10.3247	0.147737	0.700707	0.858394		1330.85	87.7679	1271.45	78.9732	1493.57	221.021	1317.75	214.298	1.12226	1.03641
CLUG_04043	-1.10704	3.51709	10.6467	0.0011027	0.0279417	-0.822515	3.51709	5.99152	0.0143748	0.0811482		13.5006	1.21342	5.58827	1.43858	18.3372	5.78559	13.9065	3.62895	1.35825	2.48852
CLUG_02235	0.561656	6.76633	10.6247	0.00111585	0.0281476	0.116067	6.76633	0.491184	0.4834	0.71706		54.8317	18.8581	81.7482	17.5444	123.003	27.0626	149.837	30.4756	2.24328	1.83291
CLUG_02700	-0.361548	7.49249	10.6043	0.00112825	0.0283328	-0.435132	7.49249	15.5689	7.95534e-05	0.001782		106.024	5.17141	108.324	3.95892	214.901	11.496	284.88	25.6369	2.02691	2.62989
CLUG_01514	-0.536444	6.33705	10.5319	0.00117332	0.0292955	-0.397089	6.33705	5.75094	0.0164798	0.0883975		86.021	7.56722	89.5758	6.61667	67.1947	6.8761	77.9546	15.4399	0.781142	0.870265
CLUG_00897	-0.847688	9.62012	10.526	0.00117705	0.0292955	-1.49598	9.62012	32.5947	1.13523e-08	9.78042e-07		184.161	37.8546	138.254	12.4434	1156.41	362.554	1720.72	356.97	6.27935	12.4461
CLUG_03431	-0.548724	8.22368	10.4602	0.00121973	0.0300647	-0.524817	8.22368	9.54716	0.00200259	0.0207676		300.374	16.3397	313.458	13.3658	264.753	19.0826	313.602	89.9903	0.881411	1.00046
CLUG_03760	-0.443269	8.00574	10.4492	0.00122704	0.0300647	-0.656805	8.00574	22.62	1.97418e-06	9.0618e-05		258.345	13.9607	350.688	61.8483	135.336	17.7777	231.164	27.3528	0.523858	0.659174
CLUG_03823	-0.489364	6.11855	10.4477	0.00122804	0.0300647	-0.392564	6.11855	6.72348	0.0095152	0.0607584		64.5878	5.09297	61.3002	3.26679	73.2043	2.34599	79.3444	14.3063	1.13341	1.29436
CLUG_00824	-0.382236	8.91039	10.4344	0.00123691	0.0300647	-0.618152	8.91039	27.5036	1.56803e-07	9.97839e-06		273.693	12.3078	131.483	7.56959	1002.5	91.9455	636.031	66.6673	3.66288	4.83738
CLUG_03982	-1.07454	3.62699	10.4304	0.0012396	0.0300647	-0.0843744	3.62699	0.0723553	0.787938	0.90549		12.3285	1.81415	9.43127	1.22225	12.0332	5.71865	14.3384	3.14317	0.97605	1.52031
CLUG_04929	-0.444839	7.17777	10.4295	0.00124017	0.0300647	-0.318757	7.17777	5.48063	0.0192283	0.0984265		98.7565	6.82789	99.849	6.59608	146.592	22.2567	190.24	18.4107	1.48438	1.90528
CLUG_02704	1.31468	8.94107	10.4054	0.00125646	0.0302558	0.46828	8.94107	1.32639	0.249448	0.492505		716.196	166.424	566.243	254.225	471.216	221.437	291.701	154.012	0.657942	0.515151
CLUG_02601	0.428295	5.27156	10.4017	0.00125897	0.0302558	0.280004	5.27156	4.71816	0.0298457	0.129186		41.8	4.28461	35.6918	1.8838	47.9169	2.77988	33.9705	2.77985	1.14634	0.951774
CLUG_04391	0.337013	8.32432	10.394	0.00126426	0.0302558	-0.254801	8.32432	5.95756	0.0146543	0.0821048		247.93	15.1798	216.225	9.40104	476.226	84.4626	405.704	31.183	1.92081	1.87631
CLUG_04060	-0.400388	8.30378	10.2809	0.00134416	0.0320312	-0.213728	8.30378	2.92905	0.0869987	0.259283		351.834	15.2264	352.018	21.3352	264.379	22.4966	285.176	36.3584	0.751432	0.810118
CLUG_05276	0.570138	5.64823	10.2303	0.00138155	0.0327825	0.0333254	5.64823	0.035252	0.851069	0.933043		34.5387	2.49597	39.1053	3.73716	62.6608	11.2353	63.3668	7.68879	1.81422	1.62041
CLUG_02129	-0.384119	7.95277	10.1903	0.00141182	0.0333595	-0.356666	7.95277	8.82477	0.00297169	0.02726		200.57	10.8833	227.531	12.1105	230.377	17.7262	321.178	38.7597	1.14861	1.41158
CLUG_01832	-0.504292	6.14265	10.102	0.00148109	0.0348492	-0.633233	6.14265	16.3257	5.33354e-05	0.00131714		35.9735	1.08266	35.9491	3.19965	86.0515	7.89876	123.372	13.3803	2.39208	3.43185
CLUG_03780	-0.43989	6.31966	10.0277	0.00154201	0.0361308	-0.463087	6.31966	11.0538	0.000885057	0.0111505		76.6279	3.6482	72.5519	3.82889	82.4285	4.36828	91.6696	16.9742	1.0757	1.2635
CLUG_05245	0.679743	6.2996	9.9616	0.00159839	0.0372958	0.898455	6.2996	17.5648	2.77683e-05	0.000805714		111.836	4.68881	119.889	6.46731	41.4045	6.53925	28.7266	8.87699	0.370224	0.239611
CLUG_04437	-0.406508	6.55661	9.9534	0.00160552	0.0373067	-0.290839	6.55661	5.04014	0.0247665	0.116158		79.0521	7.8828	79.7263	6.59506	100.925	9.77087	117.82	8.06843	1.27669	1.4778
CLUG_05482	-0.492796	6.16066	9.88892	0.00166277	0.0384773	-0.3972	6.16066	6.38941	0.0114803	0.0691693		56.7851	5.48067	55.179	4.21779	79.7601	7.87833	93.8578	15.5925	1.4046	1.70097
CLUG_01529	-0.447181	7.85892	9.78895	0.00175564	0.0404591	-0.0738476	7.85892	0.268046	0.604645	0.800476		288.772	18.6973	272.564	7.45908	180.548	27.1211	182.83	28.1147	0.625226	0.670779
CLUG_05047	0.397114	6.28833	9.74014	0.00180287	0.0413774	0.0495135	6.28833	0.154335	0.694427	0.854492		54.1697	3.36923	59.9114	3.36009	86.7323	9.71585	94.7592	11.0875	1.60112	1.58165
CLUG_02796	-0.732915	8.71035	9.70228	0.00184039	0.0420662	-0.550263	8.71035	5.4688	0.0193589	0.098629		462.512	48.2396	480.828	26.2937	337.345	33.847	405.378	172.315	0.729377	0.843083
CLUG_01427	0.56173	5.55374	9.68353	0.00185927	0.0423248	0.393858	5.55374	4.76066	0.0291174	0.127688		48.6762	4.18345	47.1696	3.37529	48.7095	3.06841	39.6178	8.87345	1.00068	0.839902
CLUG_01039	-0.333625	7.41575	9.67341	0.00186954	0.0423863	-0.253374	7.41575	5.54552	0.0185281	0.0956383		187.69	10.6464	179.55	10.0288	158.225	6.29944	158.822	17.7298	0.84301	0.884558
CLUG_05355	0.501427	7.14782	9.63975	0.00190411	0.0428305	0.562518	7.14782	12.1393	0.000493713	0.00755408		203.922	8.18432	210.366	10.8094	81.8213	4.67445	60.7357	12.3399	0.401237	0.288714
CLUG_00300	0.34781	6.42664	9.63944	0.00190443	0.0428305	-0.299167	6.42664	7.82005	0.00516697	0.0399972		50.7963	9.48668	51.4205	5.5755	117.051	8.93862	127.047	6.03781	2.30432	2.47076
CLUG_04102	-0.437249	7.14032	9.55393	0.00199522	0.0446928	-0.415052	7.14032	9.08703	0.00257429	0.0248552		80.8862	12.9009	92.9037	8.45787	140.745	32.5826	201.434	41.8079	1.74004	2.1682
CLUG_05060	-0.347079	6.54947	9.50707	0.00204681	0.045666	-0.00999794	6.54947	0.00816156	0.928016	0.969034		98.5359	3.85617	91.2911	3.56115	88.0911	12.5513	93.7324	6.29385	0.894	1.02674
CLUG_04600	-0.424723	5.44517	9.48919	0.00206687	0.0457798	0.128851	5.44517	0.987357	0.320389	0.567698		37.1752	2.22653	36.4148	2.51085	48.9955	12.0469	47.7481	4.41881	1.31796	1.31123
CLUG_01549	-1.17149	5.44004	9.48794	0.00206826	0.0457798	-0.731169	5.44004	3.75062	0.052788	0.189011		40.1295	4.7335	38.4543	2.11151	43.5732	19.4256	52.6124	32.6085	1.08581	1.36818
CLUG_01022	-1.24403	3.74394	9.46409	0.00209533	0.0460981	-0.69382	3.74394	2.94447	0.0861718	0.257812		8.24259	2.46957	5.52792	1.13932	18.3251	1.96447	22.7158	8.3846	2.22322	4.10928
CLUG_02658	0.389289	8.5844	9.44155	0.00212124	0.0460981	-0.0121308	8.5844	0.00940053	0.922761	0.966784		241.916	61.7476	271.16	36.4637	442.039	53.2906	435.312	62.2814	1.82724	1.60537
CLUG_00838	-0.371869	6.73611	9.44061	0.00212233	0.0460981	-0.349068	6.73611	8.40534	0.0037412	0.0321151		76.0632	3.86897	75.2329	2.76917	117.963	5.93532	153.608	15.8557	1.55085	2.04177
CLUG_05628	-0.528469	5.97038	9.4382	0.00212512	0.0460981	0.519221	5.97038	9.97428	0.00158742	0.0178505		58.1758	3.49295	55.8715	3.44817	64.688	29.9164	52.811	12.753	1.11194	0.945222
CLUG_00288	-0.415684	7.60869	9.4317	0.00213267	0.0460981	-0.303796	7.60869	5.03137	0.0248922	0.116345		189.7	13.5999	186.317	12.5209	195.6	3.9875	208.115	37.4745	1.03111	1.11699
CLUG_00609	0.324078	9.24913	9.42568	0.00213968	0.0460981	0.305648	9.24913	8.45571	0.00363899	0.0315501		579.94	58.7169	659.473	22.1648	611.38	59.4044	557.01	47.1678	1.05421	0.844629
CLUG_01649	-0.344916	7.22704	9.42517	0.00214027	0.0460981	0.222419	7.22704	4.09761	0.0429439	0.165773		222.198	13.5734	159.969	11.7236	150.251	40.3378	107.253	12.5584	0.676204	0.670459
CLUG_02023	-0.867822	3.97232	9.39708	0.00217331	0.0466305	0.115418	3.97232	0.196953	0.657191	0.834193		20.1961	2.5599	19.2489	2.72041	10.2372	4.964	10.1909	2.60769	0.506891	0.529425
CLUG_02220	-0.394111	7.58057	9.38949	0.00218233	0.0466453	-0.317109	7.58057	6.11963	0.0133688	0.0769494		166.585	10.1348	160.991	6.10976	212.06	8.43788	226.704	39.1679	1.27298	1.40818
CLUG_01256	0.451887	6.158	9.34223	0.00223933	0.0475631	0.324615	6.158	4.855	0.0275661	0.123694		88.0507	7.75737	98.8012	7.06619	44.4761	7.86823	42.9292	4.19446	0.50512	0.434501
CLUG_03077	-0.724612	4.45373	9.33983	0.00224226	0.0475631	-0.262157	4.45373	1.24732	0.264065	0.506393		20.3892	2.79203	17.9076	2.54245	24.1693	3.58183	24.907	5.42026	1.1854	1.39086
CLUG_03090	-0.538638	7.81132	9.31114	0.00227765	0.0477184	-0.225084	7.81132	1.63267	0.201333	0.431437		251.628	36.6003	232.293	12.5152	195.715	24.3476	209.123	41.6301	0.777798	0.900256
CLUG_00982	-0.635219	5.63749	9.30883	0.00228052	0.0477184	-0.612507	5.63749	8.82319	0.00297426	0.02726		19.7539	3.04288	22.3264	1.27669	56.2492	6.07582	93.5743	14.0543	2.8475	4.19119
CLUG_01067	-0.532129	4.66477	9.30678	0.00228308	0.0477184	-0.190456	4.66477	1.23006	0.267396	0.51123		25.926	1.86002	26.2913	1.86458	21.087	2.19574	24.282	3.98778	0.813354	0.923577
CLUG_03228	-0.331122	7.99242	9.3063	0.00228367	0.0477184	-0.20844	7.99242	3.75614	0.0526139	0.188508		209.029	12.0286	210.689	7.59291	254.482	26.4668	306.483	42.3714	1.21745	1.45467
CLUG_03217	-1.07869	7.08406	9.29696	0.00229534	0.0477841	-0.5204	7.08406	2.18353	0.139495	0.344589		153.904	8.25896	157.63	9.41697	99.7298	42.4576	125.061	66.2361	0.648001	0.793382
CLUG_02694	-0.367752	6.57781	9.27912	0.0023178	0.048073	-0.0551763	6.57781	0.223585	0.636322	0.822165		88.357	5.18602	125.142	13.7336	54.4348	11.8552	85.5997	15.5565	0.616078	0.684018
CLUG_01453	-0.37797	9.18001	9.2604	0.00234162	0.0482494	0.0123122	9.18001	0.00985072	0.920939	0.96574		717.162	45.1745	616.628	24.0856	543.993	58.7155	493.714	58.2879	0.758536	0.800666
CLUG_01183	-0.324456	7.49648	9.25633	0.00234683	0.0482494	-0.146484	7.49648	1.89964	0.168119	0.384001		149.679	10.4394	162.758	7.4012	178.499	11.7704	222.838	21.0517	1.19254	1.36914
CLUG_01185	0.367703	7.09483	9.25218	0.00235216	0.0482494	0.271886	7.09483	5.13359	0.0234671	0.111653		116.159	5.69579	108.119	4.00141	184.786	11.1901	145.861	16.2718	1.5908	1.34908
CLUG_04928	-0.541957	6.69763	9.18357	0.00244197	0.0499089	-0.303475	6.69763	2.92075	0.087447	0.260005		123.551	14.0378	118.883	13.4073	76.1208	11.7129	88.1346	20.8666	0.616106	0.741357
CLUG_03664	-0.468155	8.39241	9.17408	0.00245467	0.0499859	0.162038	8.39241	1.09978	0.294315	0.540914		301.954	53.0231	235.786	36.0707	426.152	36.1074	374.382	32.1175	1.41131	1.5878
CLUG_01266	-0.671982	4.47425	9.13144	0.00251254	0.0508823	-0.341499	4.47425	2.32935	0.126955	0.323635		20.1711	3.05953	23.2396	10.3363	16.2098	1.27871	27.417	11.3568	0.803616	1.17975
CLUG_02050	0.386601	6.70706	9.1283	0.00251686	0.0508823	0.184822	6.70706	2.09906	0.147389	0.354697		91.3301	3.99984	91.4749	5.01706	124.786	7.85233	110.632	13.3007	1.36632	1.20942
CLUG_01150	0.385561	6.6029	9.117	0.00253245	0.0510135	-0.0675149	6.6029	0.285288	0.593256	0.791762		59.5672	4.53773	64.6897	4.91015	126.884	15.4805	129.877	12.5381	2.13009	2.0077
CLUG_04070	-0.334272	7.02996	9.09838	0.00255836	0.0513507	-0.139679	7.02996	1.59476	0.206647	0.437513		140.136	7.3187	144.958	3.98677	108.542	7.76737	123.179	12.9212	0.774552	0.849752
CLUG_01601	-0.354194	7.39327	9.08902	0.00257149	0.0514298	-0.0642922	7.39327	0.301591	0.582887	0.785222		194.29	9.44371	185.686	8.32639	146.31	15.5685	144.368	17.5884	0.753049	0.777484
CLUG_02728	-0.567867	5.73587	9.05984	0.00261284	0.0520709	-0.476603	5.73587	6.28257	0.0121931	0.0724086		53.6444	5.23267	50.5247	3.46596	50.8966	7.65198	60.8372	11.8497	0.948777	1.20411
CLUG_01894	0.466002	5.78416	9.05011	0.00262678	0.0521631	1.04505	5.78416	49.0315	2.51878e-12	5.20912e-10		79.345	2.93789	85.6292	5.15946	29.3618	6.45586	19.5645	3.22228	0.370053	0.228479
CLUG_05901	0.337956	8.82588	9.0312	0.0026541	0.0525194	0.026726	8.82588	0.0572144	0.810954	0.915224		361.972	56.2547	368.41	32.8752	524.216	36.2038	498.231	72.0274	1.44822	1.35238
CLUG_05748	0.341268	7.15232	9.02059	0.00266956	0.0526391	0.367725	7.15232	10.5333	0.00117244	0.0139695		169.793	8.19856	166.327	5.47327	126.85	4.82308	100.953	11.0647	0.747089	0.606954
CLUG_02570	-1.09058	3.3356	8.99308	0.00271004	0.0531461	-0.475762	3.3356	1.81622	0.177764	0.398451		5.70185	0.780596	5.32695	0.814489	11.2017	2.45035	15.6321	4.34889	1.96457	2.93453
CLUG_04807	-0.411798	5.56941	8.99024	0.00271425	0.0531461	-0.152344	5.56941	1.22049	0.269265	0.51341		46.2204	4.63206	44.0763	4.421	46.9291	1.45186	54.2726	4.5903	1.01533	1.23133
CLUG_00181	0.563027	5.46806	8.97882	0.00273127	0.053293	0.188919	5.46806	0.982139	0.321671	0.56951		42.9447	3.73733	43.3049	2.93785	52.6258	10.5909	45.0894	9.9309	1.22543	1.04121
CLUG_01615	0.453135	6.27164	8.93786	0.0027932	0.0543122	0.665147	6.27164	18.9901	1.31401e-05	0.000443279		108.74	11.2016	102.135	11.5494	59.0952	1.94341	42.4018	7.6019	0.543454	0.415153
CLUG_03411	-0.899654	8.53386	8.92553	0.00281211	0.0544907	-0.688878	8.53386	5.23559	0.0221293	0.107133		421.365	78.178	413.993	19.419	294.139	40.9601	369.489	190.963	0.698062	0.892501
CLUG_02239	0.355273	7.32594	8.90321	0.00284669	0.0549706	0.297232	7.32594	6.22472	0.0125979	0.0737938		171.51	11.4909	168.009	5.42253	165.499	8.34017	139.722	15.2623	0.964953	0.831636
CLUG_01478	-0.50573	9.28697	8.88784	0.00287075	0.054982	-0.0437433	9.28697	0.0666956	0.79621	0.908892		767.427	44.6786	772.053	20.5373	479.211	84.0136	489.403	109.093	0.624439	0.633898
CLUG_04372	-0.397632	6.09019	8.88434	0.00287628	0.054982	-0.663443	6.09019	25.028	5.65043e-07	3.1022e-05		46.8402	2.29749	35.3093	2.42965	94.7939	11.0817	101.014	7.83644	2.02377	2.86084
CLUG_00527	0.351017	6.57357	8.88404	0.00287674	0.054982	-0.0900628	6.57357	0.625481	0.429018	0.672969		92.0945	22.8357	88.1534	10.9024	103.588	9.1162	92.7271	7.72713	1.1248	1.05188
CLUG_03051	-0.488467	6.90771	8.8764	0.00288881	0.055025	-0.0362825	6.90771	0.0495478	0.823852	0.921065		158.339	8.55736	167.348	7.84648	69.2179	14.1545	78.8913	13.9558	0.437149	0.471419
CLUG_03853	-0.408808	7.59117	8.84385	0.00294078	0.0558249	0.00663721	7.59117	0.00238449	0.961054	0.98192		136.243	11.1696	121.015	7.01481	246.788	60.3321	233.129	47.5607	1.81139	1.92645
CLUG_00979	-0.58841	4.7134	8.7908	0.00302753	0.0572775	-0.186757	4.7134	0.876565	0.349144	0.5991		28.9785	3.51458	29.688	4.54526	21.8163	2.1825	23.1356	3.49245	0.752844	0.77929
CLUG_01957	0.347594	6.70524	8.74192	0.00310976	0.0583579	-0.356875	6.70524	9.61461	0.00193035	0.0201993		113.541	29.6103	85.7643	10.4017	119.915	7.90505	94.7795	7.34611	1.05614	1.10512
CLUG_05580	0.408921	5.9719	8.74075	0.00311176	0.0583579	0.268456	5.9719	3.73758	0.0532015	0.189884		66.7984	2.64473	64.0904	2.53227	67.2197	8.40145	56.3415	7.40156	1.00631	0.879094
CLUG_02381	0.490249	5.08765	8.73833	0.0031159	0.0583579	0.381159	5.08765	5.32114	0.0210683	0.103972		38.3447	3.45878	40.0711	1.75025	29.6444	3.33457	26.5342	4.14346	0.773101	0.66218
CLUG_03505	-0.321018	7.62504	8.72832	0.00313304	0.058432	-0.349418	7.62504	10.3047	0.00132695	0.0154168		167.363	9.18067	176.089	15.0638	204.885	14.9218	236.076	16.7716	1.22419	1.34066
CLUG_03055	0.298027	7.87283	8.72386	0.00314072	0.058432	0.397839	7.87283	15.6498	7.62225e-05	0.00174223		262.169	4.12971	287.398	7.9068	203.135	19.6817	179.043	12.7958	0.774827	0.622978
CLUG_01376	-0.576823	5.34852	8.69796	0.00318567	0.058813	-0.5477	5.34852	7.79676	0.00523399	0.0402478		39.9371	2.46396	36.7519	3.44066	40.9239	3.65573	46.5434	11.3381	1.02471	1.26642
CLUG_01021	0.374737	6.4681	8.6958	0.00318944	0.058813	0.456211	6.4681	12.9508	0.000319785	0.00552069		101.456	2.46279	90.8107	3.68104	94.8265	5.34112	68.2187	9.76077	0.93466	0.751218
CLUG_04741	0.359659	6.32545	8.69394	0.00319271	0.058813	0.19518	6.32545	2.54628	0.110554	0.299953		74.7471	6.22153	78.1699	5.90129	85.3767	6.28763	79.2686	7.16089	1.14221	1.01406
CLUG_03001	-0.841293	5.99252	8.68533	0.00320781	0.0588974	-0.825369	5.99252	8.30834	0.00394635	0.0331328		54.8545	8.68741	53.8369	4.72614	62.2663	10.8712	86.1051	32.3209	1.13512	1.59937
CLUG_00126	-0.324434	7.74229	8.67312	0.00322939	0.05891	-0.0474399	7.74229	0.188527	0.664145	0.839173		218.669	7.24689	204.563	9.99168	216.538	24.7022	204.22	26.0694	0.990257	0.998324
CLUG_01402	0.480811	9.92193	8.66329	0.00324684	0.05891	0.712638	9.92193	19.1462	1.21079e-05	0.000421145		972.525	245.046	1353.23	105.193	734.941	257.209	657.848	100.668	0.755704	0.486131
CLUG_04635	0.296255	7.57528	8.65754	0.00325711	0.05891	0.63154	7.57528	40.0045	2.53373e-10	3.22475e-08		239.386	9.78811	261.791	9.94373	128.717	16.5278	103.837	6.37811	0.537694	0.396642
CLUG_03145	-2.9397	1.29404	8.65611	0.00325966	0.05891	-0.620766	1.29404	0.345909	0.556438	0.766557		1.06346	0.86114	0.656561	0.534523	2.0319	0.749025	5.28482	3.42717	1.91066	8.04924
CLUG_00540	-0.686332	7.43915	8.65137	0.00326815	0.05891	-0.456515	7.43915	3.83571	0.0501718	0.182443		181.429	10.5803	191.189	8.20658	138.914	15.518	168.033	68.1563	0.765665	0.878886
CLUG_05540	-0.43942	6.49395	8.64945	0.00327161	0.05891	-0.231969	6.49395	2.52894	0.111775	0.301658		57.9323	5.76514	45.3424	2.69644	127.126	24.6471	119.429	23.4114	2.1944	2.63394
CLUG_00084	-0.421137	6.72822	8.63775	0.00329269	0.0590995	-0.445902	6.72822	9.62512	0.00191934	0.0201966		112.897	6.17836	99.9579	3.62772	105.789	6.4426	108.93	21.8875	0.937048	1.08976
CLUG_03991	-0.378948	6.59535	8.60845	0.00334607	0.059696	-0.184545	6.59535	2.03895	0.153316	0.364418		87.8316	7.398	92.1077	4.69365	87.2532	5.13908	114.42	11.5058	0.993414	1.24224
CLUG_05645	-0.441031	7.60574	8.60781	0.00334724	0.059696	-0.750953	7.60574	24.9153	5.99059e-07	3.2257e-05		147.255	7.09765	135.14	4.3639	233.147	29.7939	268.371	60.968	1.58329	1.98588
CLUG_02698	-0.445142	7.01635	8.59045	0.0033793	0.0600764	-0.39736	7.01635	6.8711	0.00876008	0.0576457		145.624	8.25813	138.898	5.53722	108.892	12.1889	115.063	25.6174	0.747757	0.828402
CLUG_00483	-0.319799	7.22263	8.56532	0.00342627	0.0607187	-0.385441	7.22263	12.2606	0.000462614	0.00717628		158.961	6.73637	163.129	6.10712	125.58	8.69991	146.044	18.7832	0.790007	0.895264
CLUG_01537	-0.422293	8.45344	8.53488	0.00348404	0.0613336	-0.24415	8.45344	2.84964	0.0913946	0.267264		413.273	24.0403	412.711	11.3813	280.197	12.1461	298.161	65.4326	0.677994	0.722444
CLUG_04792	0.392352	5.83457	8.53436	0.00348504	0.0613336	-0.0871481	5.83457	0.419903	0.516986	0.740051		48.9247	3.54737	50.9288	2.92727	62.2208	8.37775	62.9558	6.98928	1.27177	1.23615
CLUG_05545	-0.367537	6.23036	8.52978	0.00349383	0.0613336	-0.214184	6.23036	2.89517	0.0888453	0.262551		61.7144	5.51769	63.8453	4.84185	78.1746	3.44665	93.4423	8.07928	1.26671	1.46357
CLUG_01386	-0.384515	5.33668	8.51635	0.00351971	0.0615949	-0.359889	5.33668	7.72766	0.00543812	0.041209		34.0139	1.20868	33.2192	2.74159	42.1318	2.45736	50.1075	2.97598	1.23867	1.50839
CLUG_03360	-0.36419	6.58488	8.50414	0.00354339	0.0618162	-0.275097	6.58488	4.7699	0.0289615	0.127596		118.123	10.7317	102.567	7.36429	84.9307	5.80322	83.7744	10.6842	0.719004	0.816775
CLUG_04288	-1.82507	2.44498	8.49737	0.0035566	0.061854	-1.77417	2.44498	8.23903	0.0040999	0.0340645		1.45966	0.452923	0.484557	0.26789	10.8126	1.81533	10.5914	2.05239	7.40757	21.8579
CLUG_02913	0.3225	6.81695	8.4721	0.00360636	0.0625251	-0.30533	6.81695	7.59663	0.00584776	0.0433167		95.2244	8.86082	94.0304	6.26082	134.958	23.1799	130.827	7.80007	1.41726	1.39132
CLUG_05823	-0.350223	7.30054	8.42982	0.00369118	0.0637981	-0.455693	7.30054	14.3507	0.000151725	0.00307847		94.9951	7.69155	104.443	6.8589	175.579	13.3413	244.331	23.8315	1.8483	2.33937
CLUG_01305	-2.46197	3.79144	8.40705	0.00373768	0.064341	-1.01264	3.79144	1.47229	0.224986	0.459657		7.77324	3.18733	5.79341	1.5822	17.2144	14.2372	24.1871	23.2209	2.21457	4.17493
CLUG_03890	0.313621	8.46858	8.40322	0.00374557	0.064341	0.218876	8.46858	4.1056	0.0427415	0.165299		342.878	10.9398	348.591	11.3719	395.02	22.0769	338.934	28.7782	1.15207	0.972297
CLUG_04083	-0.420618	6.70038	8.39482	0.00376293	0.0644416	-0.261879	6.70038	3.26462	0.0707896	0.228237		100.563	4.39124	102.357	5.41261	101.151	7.18163	111.137	20.5482	1.00584	1.08578
CLUG_01389	1.00268	4.68766	8.30448	0.00395475	0.0673482	0.74393	4.68766	4.56471	0.0326372	0.138251		25.9965	2.57412	22.0575	2.90184	38.2028	5.30955	22.5256	8.98388	1.46954	1.02122
CLUG_04643	-0.308954	6.45856	8.30247	0.00395912	0.0673482	-0.350218	6.45856	11.021	0.000900836	0.0112605		81.5654	5.21706	75.7881	4.36752	92.9631	5.02087	99.1056	7.09999	1.13974	1.30767
CLUG_02961	0.393709	6.82746	8.29807	0.00396873	0.0673482	-0.0919038	6.82746	0.451017	0.501852	0.728019		100.711	7.36793	89.5121	9.062	139.401	21.1898	127.319	16.8771	1.38417	1.42237
CLUG_03687	-0.609204	9.10978	8.27343	0.00402295	0.0680476	-0.280956	9.10978	1.76279	0.184277	0.408531		647.086	88.8023	633.949	34.8957	447.928	41.0954	498.075	158.92	0.692224	0.78567
CLUG_00292	-0.320134	6.26934	8.26304	0.00404603	0.0680476	-0.268033	6.26934	5.8192	0.0158521	0.0859361		81.6682	2.78635	83.1209	4.7904	67.5682	4.82231	76.5804	6.76274	0.82735	0.921313
CLUG_01954	0.385977	9.2981	8.26287	0.0040464	0.0680476	-0.0934733	9.2981	0.486325	0.485571	0.718225		630.225	98.9272	551.136	48.1061	711.989	65.1277	610.952	63.3531	1.12974	1.10853
CLUG_03477	-0.578297	6.08127	8.25479	0.00406446	0.0681466	-0.39614	6.08127	3.86631	0.0492648	0.180198		69.0049	5.46503	68.9995	5.9079	60.5374	4.59243	71.2051	18.563	0.877292	1.03196
CLUG_04143	-0.461847	6.61462	8.22461	0.00413261	0.0690825	-0.179141	6.61462	1.23875	0.265712	0.508888		98.1674	13.0183	100.002	7.58395	89.9893	5.4541	102.413	20.9274	0.916692	1.02411
CLUG_00621	0.274647	6.71068	8.21845	0.00414667	0.0691111	0.104629	6.71068	1.2107	0.271193	0.514557		105.949	6.93896	102.996	2.79425	113.388	4.08424	96.6895	3.1065	1.07022	0.938766
CLUG_00846	-0.759561	4.38486	8.18688	0.00421944	0.0699719	-0.750149	4.38486	7.91759	0.00489564	0.038668		23.2723	2.22495	19.3787	1.71744	18.5749	3.61557	21.8797	5.5379	0.798155	1.12906
CLUG_03457	-0.6131	7.96653	8.18522	0.0042233	0.0699719	-0.327547	7.96653	2.34123	0.12599	0.322214		313.708	29.1186	292.891	9.74367	190.716	25.1946	194.713	65.9671	0.607943	0.664799
CLUG_04231	0.385818	7.92958	8.17807	0.00424	0.0700412	-0.36429	7.92958	7.35837	0.00667513	0.0476795		179.282	31.5485	190.016	27.8416	260.298	29.8428	302.134	39.4494	1.45189	1.59005
CLUG_05459	0.714728	3.98894	8.17252	0.00425298	0.0700491	0.338669	3.98894	1.82951	0.176186	0.395817		16.6198	2.49186	17.0184	1.58969	15.5044	1.90729	12.7363	3.02661	0.932885	0.748385
CLUG_03193	-0.331105	6.30942	8.13438	0.00434336	0.0713279	-0.140662	6.30942	1.58373	0.208224	0.439522		70.7226	7.45606	52.6426	2.66299	103.247	16.7954	92.4245	7.48729	1.45989	1.7557
CLUG_04838	0.479246	10.566	8.1264	0.00436253	0.0714332	-0.194192	10.566	1.33813	0.247364	0.489312		326.618	18.1338	625.902	71.2196	1737.18	466.875	2974.83	318.107	5.31869	4.75287
CLUG_04452	-0.271195	8.90141	8.11008	0.00440197	0.0718398	-0.311767	8.90141	10.7143	0.00106312	0.0129143		440.472	20.1036	395.152	10.8256	537.403	21.5047	538.682	49.0426	1.22006	1.36323
CLUG_03812	0.257954	7.36918	8.10234	0.00442081	0.0718398	0.0360347	7.36918	0.156097	0.692775	0.854336		172.402	7.42035	180.348	6.76751	156.075	12.5356	150.673	8.88639	0.905295	0.835453
CLUG_01304	0.384838	5.8644	8.10028	0.00442585	0.0718398	-0.0906742	5.8644	0.496462	0.481059	0.715975		38.235	7.64845	43.7836	4.26087	68.8628	1.9877	78.4714	6.14153	1.80104	1.79225
CLUG_03562	0.307854	7.83864	8.08864	0.00445437	0.0719437	-0.0705989	7.83864	0.426559	0.513682	0.737784		175.652	8.29456	175.998	7.76888	283.926	37.4283	274.34	22.9837	1.61641	1.55877
CLUG_02758	-1.28612	3.98729	8.08718	0.00445794	0.0719437	0.777209	3.98729	3.26966	0.0705722	0.228045		13.1184	3.41245	20.3859	2.68941	9.43251	5.954	17.2132	8.04817	0.719031	0.844367
CLUG_00518	0.259883	6.88029	8.0659	0.0045106	0.0725844	0.364476	6.88029	16.1338	5.90208e-05	0.00141733		112.957	3.4999	139.857	4.92915	102.087	4.87433	99.0164	4.42171	0.903769	0.707984
CLUG_04610	0.525373	5.04719	8.05497	0.00453789	0.0728143	0.406887	5.04719	4.80404	0.0283931	0.126163		32.8166	1.90653	34.882	1.9976	34.2705	3.65157	28.4429	5.06521	1.0443	0.815404
CLUG_01884	0.591031	4.4026	8.0459	0.00456068	0.0728699	0.147541	4.4026	0.499661	0.479649	0.714847		22.472	2.72469	24.1136	2.75682	17.816	2.29065	15.6693	2.56148	0.79281	0.649811
CLUG_02240	0.32887	8.31252	8.04324	0.00456738	0.0728699	0.146968	8.31252	1.59923	0.206013	0.436947		351.631	14.5805	345.22	16.5536	326.242	29.9988	276.569	26.9755	0.927796	0.801138
CLUG_01693	-0.385111	6.35372	7.96762	0.00476215	0.0757615	-0.323527	6.35372	5.50645	0.0189465	0.0973397		86.3501	6.77642	91.3037	7.57575	64.9027	3.98875	80.3139	9.83573	0.751623	0.879635
CLUG_04620	0.348937	6.89142	7.95629	0.00479206	0.0760213	0.089436	6.89142	0.520149	0.470778	0.708317		103.33	6.48149	114.541	3.11276	125.194	15.3821	129.462	11.1688	1.21159	1.13027
CLUG_02557	0.562714	7.26759	7.93985	0.00483577	0.0764981	0.459777	7.26759	5.29032	0.0214443	0.104606		170.329	7.37223	171.602	8.5464	155.034	12.5689	125.825	27.5175	0.910208	0.733239
CLUG_02568	-0.571938	4.80042	7.9323	0.004856	0.0766017	-0.548431	4.80042	7.33186	0.00677428	0.0482646		22.967	1.97007	21.6456	2.92519	32.1759	3.49202	37.1706	5.24498	1.40096	1.71724
CLUG_05933	0.339364	6.67687	7.92448	0.00487703	0.0767173	0.0792551	6.67687	0.429482	0.512243	0.736091		102.813	7.29093	85.3791	3.84814	127.622	15.6742	102.767	9.35743	1.2413	1.20366
CLUG_04335	0.294325	7.14742	7.88587	0.00498226	0.0781531	0.385362	7.14742	14.3636	0.000150685	0.00306848		125.458	16.222	154.885	7.27908	145.447	24.1975	132.313	10.9711	1.15932	0.854267
CLUG_05722	0.277431	7.30801	7.87076	0.00502406	0.0785887	0.150461	7.30801	2.32182	0.12757	0.324752		146.159	3.79065	154.754	5.80501	167.293	12.6321	163.54	11.5202	1.14459	1.05677
CLUG_02636	-0.335244	6.82726	7.85054	0.00508055	0.0792509	0.0135978	6.82726	0.0129916	0.909253	0.959853		151.206	11.4896	153.871	4.92464	70.4088	8.15705	75.4269	11.7716	0.465649	0.490197
CLUG_03181	-0.306015	6.93847	7.81142	0.00519171	0.0807281	-0.223063	6.93847	4.23892	0.0395072	0.15665		86.0764	4.54779	93.8863	5.08991	136.516	10.4393	166.68	11.1746	1.58598	1.77534
CLUG_02997	0.268308	7.48202	7.80712	0.00520408	0.0807281	0.187774	7.48202	3.80155	0.0512051	0.185119		198.953	9.30274	188.538	6.78941	203.079	12.9852	152.193	11.3509	1.02074	0.807224
CLUG_03254	-0.353286	5.83705	7.79547	0.00523773	0.0809437	-0.209422	5.83705	2.76238	0.0965045	0.276734		57.0247	4.02013	59.9353	3.86093	52.0532	2.2083	58.7116	7.90081	0.912819	0.979583
CLUG_01711	-0.408564	5.77441	7.79232	0.00524688	0.0809437	-0.470872	5.77441	10.3468	0.00129701	0.0151634		49.7451	1.96423	50.808	5.45774	54.267	3.86505	63.4059	8.29841	1.0909	1.24795
CLUG_01089	-0.279776	7.20075	7.77859	0.00528691	0.081337	-0.136849	7.20075	1.90021	0.168055	0.384001		156.857	4.98769	138.277	5.60466	145.528	10.7405	141.839	10.0038	0.927776	1.02576
CLUG_02785	0.354824	7.60267	7.77239	0.00530507	0.0813928	-0.206139	7.60267	2.60466	0.10655	0.293209		157.67	9.7434	173.724	19.441	211.577	41.5165	245.089	26.4872	1.34189	1.41079
CLUG_04735	-0.271638	7.45222	7.75691	0.00535075	0.0818695	-0.0452059	7.45222	0.221006	0.638275	0.82339		168.916	5.8475	150.552	9.76181	209.268	22.304	182.155	22.0116	1.23888	1.20991
CLUG_03290	-0.507065	4.84344	7.73665	0.0054111	0.0823707	-0.376964	4.84344	4.30818	0.0379294	0.15238		27.714	2.43882	26.2937	3.32281	28.6818	2.33999	32.5456	5.24799	1.03492	1.23777
CLUG_04544	-0.260549	7.42217	7.73604	0.00541293	0.0823707	-0.104621	7.42217	1.25785	0.262058	0.504578		171.944	4.74441	183.601	5.14237	144.328	8.58754	168.71	8.2155	0.83939	0.918895
CLUG_01673	1.34132	3.97979	7.72225	0.00545445	0.0827775	-1.33581	3.97979	9.61175	0.00193336	0.0201993		7.02964	5.76241	8.03782	5.2754	12.4754	3.33195	27.2155	6.28394	1.77469	3.38593
CLUG_01671	0.323115	6.43785	7.68173	0.00557827	0.0840673	0.275731	6.43785	5.33041	0.0209564	0.103671		109.664	15.1885	90.527	6.1466	95.0848	14.9481	71.3744	13.6625	0.867055	0.788433
CLUG_01410	0.674991	3.85451	7.68054	0.00558196	0.0840673	0.398965	3.85451	2.74519	0.0975474	0.278122		13.1818	2.23235	14.9806	1.50579	12.9173	0.946255	14.4536	2.95115	0.979932	0.964822
CLUG_04940	-2.22392	0.946216	7.6793	0.00558578	0.0840673	-2.19221	0.946216	9.11956	0.0025289	0.0245866		1.21765	0.404592	0.684172	0.455236	1.42803	0.676537	2.9323	0.967487	1.17277	4.28592
CLUG_03773	-0.299303	6.9272	7.67081	0.00561213	0.0840673	-0.211879	6.9272	3.88192	0.0488086	0.179232		123.53	9.78071	115.779	6.92593	118.206	4.73867	123.83	6.49738	0.956904	1.06954
CLUG_00463	-0.659753	6.41655	7.67005	0.0056145	0.0840673	-0.660049	6.41655	7.66366	0.00563442	0.0422959		77.6388	4.79008	81.8964	3.91602	75.4441	9.57166	104.074	34.9313	0.971731	1.27081
CLUG_04498	0.375957	6.24105	7.64467	0.00569402	0.0850307	0.163397	6.24105	1.48564	0.222894	0.457533		62.8713	4.78255	58.5954	6.23045	100.159	9.50761	82.5034	7.64323	1.59308	1.40802
CLUG_01761	-0.317311	8.54645	7.63299	0.00573101	0.0853555	-0.482069	8.54645	17.518	2.84601e-05	0.000813147		326.164	16.801	310.72	23.554	416.489	50.4488	446.984	54.8297	1.27693	1.43854
CLUG_00926	-1.48464	2.76914	7.61034	0.00580344	0.0860067	-1.22465	2.76914	7.08465	0.00777472	0.0529157		1.39542	0.415823	1.73772	0.656691	3.94739	1.35994	13.9903	5.44339	2.82881	8.05092
CLUG_01019	0.328632	7.4935	7.60918	0.00580719	0.0860067	0.430823	7.4935	13.2378	0.000274364	0.00503749		243.327	18.8569	189.636	15.5687	204.588	25.8751	126.536	9.34889	0.840796	0.667258
CLUG_05720	-0.317549	6.01116	7.60042	0.00583548	0.0860067	-0.167785	6.01116	2.24899	0.133702	0.335002		59.1039	3.97514	56.5709	2.72918	69.661	6.3848	71.5072	5.77762	1.17862	1.26403
CLUG_05395	-0.498365	6.12076	7.59558	0.00585115	0.0860067	-0.337794	6.12076	3.43915	0.0636684	0.213499		93.8989	12.5641	79.8042	4.71625	50.7248	8.12155	53.1783	9.76801	0.540206	0.666359
CLUG_03984	-0.963814	3.5586	7.59547	0.00585153	0.0860067	-1.15801	3.5586	10.8009	0.00101451	0.0125064		6.98051	1.01149	5.14773	0.946459	14.977	2.94366	21.2193	4.4949	2.14555	4.12206
CLUG_02655	-0.49813	6.40004	7.58916	0.00587205	0.0860823	-0.381655	6.40004	4.41214	0.0356841	0.146503		99.4821	14.8816	91.721	5.19093	67.8775	10.1575	74.5526	11.6925	0.682308	0.81282
CLUG_02573	0.381869	6.19145	7.58299	0.00589215	0.0861515	0.472973	6.19145	11.6358	0.000646946	0.00914873		84.3072	4.38812	91.9062	6.46215	57.8093	7.12422	54.4007	7.55121	0.685698	0.591916
CLUG_00681	-0.796268	7.37152	7.57489	0.0059187	0.0862189	-0.47254	7.37152	2.6652	0.102565	0.286668		214.543	30.4006	208.78	13.1671	112.264	20.3806	133.439	62.1864	0.52327	0.639137
CLUG_00151	0.431563	9.40342	7.5722	0.00592755	0.0862189	0.459109	9.40342	8.60152	0.00335883	0.0297618		598.485	51.8568	671.993	44.7566	779.193	102.673	681.089	96.2138	1.30194	1.01354
CLUG_00299	-0.444241	7.20683	7.54336	0.00602316	0.0873826	-0.377201	7.20683	5.41664	0.0199457	0.100292		165.242	14.4373	148.27	5.557	140.627	7.72792	146.562	31.7885	0.851037	0.988478
CLUG_01551	-0.365944	6.11276	7.51332	0.00612443	0.0886223	-0.339347	6.11276	6.46335	0.0110122	0.0673233		62.851	3.02881	63.5578	2.89123	67.2863	8.38455	80.9714	8.06257	1.07057	1.27398
CLUG_00577	0.397122	6.72664	7.47285	0.00626364	0.0904031	0.461979	6.72664	10.1295	0.00145919	0.0166087		111.237	5.05218	114.355	5.12649	107.799	6.81652	89.6307	13.7682	0.969092	0.783791
CLUG_01177	-0.388696	8.68764	7.46717	0.00628342	0.0904554	0.298776	8.68764	4.50991	0.0336991	0.141276		506.18	67.7883	509.716	62.6142	280.702	109.099	259.2	48.1575	0.55455	0.508519
CLUG_05761	-0.519959	4.59474	7.45571	0.00632354	0.0907995	-0.122347	4.59474	0.410082	0.521928	0.742528		29.8344	3.99731	29.0563	1.33134	16.3223	1.52769	19.2888	2.87922	0.547098	0.663843
CLUG_03903	0.367828	8.32546	7.44548	0.00635959	0.0910837	-0.00673374	8.32546	0.00250352	0.960094	0.981493		244.503	23.1926	273.291	21.5082	345.904	32.509	356.48	39.9604	1.41472	1.3044
CLUG_02139	-0.29377	6.49866	7.41991	0.00645059	0.0921512	-0.348842	6.49866	10.5782	0.00114426	0.0136628		93.0359	5.23415	54.9407	5.43649	149.948	8.1445	102.036	11.8844	1.61172	1.85721
CLUG_04813	0.29104	8.90556	7.40582	0.00650131	0.0924817	0.359541	8.90556	11.3091	0.000771263	0.0102348		530.587	11.3475	571.423	8.65846	443.975	14.2356	374.478	36.4145	0.836762	0.655343
CLUG_01461	0.437419	7.26454	7.40432	0.00650675	0.0924817	0.925616	7.26454	33.5964	6.78174e-09	6.43691e-07		238.229	13.2856	247.534	11.6884	74.9957	15.1147	45.3664	7.9907	0.314805	0.183274
CLUG_03251	-2.21066	2.54271	7.36606	0.00664666	0.0942311	0.616051	2.54271	0.581394	0.445767	0.689203		0.808274	0.86684	0.919806	0.714012	6.89454	4.08008	10.6775	4.66448	8.52995	11.6084
CLUG_00433	0.313926	7.57353	7.35846	0.00667479	0.094391	0.368044	7.57353	10.1418	0.00144945	0.0165372		233.915	11.3237	243.289	18.4435	146.398	10.6275	129.344	13.6729	0.62586	0.531647
CLUG_04356	-0.429615	8.91037	7.32099	0.00681538	0.0961363	-0.304655	8.91037	3.68236	0.0549909	0.193923		529.995	26.1979	528.407	14.922	417.139	13.6892	448.595	109.973	0.787062	0.848957
CLUG_00002	-0.24301	7.3062	7.30096	0.00689179	0.096738	-0.167242	7.3062	3.44956	0.0632684	0.212795		153.157	7.39395	160.988	9.08286	145.623	4.45357	166.257	6.39791	0.950806	1.03273
CLUG_02865	-0.348573	6.09087	7.30075	0.00689259	0.096738	-0.217085	6.09087	2.91714	0.0876431	0.260005		46.7376	1.54588	51.4178	2.38081	70.9231	4.50692	100.418	10.9074	1.51747	1.95297
CLUG_04637	-0.325922	6.23234	7.29484	0.0069153	0.0968142	-0.320015	6.23234	7.3704	0.00663063	0.0476045		50.1051	3.4565	54.2014	2.78278	82.653	5.51189	109.894	8.08939	1.64959	2.02752
CLUG_01605	0.591699	4.53537	7.28635	0.00694806	0.0970303	0.431764	4.53537	4.39507	0.0360431	0.147532		21.6002	6.16162	25.457	2.10756	22.713	5.48374	18.5877	2.7995	1.05152	0.730159
CLUG_02035	-0.789984	3.90931	7.27107	0.00700739	0.0976154	-0.673499	3.90931	5.33823	0.0208626	0.103482		11.7856	1.10156	10.4759	1.42699	17.1896	1.78837	21.8816	6.43182	1.45853	2.08876
CLUG_05625	-0.707909	5.85573	7.26337	0.00703752	0.0977713	-0.944197	5.85573	12.6374	0.000378108	0.00620028		62.5867	10.7311	56.3165	2.70326	51.4858	14.2868	64.2945	18.7737	0.822632	1.14166
CLUG_03981	0.293706	8.03594	7.25662	0.00706401	0.0977713	0.108597	8.03594	0.989669	0.319823	0.567309		267.556	11.701	258.013	6.51785	284.078	23.4786	247.268	24.3362	1.06175	0.958354
CLUG_01411	-0.936348	3.28802	7.25234	0.00708088	0.0977713	-0.592207	3.28802	2.71493	0.0994133	0.281027		4.44153	1.29299	3.46279	0.865596	12.6475	2.28315	16.9915	3.10455	2.84757	4.90689
CLUG_00193	-0.532388	5.672	7.25043	0.00708842	0.0977713	-0.304711	5.672	2.39619	0.121631	0.315962		43.4076	4.05889	40.6209	3.77812	57.5665	4.08129	62.9967	13.9847	1.32619	1.55084
CLUG_04506	-0.285479	6.82277	7.23068	0.00716681	0.0984877	0.0904584	6.82277	0.755392	0.384774	0.634866		137.671	3.80959	148.691	2.5875	75.5811	13.3647	82.191	8.07302	0.548998	0.552764
CLUG_04593	0.282555	8.60053	7.2285	0.00717553	0.0984877	-0.322088	8.60053	9.30795	0.00228162	0.0229803		419.56	24.4484	255.402	14.3888	683.625	189.157	381.41	25.3809	1.62939	1.49337
CLUG_01731	0.594261	6.84005	7.20858	0.0072556	0.0991504	0.589347	6.84005	7.07655	0.00780991	0.0530771		132.146	4.18793	130.074	8.89115	116.272	4.86807	82.0023	20.0172	0.879878	0.630428
CLUG_00517	0.380685	6.42057	7.20768	0.00725923	0.0991504	-0.297868	6.42057	4.51653	0.0335688	0.141053		47.1392	6.10445	54.3415	5.22764	113.705	20.7835	125.904	10.0581	2.41211	2.31691
CLUG_00767	-0.416114	5.39223	7.19324	0.00731789	0.0995347	-0.162326	5.39223	1.16213	0.281024	0.525629		42.9542	2.61493	38.7654	3.096	39.2452	5.98833	43.8204	7.05602	0.913652	1.1304
CLUG_00744	-0.324475	7.51996	7.19201	0.00732291	0.0995347	-0.272742	7.51996	5.11778	0.0236818	0.112106		150.334	8.49657	154.382	6.16566	183.14	18.3722	228.922	24.2551	1.21822	1.48283
CLUG_00229	-0.342855	7.09687	7.18515	0.00735092	0.0996735	-0.033637	7.09687	0.0707869	0.790194	0.907014		129.765	5.43415	128.88	3.68298	137.577	20.5961	135.972	24.7443	1.06021	1.05503
CLUG_05803	-0.269658	6.80248	7.15862	0.00746044	0.100811	-0.4461	6.80248	19.4344	1.04114e-05	0.000369447		89.4574	4.18489	79.4504	6.93893	137.488	15.9261	143.557	7.25557	1.53691	1.80687
CLUG_00720	-0.473275	4.69702	7.15612	0.00747084	0.100811	-0.295605	4.69702	2.67062	0.102216	0.286204		32.3507	4.3306	24.6698	2.20779	23.3075	2.96656	24.3653	2.87248	0.720464	0.987657
CLUG_04707	0.358149	7.13614	7.11167	0.00765838	0.103094	0.313521	7.13614	5.49469	0.0190743	0.0978167		133.131	12.7559	124.543	4.26476	169.467	8.70179	139.961	18.8898	1.27294	1.1238
CLUG_01291	-0.263187	7.02513	7.09648	0.00772354	0.103721	0.0258929	7.02513	0.0689969	0.792803	0.907567		148.753	11.2586	145.761	8.15968	116.032	8.5772	115.611	8.46877	0.780035	0.793153
CLUG_04966	0.276505	8.1184	7.08974	0.00775264	0.103863	0.214189	8.1184	4.26757	0.0388464	0.154553		296.135	12.8617	269.787	13.3802	323.045	13.7877	246.427	18.9595	1.09087	0.913411
CLUG_04458	-1.25123	3.76633	7.08059	0.00779233	0.104069	-0.855978	3.76633	3.41369	0.0646576	0.214707		11.4737	2.40543	10.7813	2.92804	13.7916	4.8317	16.5717	7.88278	1.20202	1.53708
CLUG_02356	-0.295526	7.62802	7.07763	0.00780521	0.104069	-0.0869841	7.62802	0.615382	0.432769	0.676767		237.95	10.482	235.246	7.61264	153.684	16.4691	158.393	15.9805	0.645867	0.673305
CLUG_04614	-0.486585	6.86941	7.04791	0.00793579	0.105559	-0.0525101	6.86941	0.082011	0.77459	0.898547		137.088	26.1439	113.862	9.38776	116.313	15.5145	113.12	13.8449	0.848454	0.993487
CLUG_02625	-0.386765	6.67617	7.02852	0.00802216	0.106135	-0.200579	6.67617	1.93433	0.164286	0.380637		95.4885	6.56713	95.1307	3.87708	97.7783	12.7809	110.497	18.8126	1.02398	1.16153
CLUG_03677	-0.354756	6.15584	7.02462	0.00803965	0.106135	-0.47003	6.15584	12.32	0.000448138	0.00697104		50.0004	2.95235	50.0154	3.44955	82.4341	12.9089	101.443	5.37226	1.64867	2.02825
CLUG_05017	0.238212	6.95157	7.01823	0.00806841	0.106135	0.242114	6.95157	7.59028	0.0058684	0.0433549		124.365	9.26629	128.296	5.97014	127.798	10.6872	113.165	6.27351	1.0276	0.882056
CLUG_02986	-0.421797	6.19778	7.01798	0.0080695	0.106135	-0.306481	6.19778	3.70536	0.054238	0.192154		76.6089	8.0746	70.3222	2.03419	68.1587	10.0304	72.1831	10.6793	0.889697	1.02646
CLUG_02538	-0.393333	5.14692	7.01702	0.00807386	0.106135	-0.366045	5.14692	6.0784	0.0136845	0.0785175		36.6335	1.44568	32.6891	2.12827	32.6361	2.04215	35.4179	3.80602	0.890882	1.08348
CLUG_05691	0.332902	7.31495	6.9919	0.00818795	0.107383	0.278348	7.31495	4.88457	0.0270978	0.122224		189.886	5.87546	197.718	9.17076	125.593	12.9557	114.778	13.5262	0.66141	0.580513
CLUG_02222	-0.62487	4.0357	6.97929	0.00824584	0.107889	-0.485105	4.0357	4.05981	0.0439155	0.167983		20.4536	1.9815	20.8044	3.16715	9.32707	1.67983	12.2368	1.45473	0.456011	0.588185
CLUG_03410	0.433132	6.19831	6.97363	0.00827196	0.107934	0.364007	6.19831	4.96403	0.0258798	0.118501		69.2579	7.5168	70.6758	3.6509	77.7719	5.55537	69.5515	11.3007	1.12293	0.984091
CLUG_05474	-0.666794	5.72203	6.97022	0.00828775	0.107934	-0.488931	5.72203	3.81028	0.050939	0.184395		53.4693	3.62214	56.2869	2.22687	43.2883	12.6394	56.0523	17.1059	0.809593	0.995831
CLUG_03802	0.28917	6.73947	6.95461	0.00836035	0.108626	-0.158175	6.73947	2.09658	0.147629	0.354969		128.225	9.7518	71.6657	3.63774	188.101	22.2117	94.7812	8.95623	1.46696	1.32255
CLUG_03058	0.316712	6.3333	6.94594	0.00840099	0.108902	0.0659134	6.3333	0.300017	0.583872	0.785407		82.4566	3.94924	86.3455	4.95132	79.45	7.64487	74.2418	8.05401	0.963538	0.859822
CLUG_02301	-1.48502	9.47414	6.93821	0.00843733	0.10912	-1.62452	9.47414	8.28276	0.00400232	0.0333723		535.142	382.876	300.344	76.3434	962.097	368.097	1191.81	654.187	1.79783	3.96814
CLUG_05646	-0.554505	5.44547	6.92471	0.00850129	0.109694	-0.437408	5.44547	4.30274	0.0380511	0.152478		38.4396	5.57335	33.7598	3.32314	47.801	3.68989	56.0875	10.4623	1.24353	1.66137
CLUG_02808	-0.460779	6.73722	6.87502	0.00874088	0.112526	-0.52269	6.73722	8.90804	0.00283918	0.026455		69.1983	4.68655	68.9962	4.0218	122.318	6.02221	164.162	28.7373	1.76764	2.3793
CLUG_01567	0.309928	5.981	6.85779	0.00882559	0.113356	0.148294	5.981	1.54054	0.214537	0.447451		62.4213	3.8275	76.4444	4.79268	46.4819	3.42502	52.3216	4.06183	0.744648	0.68444
CLUG_00766	-0.310987	6.64648	6.84341	0.00889691	0.114011	-0.257389	6.64648	4.80637	0.0283547	0.126163		84.0242	7.07457	89.0463	6.115	100.071	9.99739	124.548	7.46676	1.19098	1.39869
CLUG_04501	0.311742	8.2112	6.83586	0.00893455	0.114232	0.00400122	8.2112	0.00112316	0.973265	0.98737		243.673	7.78471	241.176	14.0254	358.538	47.0752	343.599	38.2829	1.47139	1.42468
CLUG_05837	0.374091	5.79792	6.82699	0.00897907	0.114539	0.0991904	5.79792	0.482614	0.48724	0.719561		61.9546	4.47701	58.5881	2.99014	54.6207	6.00181	48.7687	4.09235	0.881624	0.8324
CLUG_01834	-3.59394	2.00021	6.81531	0.00903796	0.115008	-1.02526	2.00021	0.561242	0.45376	0.694776		2.53292	3.72125	1.79743	2.01121	1.61533	0.549012	11.3096	17.8962	0.637734	6.29207
CLUG_02708	-0.455951	6.00835	6.80949	0.00906749	0.115008	-0.447857	6.00835	6.47116	0.0109639	0.0671013		68.4854	5.86644	68.6444	5.57078	54.4777	4.00096	64.9557	12.9106	0.795465	0.946263
CLUG_02074	-0.644163	7.66189	6.80753	0.00907744	0.115008	-0.381365	7.66189	2.39235	0.12193	0.316157		202.352	47.5433	176.206	15.0234	198.204	37.0087	219.364	49.4886	0.979501	1.24493
CLUG_00663	-0.747692	7.14773	6.80274	0.00910182	0.115057	-0.44768	7.14773	2.43757	0.118459	0.311004		177.244	21.3493	171.087	9.11349	103.709	17.2495	119.358	54.4061	0.585121	0.697646
CLUG_01915	-1.20817	2.86827	6.79039	0.00916501	0.115595	-0.49675	2.86827	1.1625	0.280947	0.525629		7.37638	1.46827	5.72893	1.08816	6.94854	1.35618	9.18155	3.68037	0.941999	1.60266
CLUG_01876	-0.484486	8.04945	6.77672	0.00923547	0.115775	-0.444686	8.04945	5.70297	0.0169362	0.0902115		260.651	15.6352	247.508	15.7543	271.053	18.7224	285.26	77.7533	1.03991	1.15253
CLUG_04355	0.295507	9.23163	6.77611	0.00923862	0.115775	0.227591	9.23163	4.01614	0.0450667	0.170728		677.229	15.7273	717.666	20.8692	545.06	27.0235	479.31	45.377	0.804839	0.667873
CLUG_04486	0.874628	3.49204	6.77242	0.00925774	0.115775	0.273102	3.49204	0.633111	0.426217	0.670265		11.6194	1.42184	13.7387	1.44016	9.34458	2.46037	8.56917	2.89044	0.804219	0.623723
CLUG_03180	0.263713	7.75925	6.77074	0.00926644	0.115775	0.0201313	7.75925	0.0394263	0.842606	0.929541		186.076	0.979416	185.62	8.09798	265.827	30.182	241.7	17.3425	1.42859	1.30212
CLUG_00368	-0.369045	5.99709	6.76589	0.00929164	0.115775	-0.611299	5.99709	19.107	1.23591e-05	0.000422017		46.0026	3.85934	47.3466	3.98006	66.7619	5.00046	94.0974	7.76302	1.45126	1.98742
CLUG_00572	0.398931	6.32124	6.76365	0.00930334	0.115775	0.363824	6.32124	5.5587	0.0183891	0.0953508		90.586	6.32874	96.0544	2.61488	68.545	4.06865	61.0444	10.465	0.756684	0.635519
CLUG_01701	0.597469	6.39935	6.75659	0.00934021	0.115976	1.01098	6.39935	19.3394	1.09426e-05	0.000385399		101.529	9.65912	91.7052	8.67476	93.4839	12.4021	55.8225	14.062	0.920761	0.608717
CLUG_04276	-0.358139	7.14121	6.75046	0.00937233	0.116117	-0.19565	7.14121	2.0189	0.155351	0.36723		164.512	12.8533	154.766	7.19399	122.192	9.58969	122.367	17.9249	0.742752	0.790653
CLUG_00345	-0.424318	8.11015	6.74265	0.00941347	0.116155	-0.39941	8.11015	5.97318	0.014525	0.0817489		269.762	13.0046	282.001	19.5356	261.085	12.2911	290.496	70.6116	0.967834	1.03012
CLUG_01933	-0.352318	5.96599	6.74201	0.00941683	0.116155	-0.298313	5.96599	4.71784	0.0298513	0.129186		71.3515	5.643	69.3053	5.24294	54.5907	4.90065	54.4696	9.62343	0.765095	0.785937
CLUG_03576	-0.753016	5.16256	6.71927	0.00953766	0.117269	-0.207658	5.16256	0.522306	0.46986	0.707222		37.206	2.11244	26.5594	1.78757	48.0282	10.2237	37.8163	15.5031	1.29087	1.42384
CLUG_03375	-0.346391	8.06772	6.71714	0.00954904	0.117269	-0.200386	8.06772	2.24464	0.134078	0.335497		323.136	17.3507	316.469	5.97837	210.062	17.1864	218.488	37.9074	0.650073	0.690394
CLUG_04525	0.432554	7.1116	6.71023	0.00958612	0.117467	0.295484	7.1116	3.11238	0.0776994	0.242265		134.025	8.48376	122.925	12.3254	171.207	20.5923	135.424	25.1554	1.27743	1.10167
CLUG_04932	-0.538095	6.08462	6.70528	0.00961277	0.117529	0.368328	6.08462	3.29578	0.0694581	0.225809		67.9721	5.61699	68.6462	8.88367	70.4279	27.5924	56.2804	20.6553	1.03613	0.819861
CLUG_05497	0.23882	7.17975	6.7015	0.0096332	0.117529	0.18634	7.17975	4.11107	0.0426033	0.164991		156.48	6.24994	158.788	4.43633	140.569	4.77893	123.71	8.66475	0.89832	0.779091
CLUG_02581	-0.33441	7.76181	6.66886	0.00981118	0.119432	-0.121827	7.76181	0.887759	0.346085	0.595233		252.699	8.09092	253.036	7.6447	172.534	15.4543	181.643	27.6644	0.682766	0.717855
CLUG_02033	-0.264339	7.80264	6.66512	0.00983182	0.119432	-0.141933	7.80264	1.92185	0.165653	0.382297		241.641	10.7402	231.047	13.4287	214.914	6.00376	211.853	21.5709	0.889393	0.916928
CLUG_01565	0.328551	9.47194	6.6277	0.0100405	0.121703	-0.145873	9.47194	1.30892	0.25259	0.496317		591.63	98.1945	1072.7	148.166	345.21	27.0461	582.009	92.3981	0.58349	0.542563
CLUG_00244	0.537214	4.518	6.61928	0.0100881	0.121775	1.09978	4.518	28.9878	7.28358e-08	5.29715e-06		30.9118	2.97411	29.213	1.57557	20.1263	4.56073	12.6347	3.25393	0.651088	0.4325
CLUG_01803	-0.351349	6.27959	6.61895	0.0100899	0.121775	-0.428011	6.27959	9.84554	0.00170244	0.0186871		54.5825	2.63775	59.9186	2.9135	79.6954	6.48202	112.451	12.5889	1.46009	1.87672
CLUG_05801	-0.334546	6.72705	6.60552	0.0101663	0.122433	-0.18507	6.72705	2.03367	0.153849	0.365066		127.393	3.20792	124.583	4.53348	82.717	8.98695	84.8026	17.3118	0.649305	0.680691
CLUG_00379	-0.553472	6.36889	6.5969	0.0102157	0.122763	-0.994011	6.36889	21.217	4.10115e-06	0.000173988		60.2522	7.7067	56.4066	3.29164	90.085	20.1505	122.031	24.0626	1.49513	2.16341
CLUG_02713	0.346628	7.32181	6.58112	0.0103066	0.123591	-0.343074	7.32181	6.53129	0.0105993	0.0654844		149.61	34.1165	165.324	30.0722	135.501	10.1644	155.472	15.8316	0.9057	0.940403
CLUG_01124	0.400376	9.91158	6.57464	0.0103442	0.123777	-0.229076	9.91158	2.15977	0.141666	0.346997		819.926	156.872	502.486	80.176	1641.77	128.885	1066.58	159.193	2.00234	2.12261
CLUG_05755	-0.452483	9.12267	6.56386	0.0104071	0.124263	-0.231966	9.12267	1.72917	0.188517	0.413349		654.201	20.9345	671.683	31.0364	440.891	52.3286	469.001	135.189	0.673939	0.698248
CLUG_03101	0.416607	6.64179	6.55431	0.0104631	0.124666	0.547907	6.64179	11.5298	0.00068491	0.00947405		91.108	5.93422	101.601	7.86874	110.518	10.5961	95.2798	15.1884	1.21304	0.937788
CLUG_01528	-0.455857	10.6831	6.54879	0.0104956	0.124775	0.0436979	10.6831	0.0602878	0.806042	0.912623		2124.92	177.091	2139.86	78.1054	1135.59	230.266	1140.1	240.513	0.534415	0.532791
CLUG_03904	-0.290737	7.16731	6.5452	0.0105167	0.124775	-0.0649746	7.16731	0.329799	0.565777	0.77397		177.682	4.31287	188.641	5.00711	95.3931	11.3855	101.749	14.4822	0.536875	0.539381
CLUG_01547	-0.411191	4.98778	6.54036	0.0105454	0.12485	-0.392221	4.98778	5.87903	0.0153222	0.0840396		28.9199	2.92162	28.1495	2.83976	31.4603	3.59407	37.2035	2.51747	1.08784	1.32164
CLUG_01242	-0.401293	6.91991	6.53424	0.0105817	0.125012	-0.319093	6.91991	4.10992	0.0426324	0.164991		140.894	11.8864	135.638	8.76598	101.803	16.0864	102.887	15.5577	0.722549	0.758538
CLUG_02521	0.242294	7.34923	6.53056	0.0106037	0.125012	-0.0287337	7.34923	0.0905365	0.763496	0.893538		187.319	4.41341	183.315	5.1455	154.52	14.6773	136.038	8.53329	0.824904	0.742102
CLUG_03063	0.43121	5.23987	6.52397	0.010643	0.125212	0.272278	5.23987	2.66408	0.102637	0.286668		39.6294	3.17991	37.6739	2.75277	40.258	0.930016	33.5693	7.24592	1.01586	0.89105
CLUG_02663	0.283563	9.34464	6.50968	0.0107289	0.125958	0.0580338	9.34464	0.271895	0.602063	0.798947		741.885	15.3906	712.038	21.9096	668.54	71.9208	558.266	55.6346	0.901138	0.784039
CLUG_00565	0.463592	5.2796	6.50428	0.0107615	0.126076	-0.726296	5.2796	15.7827	7.10485e-05	0.0016441		38.3114	7.11077	30.2951	3.69821	51.4234	15.3776	42.7432	6.50242	1.34225	1.4109
CLUG_02510	0.297315	6.16886	6.49966	0.0107895	0.12614	0.268438	6.16886	5.4685	0.0193622	0.098629		64.5455	4.69638	72.3304	4.27892	75.8651	4.75162	70.8493	4.25003	1.17538	0.979523
CLUG_05892	-0.41066	6.94325	6.49285	0.0108309	0.12636	-0.38492	6.94325	5.83229	0.0157346	0.085486		90.5188	6.92774	50.9427	4.96366	219.001	29.549	154.183	21.5248	2.4194	3.0266
CLUG_04291	-0.483535	6.078	6.48779	0.0108618	0.126457	-0.32656	6.078	2.94713	0.0860304	0.257631		80.8884	13.3599	77.0488	4.60529	52.4531	6.15275	57.1777	13.0734	0.648462	0.742098
CLUG_04292	-0.340462	8.49613	6.47389	0.010947	0.127186	-0.188819	8.49613	1.994	0.157923	0.371272		416.486	7.17306	406.887	17.0761	299.552	27.0014	309.777	49.3809	0.719236	0.761334
CLUG_02746	-0.341229	6.53465	6.46453	0.0110049	0.127545	-0.314085	6.53465	5.50656	0.0189452	0.0973397		75.7671	2.94205	77.2703	3.91066	94.8059	5.11886	117.248	14.3084	1.25128	1.51737
CLUG_01600	-0.359735	7.88448	6.45888	0.0110399	0.127545	-0.122435	7.88448	0.748313	0.387011	0.636065		291.49	27.777	243.182	12.4594	225.124	20.1912	204.74	28.1348	0.772322	0.84192
CLUG_00686	0.407982	6.56458	6.45113	0.0110882	0.127545	-0.463201	6.56458	8.51783	0.00351683	0.0308204		67.1454	15.7551	76.9791	13.296	89.7087	11.7048	116.921	14.1455	1.33604	1.51887
CLUG_03836	0.354928	6.94641	6.45067	0.0110911	0.127545	0.703587	6.94641	25.7066	3.97475e-07	2.23585e-05		163.064	14.824	171.942	7.24435	82.3907	11.647	66.508	7.62989	0.505267	0.386804
CLUG_00081	-0.501849	6.43954	6.45054	0.0110918	0.127545	-0.302271	6.43954	2.34162	0.125958	0.322214		77.4912	10.2559	76.044	4.91384	89.0281	7.51193	105.077	20.5899	1.14888	1.3818
CLUG_05544	-0.358285	6.37394	6.44466	0.0111287	0.127706	-0.324559	6.37394	5.45476	0.0195151	0.0990793		57.0331	3.92387	57.8651	3.87503	96.7278	8.34141	115.383	13.2226	1.69599	1.994
CLUG_03339	-0.475845	11.1075	6.41548	0.011313	0.129556	0.0403116	11.1075	0.0461143	0.829968	0.924649		2832.03	339.545	2782.51	152.539	1621.11	281.227	1598.13	325.041	0.572417	0.574347
CLUG_04026	-0.440164	5.63205	6.40122	0.0114042	0.130334	-0.271166	5.63205	2.39794	0.121495	0.315962		60.6368	7.89492	61.147	4.39239	32.093	2.93175	38.5474	5.56282	0.529266	0.630405
CLUG_04793	0.312294	5.74602	6.39364	0.011453	0.130625	0.501034	5.74602	15.9197	6.6087e-05	0.00155899		72.1129	5.77013	74.8806	7.31557	36.4512	1.8322	28.0281	2.67952	0.505475	0.374304
CLUG_01254	0.323272	6.19652	6.38744	0.0114931	0.130816	0.931863	6.19652	55.6744	8.55267e-14	2.39475e-11		92.7744	5.3842	96.6093	4.60676	61.0498	12.2168	42.5889	4.41538	0.658046	0.440837
CLUG_00050	-0.258233	6.87308	6.37587	0.0115683	0.13138	-0.249935	6.87308	5.89619	0.0151737	0.0835105		99.0596	7.7386	101.044	8.74165	125.267	10.6232	144.279	7.38216	1.26456	1.42788
CLUG_01574	0.445677	5.08827	6.37259	0.0115896	0.13138	-0.838862	5.08827	20.9391	4.74108e-06	0.000196667		52.0753	2.16472	18.6149	2.40224	65.9373	32.173	27.3514	6.82322	1.26619	1.46933
CLUG_04424	-0.859974	5.65554	6.36766	0.0116219	0.13148	1.09236	5.65554	11.1171	0.000855374	0.0109865		7.34407	1.66217	6.57118	1.32203	70.3202	53.1909	50.0217	21.3659	9.5751	7.61229
CLUG_00669	0.40121	5.68595	6.35961	0.0116747	0.131557	0.0638115	5.68595	0.169842	0.680252	0.84819		36.4147	6.79026	55.0034	5.57642	43.8907	2.04854	54.2788	7.1902	1.2053	0.986825
CLUG_00455	-0.323559	10.6389	6.35946	0.0116757	0.131557	-0.166074	10.6389	1.67799	0.195191	0.422537		1424.17	94.5468	1249.84	54.9709	1876.26	129.123	1888.33	181.571	1.31744	1.51086
CLUG_02151	-0.284382	6.37136	6.35	0.0117381	0.131995	-0.116449	6.37136	1.04635	0.30635	0.552838		92.7667	8.44511	95.0717	3.73081	66.6329	6.86053	73.9546	4.57527	0.718285	0.777882
CLUG_03397	0.806595	3.52217	6.34463	0.0117737	0.13213	0.532551	3.52217	2.6697	0.102275	0.286227		12.1327	1.14591	13.0017	1.80366	11.106	2.30293	9.17279	2.8981	0.915373	0.705505
CLUG_05142	-0.209934	7.29258	6.33379	0.0118459	0.13259	-0.320708	7.29258	14.9587	0.000109889	0.00233099		156.625	7.77524	156.763	4.70532	143.061	4.08006	164.302	10.9204	0.913395	1.04809
CLUG_01617	0.296571	6.87669	6.33137	0.0118621	0.13259	0.0278675	6.87669	0.0548373	0.81485	0.916627		142.547	11.3724	136.347	4.15005	111.844	11.836	98.537	14.5635	0.78461	0.722691
CLUG_01392	-1.74563	2.34252	6.32494	0.0119052	0.132625	-1.95973	2.34252	7.79959	0.00522581	0.0402478		5.0747	1.32537	0.420929	0.335908	17.4323	5.66578	4.81115	2.40117	3.43513	11.4298
CLUG_01338	0.491736	12.604	6.32383	0.0119126	0.132625	0.75361	12.604	14.8303	0.000117631	0.00245796		9030.51	210.51	8379.48	356.43	5132.87	826.043	3247.9	635.243	0.568392	0.387602
CLUG_02745	0.355842	5.43735	6.30548	0.0120365	0.133739	0.168589	5.43735	1.40823	0.235351	0.473742		45.657	3.72185	48.9876	2.49404	38.8655	2.75349	37.5555	4.74909	0.851249	0.766631
CLUG_02483	-0.298859	6.33351	6.29185	0.0121294	0.134412	-0.104586	6.33351	0.767538	0.38098	0.630836		87.471	6.53304	83.7487	4.58829	74.3859	4.1225	78.0654	6.22432	0.850406	0.932139
CLUG_01371	0.282555	7.77073	6.28957	0.0121451	0.134412	0.22294	7.77073	3.92669	0.0475255	0.175904		221.724	10.6018	217.554	8.84073	229.928	14.701	206.273	21.6987	1.037	0.948144
CLUG_00727	0.325905	6.94085	6.27983	0.012212	0.134886	-0.0532626	6.94085	0.165731	0.683934	0.848854		105.91	5.50513	99.2886	3.66193	162.753	28.7233	142.213	20.8873	1.53672	1.43231
CLUG_00160	0.240326	7.70192	6.27379	0.0122537	0.134922	0.147027	7.70192	2.341	0.126009	0.322214		198.708	9.87629	206.626	9.3091	210.353	11.8786	202.403	13.0681	1.0586	0.979561
CLUG_00176	0.317554	12.0607	6.27111	0.0122722	0.134922	0.200857	12.0607	2.51393	0.112844	0.303047		3206.11	620.502	3838.8	153.424	4800.45	719.237	4756.15	402.978	1.49728	1.23897
CLUG_02580	-0.370818	6.98549	6.26262	0.0123311	0.134922	-0.350956	6.98549	5.67839	0.0171751	0.0909938		76.1298	5.02638	78.5036	6.00469	147.313	9.20556	197.587	23.7802	1.93502	2.51691
CLUG_03502	-0.277289	7.82434	6.26155	0.0123386	0.134922	0.255936	7.82434	5.43655	0.0197196	0.0997556		220.894	6.87695	185.225	5.72037	275.396	50.5627	228.467	25.6189	1.24673	1.23345
CLUG_01492	0.347543	6.20896	6.26043	0.0123464	0.134922	0.560572	6.20896	16.695	4.38956e-05	0.00112966		97.9692	4.27151	105.77	3.72257	45.6676	6.30361	34.0833	4.94608	0.466142	0.322239
CLUG_00226	-0.325822	8.62655	6.25851	0.0123598	0.134922	-0.045618	8.62655	0.123087	0.725711	0.872609		463.916	21.1831	446.338	8.67778	339.04	33.0355	327.681	49.9392	0.730821	0.734155
CLUG_02357	-0.247928	7.91366	6.25309	0.0123977	0.135072	-0.143852	7.91366	2.10528	0.146791	0.353714		237.455	13.1547	251.691	8.41274	216.209	2.6081	251.947	20.3752	0.910529	1.00102
CLUG_02634	-0.34372	8.98881	6.23454	0.0125282	0.136229	-0.0299793	8.98881	0.0476946	0.827125	0.923018		557.74	37.3225	647.257	25.3037	362.836	55.0557	427.523	73.5115	0.650546	0.660515
CLUG_00536	-0.325246	5.77446	6.22894	0.0125679	0.136396	-0.450546	5.77446	12.1591	0.000488487	0.00749706		40.873	2.96761	41.5195	2.64628	57.4391	3.49855	78.2435	6.14709	1.40531	1.8845
CLUG_01507	0.412155	5.81553	6.22183	0.0126185	0.13668	0.48714	5.81553	8.68044	0.00321643	0.0289582		49.0145	4.63703	60.9453	19.4876	46.661	3.886	58.4138	32.3364	0.951984	0.958463
CLUG_04734	-3.96658	0.278928	6.21697	0.0126532	0.136791	-3.1105	0.278928	4.97566	0.0257064	0.118191		0.41517	0.272639	0.278614	0.184017	0.32218	0.497986	2.1556	1.67645	0.776018	7.73686
CLUG_04317	0.388217	5.34579	6.21325	0.0126797	0.136814	0.0966174	5.34579	0.38726	0.533743	0.750223		43.2782	4.02284	44.0396	3.28724	37.0529	1.97374	34.7391	5.32165	0.856156	0.788814
CLUG_01875	-0.604051	5.8094	6.20702	0.0127245	0.137033	-0.514287	5.8094	4.45985	0.0347005	0.144264		62.2593	4.3822	61.389	4.95167	47.3228	5.45918	53.6456	18.5695	0.760092	0.873862
CLUG_05088	-0.347938	6.6612	6.19957	0.0127781	0.137148	0.0714054	6.6612	0.266499	0.60569	0.801669		114.169	4.95497	109.784	6.81432	94.5943	13.5883	91.9407	11.2713	0.828545	0.837473
CLUG_04605	-0.666542	7.4164	6.19786	0.0127905	0.137148	-1.0283	7.4164	14.7684	0.000121553	0.00253047		81.8392	5.97149	64.1172	8.44787	271.637	66.8577	293.543	87.6625	3.31916	4.57822
CLUG_01345	0.712299	3.54051	6.19535	0.0128086	0.137148	0.316221	3.54051	1.2186	0.269636	0.513623		12.9414	1.77727	13.4755	1.84881	9.00542	0.840137	8.10633	1.50549	0.695859	0.601561
CLUG_04249	0.345126	9.20408	6.18744	0.0128661	0.1375	0.282957	9.20408	4.15568	0.0414951	0.162158		783.789	19.4402	611.342	24.832	670.73	43.0447	441.752	57.7705	0.855752	0.722595
CLUG_04617	-0.374482	5.14182	6.16469	0.0130325	0.138728	-0.328901	5.14182	4.72848	0.0296671	0.12905		36.0462	2.17423	34.4565	3.88218	32.92	1.94059	36.5975	3.48842	0.913272	1.06214
CLUG_00412	-0.419049	8.98235	6.16183	0.0130536	0.138728	-0.268658	8.98235	2.53436	0.111392	0.301059		551.243	22.9029	552.81	18.5043	442.074	16.2046	468.46	116.182	0.801959	0.847416
CLUG_00761	-0.55518	9.46293	6.1616	0.0130553	0.138728	0.0531647	9.46293	0.056679	0.811824	0.915837		922.388	72.4207	940.24	26.053	464.659	107.641	475.97	153.213	0.503757	0.506221
CLUG_03100	-0.356508	6.36526	6.13822	0.013229	0.140267	-0.359683	6.36526	6.38909	0.0114824	0.0691693		72.2526	6.69775	76.9772	5.8446	78.6817	6.40678	92.0779	16.4695	1.08898	1.19617
CLUG_00199	0.335442	9.79336	6.13539	0.0132503	0.140267	-0.212859	9.79336	2.49656	0.114095	0.304253		618.298	202.267	735.743	167.68	813.251	100.221	1006.63	155.455	1.31531	1.36818
CLUG_01462	0.28135	8.9391	6.12854	0.0133016	0.140546	0.236168	8.9391	4.32175	0.0376282	0.151814		580.455	25.4049	579.769	21.778	436.635	31.0377	370.915	32.2172	0.75223	0.639764
CLUG_05170	-0.366238	6.65497	6.10248	0.0134992	0.142364	-0.121137	6.65497	0.667991	0.413753	0.659555		112.115	9.22893	111.827	4.01534	82.4025	4.81358	93.4473	15.1829	0.734983	0.835645
CLUG_03895	-0.394013	7.5945	6.08571	0.0136279	0.143452	-0.26035	7.5945	2.66191	0.102777	0.28677		229.637	10.697	224.52	10.2153	154.792	17.487	159.408	35.2176	0.674072	0.709998
CLUG_03868	-0.297885	6.15962	6.07782	0.013689	0.143707	-0.341041	6.15962	8.02111	0.00462352	0.0373618		70.5481	2.6187	55.7203	4.02154	86.2897	4.28717	81.8329	4.80184	1.22313	1.46864
CLUG_02353	-0.330296	9.18212	6.07595	0.0137035	0.143707	-0.221738	9.18212	2.75567	0.0969101	0.277292		502.242	41.1694	525.58	24.0413	594.046	75.278	650.337	127.817	1.18279	1.23737
CLUG_05578	-0.277095	7.14408	6.07232	0.0137316	0.143733	-0.344737	7.14408	9.45373	0.0021072	0.0214162		131.509	10.3596	139.387	4.66673	126.127	6.30392	159.95	10.0826	0.959069	1.14752
CLUG_04949	-0.702873	3.87023	6.06455	0.0137922	0.143841	-0.671279	3.87023	5.67447	0.0172135	0.0911113		11.6192	1.23864	12.0463	1.36283	13.1907	2.79803	20.1775	4.44486	1.13525	1.675
CLUG_05086	-0.248021	7.03529	6.06211	0.0138113	0.143841	-0.0739251	7.03529	0.547062	0.459521	0.699461		130.234	5.59553	125.712	4.54072	133.521	9.59306	136.321	9.02241	1.02524	1.08439
CLUG_04849	-0.749934	3.84154	6.06112	0.013819	0.143841	-0.484044	3.84154	2.69657	0.100564	0.283548		5.36794	0.785088	3.61714	0.444998	25.5205	3.84009	24.888	3.84073	4.75423	6.88057
CLUG_01948	-0.749704	5.82851	6.05274	0.0138848	0.144257	-0.750928	5.82851	6.44039	0.0111554	0.0679443		7.74322	1.25342	5.79782	1.45526	109.3	17.7898	120.936	24.7017	14.1156	20.8588
CLUG_05406	-0.596108	4.23742	6.04885	0.0139154	0.144307	-0.322425	4.23742	1.81984	0.177332	0.397861		19.1623	1.58614	18.252	2.1662	18.7706	2.4721	19.2486	4.85846	0.979557	1.0546
CLUG_04772	-0.353788	5.402	6.03768	0.0140037	0.144955	-0.335322	5.402	5.70897	0.0168784	0.09019		41.9021	2.84972	43.822	1.8224	35.1907	3.8268	43.771	5.77556	0.839829	0.998836
CLUG_05859	0.30836	6.92083	6.01908	0.014152	0.145987	-0.12178	6.92083	0.929956	0.334874	0.582895		94.8254	4.29872	112.904	6.17976	112.804	17.6097	133.878	10.415	1.18959	1.18577
CLUG_03992	-0.424644	7.36388	6.01864	0.0141555	0.145987	-0.279788	7.36388	2.61884	0.105602	0.291602		137.454	9.65853	142.245	7.87287	175.384	5.29795	193.517	45.3072	1.27595	1.36045
CLUG_05668	-0.306082	5.66576	5.99539	0.0143433	0.147652	0.0375467	5.66576	0.0917149	0.762008	0.893081		55.8876	5.05028	53.5815	4.23885	45.0036	5.07094	46.2316	3.33106	0.805251	0.862828
CLUG_04764	0.338347	5.27263	5.979	0.0144772	0.148757	0.37192	5.27263	7.01686	0.00807456	0.054348		49.9174	4.48878	42.0352	2.67785	38.2277	2.21198	27.6047	3.91589	0.76582	0.656704
CLUG_02541	-0.668713	3.89164	5.97206	0.0145343	0.14907	-0.180172	3.89164	0.457261	0.498907	0.725494		12.1409	1.38555	9.55428	0.836197	19.2997	3.452	19.5774	3.76512	1.58965	2.04908
CLUG_00231	-0.390254	5.12595	5.96286	0.0146103	0.149563	-0.288499	5.12595	3.30721	0.0689763	0.224966		33.0428	2.43016	32.7472	2.20603	32.8594	1.07245	38.1034	3.68497	0.994451	1.16356
CLUG_05714	-0.841913	3.09285	5.95979	0.0146358	0.149563	-0.528425	3.09285	2.39653	0.121605	0.315962		7.43994	1.96235	6.80997	0.984369	7.65905	1.69324	11.1725	1.33576	1.02945	1.64061
CLUG_02396	-0.439949	7.71922	5.94951	0.0147213	0.150047	-0.382559	7.71922	4.50067	0.0338815	0.141806		189.592	11.4637	192.441	11.0806	211.25	9.37462	241.925	67.2288	1.11423	1.25714
CLUG_02501	0.286775	6.66835	5.94637	0.0147476	0.150047	0.09715	6.66835	0.686425	0.407383	0.654566		104.21	5.37649	100.264	7.34432	110.836	10.163	93.99	6.54084	1.06359	0.937428
CLUG_00664	0.462985	5.34454	5.9436	0.0147708	0.150047	0.470258	5.34454	5.91447	0.0150171	0.0830478		50.0753	4.16375	56.0108	4.4822	27.8032	3.45064	24.8019	5.73852	0.555227	0.442806
CLUG_00159	-0.490205	8.16105	5.93922	0.0148075	0.150047	-0.398772	8.16105	3.9281	0.0474856	0.175873		309.199	36.7785	283.021	13.9281	276.7	11.0237	286.771	81.2755	0.894894	1.01325
CLUG_04953	-0.334671	5.66076	5.93809	0.0148171	0.150047	-0.382868	5.66076	7.79179	0.00524843	0.0402478		42.2386	1.87672	39.8141	3.18234	54.3633	3.27412	66.6802	7.65283	1.28705	1.67479
CLUG_02389	-0.384238	5.62562	5.92864	0.0148967	0.15058	-0.405515	5.62562	6.70279	0.00962624	0.0612579		38.1213	1.30115	38.725	3.57802	53.5473	2.48385	64.5475	8.15592	1.40466	1.66682
CLUG_03427	0.829261	3.25452	5.92184	0.0149543	0.15089	-0.0417932	3.25452	0.0154678	0.901023	0.957146		6.24974	1.44358	9.73965	1.70523	6.75331	1.93539	9.18573	2.16138	1.08057	0.943128
CLUG_01383	0.243115	7.78349	5.91704	0.0149951	0.15103	0.259642	7.78349	6.8158	0.00903547	0.0589041		240.088	10.6209	272.943	13.4528	179.913	12.5788	171.329	11.5637	0.749365	0.62771
CLUG_04972	-0.24042	6.97221	5.90847	0.0150683	0.151494	-0.336069	6.97221	11.4548	0.000713114	0.00969281		125.751	6.24381	122.425	8.44724	122.381	7.68527	130.782	8.37524	0.973203	1.06827
CLUG_01586	0.327077	6.17357	5.90006	0.0151404	0.151947	0.470088	6.17357	12.3253	0.000446864	0.00697058		80.2816	4.77647	83.2248	6.88886	68.9415	4.92665	58.0735	3.98007	0.858745	0.697791
CLUG_01924	-0.324722	6.45668	5.89095	0.0152189	0.152461	-0.492246	6.45668	13.3488	0.000258593	0.00481104		79.9299	3.70117	82.7196	3.64133	87.8392	9.29317	101.889	18.9683	1.09895	1.23174
CLUG_04052	-0.522671	6.32305	5.88753	0.0152485	0.152485	-0.471908	6.32305	4.82063	0.0281211	0.125581		77.1681	4.86659	74.8928	3.85337	81.8892	3.85482	90.7125	30.8395	1.06118	1.21123
CLUG_04021	-0.50824	5.16634	5.87955	0.0153177	0.152904	-0.171698	5.16634	0.684692	0.407976	0.654819		35.426	1.51783	36.9859	2.37978	30.4458	6.63567	34.1225	5.51348	0.859418	0.922579
CLUG_04804	-0.229388	6.98755	5.85465	0.0155359	0.154806	-0.432352	6.98755	20.6591	5.48747e-06	0.000224305		108.474	2.83397	111.428	5.12756	128.826	11.677	156.156	9.08783	1.18762	1.4014
CLUG_00810	-1.33288	3.35201	5.84645	0.0156085	0.155254	-0.826463	3.35201	2.29118	0.130111	0.329245		5.76758	2.31129	3.79194	1.50072	16.0428	2.96976	17.9181	7.62219	2.78155	4.72532
CLUG_01899	0.290139	7.93113	5.83808	0.0156829	0.155717	0.503633	7.93113	17.5977	2.72917e-05	0.000799848		325.139	13.1521	348.703	17.1996	151.282	15.6609	125.886	11.9418	0.465283	0.361012
CLUG_04217	-0.341301	7.26576	5.82046	0.0158408	0.157006	-0.370144	7.26576	7.04629	0.00794295	0.053591		93.9405	8.55518	84.6462	8.9433	207.783	15.6223	223.634	26.4958	2.21186	2.64199
CLUG_05279	-1.7685	2.17801	5.80782	0.015955	0.157599	-0.696943	2.17801	0.950269	0.329651	0.577973		2.81774	1.42858	2.82146	1.21932	4.26635	1.88221	7.5194	4.2428	1.5141	2.66507
CLUG_01695	0.451017	6.27699	5.80466	0.0159838	0.157599	0.112682	6.27699	0.365108	0.545683	0.759211		67.3344	7.3225	67.728	8.01925	89.709	8.13814	81.6667	13.1704	1.33229	1.2058
CLUG_03267	-0.312635	7.466	5.80223	0.0160059	0.157599	-0.365951	7.466	8.0157	0.00463736	0.0374196		128.998	8.33044	127.017	6.58399	208.718	19.7204	236.733	27.6398	1.618	1.86379
CLUG_02533	-0.316081	5.68468	5.79863	0.0160387	0.157599	0.0055294	5.68468	0.00182698	0.965906	0.984363		43.8116	2.90473	41.3894	3.14042	60.1852	5.94516	62.4292	4.76267	1.37373	1.50834
CLUG_01046	0.285842	7.00975	5.79833	0.0160414	0.157599	0.421892	7.00975	12.6184	0.000381971	0.00623626		149.263	10.2629	156.097	5.17752	111.585	4.45174	95.9631	9.74857	0.747575	0.614765
CLUG_03929	-0.525309	6.26365	5.78924	0.0161246	0.15812	-0.361635	6.26365	2.7444	0.0975954	0.278122		73.3085	5.42895	71.8542	6.67285	80.3461	2.87143	85.2839	27.0314	1.096	1.1869
CLUG_03345	-0.662145	4.735	5.78638	0.0161508	0.15812	-0.898465	4.735	11.079	0.000873108	0.0111061		18.3754	2.88059	17.7186	2.95039	27.6965	1.46178	39.5712	15.334	1.50726	2.23332
CLUG_00955	0.255813	9.805	5.77276	0.0162764	0.159071	0.0166772	9.805	0.0245716	0.875439	0.943897		773.24	30.9717	751.193	35.1964	1102.92	68.2401	1020	74.5631	1.42636	1.35784
CLUG_00901	0.226204	7.93009	5.76848	0.0163162	0.159182	0.271999	7.93009	8.31551	0.0039308	0.0331015		287.588	11.9083	303.98	11.8822	198.043	3.87122	181.968	13.4776	0.688636	0.598618
CLUG_00918	-0.217219	7.29696	5.74928	0.0164955	0.160464	0.131713	7.29696	2.19611	0.13836	0.343294		157.509	4.2429	161.733	6.05062	148.267	19.6066	153.764	8.10952	0.941323	0.950729
CLUG_03628	-0.384696	7.46204	5.74827	0.0165049	0.160464	0.0134615	7.46204	0.00706702	0.933004	0.970879		217.154	15.5246	216.257	8.63708	131.716	22.3037	135.364	24.3237	0.606555	0.62594
CLUG_01172	-0.318559	6.67533	5.74155	0.0165682	0.1608	-0.323992	6.67533	6.03382	0.0140343	0.0797892		76.9944	3.70803	83.0429	6.48313	103.056	7.99609	140.847	11.8353	1.33849	1.69607
CLUG_03489	-0.355595	5.29607	5.734	0.0166396	0.161161	-0.0245034	5.29607	0.0274824	0.868332	0.941099		50.0412	3.90067	49.2857	4.0484	29.8265	3.85466	28.7206	3.46327	0.596038	0.582737
CLUG_02174	-0.442252	4.77593	5.72689	0.016707	0.161161	-0.229845	4.77593	1.55321	0.212663	0.446034		30.3527	3.92662	35.8261	3.14641	17.0185	2.91293	21.8132	3.78672	0.560693	0.608864
CLUG_04365	-0.499205	5.14579	5.72361	0.0167382	0.161161	-0.429212	5.14579	4.19432	0.0405596	0.159616		35.8048	3.65105	32.4622	1.47588	36.6445	4.77667	37.4167	10.6365	1.02345	1.15262
CLUG_04001	-1.66096	2.13857	5.71903	0.016782	0.161161	-0.89919	2.13857	1.63897	0.200467	0.43053		2.07464	0.965192	1.19282	0.839298	4.80333	1.2515	7.90625	3.21179	2.31526	6.62822
CLUG_02831	-0.78441	3.35679	5.71731	0.0167984	0.161161	-0.799602	3.35679	6.24069	0.0124848	0.0735738		7.60377	0.884836	7.70975	1.27987	11.296	1.93033	14.2158	3.81261	1.48558	1.84387
CLUG_04859	-2.14543	1.09714	5.71466	0.0168238	0.161161	0.245707	1.09714	0.0689822	0.792825	0.907567		2.01519	2.25442	1.14968	0.481082	1.42618	0.315944	3.16168	2.33418	0.707715	2.75005
CLUG_01381	0.354301	8.17976	5.7137	0.016833	0.161161	0.539671	8.17976	13.2917	0.000266579	0.00491066		315.589	14.8875	315.314	11.325	296.853	27.1382	230.939	32.8248	0.940632	0.732409
CLUG_05348	0.288724	5.60944	5.71143	0.0168548	0.161161	-0.22974	5.60944	3.44716	0.0633604	0.212848		47.5427	1.6013	41.4114	2.16327	60.1446	12.2191	54.4152	6.21257	1.26506	1.31401
CLUG_04471	0.367608	8.41066	5.70985	0.01687	0.161161	0.459713	8.41066	8.93655	0.0027952	0.0262196		421.274	15.882	432.427	19.0988	268.94	36.1082	231.661	40.0049	0.638395	0.535724
CLUG_01811	0.322943	11.1337	5.70745	0.0168931	0.161161	0.0235078	11.1337	0.030271	0.861877	0.93828		2096.5	162.894	2029.22	112.139	2660.7	152.687	2312.21	231.808	1.26912	1.13946
CLUG_00239	-0.279008	5.78951	5.69591	0.0170045	0.161948	-0.141913	5.78951	1.52587	0.216734	0.450189		56.1507	3.41876	48.2261	2.05949	62.4956	3.57446	58.3018	6.34969	1.113	1.20892
CLUG_00190	-0.38584	7.65433	5.69053	0.0170567	0.162169	-0.475859	7.65433	8.60242	0.00335716	0.0297618		218.611	19.7954	208.281	11.3135	180.128	28.7431	198.843	31.4951	0.823968	0.954685
CLUG_04235	0.396072	6.89137	5.67573	0.0172012	0.162349	0.417023	6.89137	6.40917	0.0113532	0.0687331		147.131	19.1233	155.738	15.3944	79.3979	19.0477	71.2294	8.41973	0.539643	0.457366
CLUG_05295	-0.932799	2.61394	5.67364	0.0172216	0.162349	-0.478274	2.61394	1.50758	0.219509	0.454102		5.28994	0.785131	4.17072	1.50057	6.50902	1.41536	7.65186	1.14946	1.23045	1.83466
CLUG_02085	0.311763	5.91567	5.67346	0.0172234	0.162349	0.091186	5.91567	0.480794	0.488063	0.719856		69.9649	4.95776	73.8743	4.63972	48.8592	4.73137	45.9333	4.44018	0.698339	0.621776
CLUG_01515	-0.318513	8.59815	5.67312	0.0172268	0.162349	0.0424209	8.59815	0.101054	0.750568	0.88656		471.245	21.8543	454.238	16.4415	316.828	43.2287	300.469	48.3952	0.672321	0.66148
CLUG_01354	-0.343499	5.8827	5.67187	0.017239	0.162349	-0.444947	5.8827	9.31476	0.00227316	0.0229363		65.1916	4.17313	57.4208	4.17394	57.2001	6.37048	56.7072	6.50074	0.877415	0.987572
CLUG_03322	-2.4683	1.64708	5.66708	0.0172862	0.162349	-1.0688	1.64708	0.989265	0.319922	0.567309		1.54152	2.18168	1.64257	1.06054	1.9922	0.233607	6.45729	5.63915	1.29236	3.9312
CLUG_02055	0.353773	5.3617	5.66632	0.0172937	0.162349	-0.177081	5.3617	1.35006	0.245268	0.487056		47.2449	3.75639	52.411	4.50708	28.8041	4.72493	32.2409	5.09751	0.609676	0.615155
CLUG_03102	-0.386071	7.37209	5.66492	0.0173076	0.162349	-0.264371	7.37209	2.6553	0.103205	0.287394		193.254	18.9041	180.934	4.04418	139.548	16.5281	140.79	24.0939	0.722095	0.778129
CLUG_00453	0.23792	8.40845	5.65862	0.0173698	0.162485	0.0212442	8.40845	0.0450571	0.831899	0.924699		330.996	8.28854	312.21	11.1917	384.093	30.9487	342.118	26.7117	1.16042	1.09579
CLUG_00719	0.549615	5.67446	5.65502	0.0174055	0.162485	0.574546	5.67446	6.13434	0.0132581	0.076779		64.1311	6.91881	57.824	2.14035	48.6421	4.50411	36.4828	10.7486	0.75848	0.630928
CLUG_02666	-0.347917	7.51205	5.65465	0.0174091	0.162485	-0.396393	7.51205	7.30892	0.00686132	0.0484842		177.543	10.4846	182.879	12.3622	167.405	11.7348	192.61	39.2798	0.942895	1.05321
CLUG_02039	-0.402661	5.4883	5.64487	0.0175065	0.163122	-0.0676875	5.4883	0.166428	0.683306	0.84845		47.8978	3.08037	42.6498	4.81822	43.7669	8.28012	44.0067	3.48872	0.913756	1.03182
CLUG_01504	-3.28152	1.36711	5.63766	0.0175786	0.16335	-0.232602	1.36711	0.0294156	0.863823	0.93955		1.50678	1.85882	1.17995	1.07353	1.23998	0.834793	5.74521	8.10276	0.822934	4.86903
CLUG_01485	-0.342621	7.62657	5.63652	0.0175901	0.16335	0.0763172	7.62657	0.282183	0.595274	0.793321		220.471	17.0374	212.956	12.2993	177.624	27.0921	176.626	23.8655	0.805655	0.8294
CLUG_01332	0.281348	7.02167	5.6337	0.0176184	0.16335	0.423094	7.02167	12.885	0.000331231	0.00564552		147.082	10.3858	157.737	7.32808	106.365	8.88635	97.6803	9.91908	0.723165	0.619259
CLUG_05345	-0.35376	7.41381	5.60846	0.0178739	0.165445	-0.566677	7.41381	14.2893	0.000156751	0.00314626		167.083	6.41056	166.826	5.8737	177.164	22.7001	190.69	46.8423	1.06033	1.14305
CLUG_03139	-0.541906	5.33516	5.59995	0.017961	0.165746	0.563061	5.33516	6.87719	0.00873028	0.0575849		14.9932	2.91317	14.0684	1.86295	71.3693	37.6048	55.3021	12.9337	4.7601	3.93096
CLUG_01919	0.342403	8.30989	5.59949	0.0179657	0.165746	0.485703	8.30989	11.2383	0.00080125	0.010488		383.658	22.4342	396.392	10.1737	256.02	16.9641	230.104	40.568	0.667313	0.580496
CLUG_02017	0.444453	5.21899	5.59211	0.0180416	0.166173	0.353499	5.21899	3.42963	0.0640365	0.213693		47.6884	2.72953	45.1594	3.68778	30.5839	2.87415	23.6373	5.30734	0.641327	0.523419
CLUG_00186	-0.609537	7.09946	5.58798	0.0180842	0.166291	-0.263488	7.09946	1.04489	0.306686	0.553122		178.519	14.1276	182.807	11.8241	87.4763	14.7904	96.564	37.7637	0.49001	0.52823
CLUG_05054	-0.502442	8.564	5.58472	0.0181178	0.166328	0.0324231	8.564	0.0233552	0.878537	0.945653		456.118	31.0658	477.523	18.7244	265.862	61.4237	282.509	79.5033	0.58288	0.591613
CLUG_04964	-0.339574	7.86158	5.57974	0.0181694	0.166379	-0.0927424	7.86158	0.417639	0.518118	0.741078		285.894	18.7351	252.127	11.1368	210.04	16.6594	191.018	37.0539	0.734678	0.757623
CLUG_00001	-0.222577	8.01054	5.57845	0.0181828	0.166379	-0.00389275	8.01054	0.00169647	0.967146	0.984631		326.95	22.8803	290.243	14.3649	220.561	10.8568	204.058	14.433	0.674602	0.70306
CLUG_03349	-0.613059	5.64609	5.57053	0.0182652	0.166688	-0.510722	5.64609	3.85199	0.0496871	0.181036		40.3956	4.24218	42.7233	5.17716	49.4604	3.7474	68.0916	21.0135	1.2244	1.59378
CLUG_02641	-0.284447	9.25761	5.56949	0.0182761	0.166688	-0.296475	9.25761	6.03961	0.0139884	0.0797708		569.894	39.6292	579.322	22.7367	607.886	48.6314	687.235	83.3072	1.06667	1.18627
CLUG_05105	0.332916	6.3472	5.56095	0.0183654	0.167167	0.0689621	6.3472	0.233339	0.629059	0.817834		88.2314	4.82445	90.7828	4.87075	74.7226	9.52084	70.0099	9.63764	0.846893	0.771181
CLUG_01195	-0.951826	3.01524	5.55608	0.0184166	0.167167	-0.484759	3.01524	1.61176	0.204244	0.435224		4.2922	0.804869	3.57308	0.966349	11.8338	2.99888	12.6562	5.13497	2.75706	3.54209
CLUG_00845	0.317021	5.88267	5.55552	0.0184225	0.167167	0.0869628	5.88267	0.415083	0.519401	0.741442		54.492	2.93953	56.7908	3.9396	64.5967	5.99613	58.2569	5.876	1.18543	1.02582
CLUG_02445	0.288159	6.72113	5.55175	0.0184622	0.167167	-0.503162	6.72113	16.0458	6.18277e-05	0.0014671		115.005	8.84199	113.55	8.85361	90.5225	24.7237	102.238	8.22982	0.787116	0.900376
CLUG_00754	-0.227446	6.81242	5.55026	0.0184779	0.167167	-0.298778	6.81242	9.67031	0.0018727	0.0200902		101.316	3.46219	96.707	5.66271	118.494	5.2936	128.064	6.28521	1.16956	1.32425
CLUG_00644	0.249045	6.78419	5.54741	0.0185081	0.167169	0.198411	6.78419	3.55519	0.0593594	0.203809		101.823	3.6215	101.073	4.27613	131.83	7.3143	115.613	6.95299	1.2947	1.14386
CLUG_03351	0.271603	7.01293	5.53756	0.0186125	0.167842	0.317796	7.01293	7.52733	0.006077	0.0444272		159.173	4.93883	178.146	8.75914	86.7291	8.61499	85.4412	9.59294	0.544874	0.479613
CLUG_05898	0.450962	5.83954	5.52736	0.0187214	0.168347	0.319755	5.83954	2.77614	0.0956787	0.275052		60.5942	4.6528	58.4608	4.343	59.9457	3.08585	50.5404	11.8442	0.989298	0.864517
CLUG_02292	-2.01888	2.69349	5.52668	0.0187286	0.168347	0.0676829	2.69349	0.00549952	0.940884	0.973721		1.23306	0.944856	0.953808	0.55128	2.82038	1.47045	5.511	4.3977	2.2873	5.77789
CLUG_02680	-0.385152	8.14039	5.52018	0.0187983	0.168703	-0.429815	8.14039	6.86838	0.00877343	0.0576507		248.622	13.2943	221.218	16.4589	349.169	23.768	338.942	77.6542	1.40442	1.53216
CLUG_05710	0.236954	6.70056	5.51374	0.0188677	0.169054	0.251356	6.70056	6.45899	0.0110392	0.0674151		99.4621	6.88967	93.0036	4.6925	126.294	8.37422	104.359	7.65176	1.26977	1.12209
CLUG_02755	-0.417676	4.52035	5.50887	0.0189203	0.169255	-0.24742	4.52035	1.86756	0.171754	0.388532		25.1478	3.6487	19.5003	2.96408	24.148	1.61685	23.7592	2.52691	0.960243	1.2184
CLUG_00655	-0.312237	6.49611	5.50069	0.019009	0.169777	-0.31211	6.49611	5.41617	0.0199511	0.100292		97.6151	5.60032	94.6149	8.32863	83.736	8.09254	87.9993	11.7093	0.857818	0.93008
CLUG_01962	-0.350148	7.86105	5.49071	0.0191178	0.170477	-0.179329	7.86105	1.44279	0.229688	0.466371		230.066	19.7265	220.356	6.78773	242.611	12.282	242.142	49.5911	1.05453	1.09886
CLUG_04348	-4.23743	-0.571728	5.48746	0.0191534	0.170479	0.191035	-0.571728	0.018289	0.892425	0.952282		0.320054	0.240121	0.19742	0.175081	0.321875	0.382474	0.710917	0.694965	1.00569	3.60104
CLUG_01569	-0.295938	6.21986	5.48293	0.019203	0.170479	-0.505126	6.21986	16.1273	5.92242e-05	0.00141733		45.9446	3.04919	45.7626	3.01	88.5484	10.1745	119.234	7.46673	1.92728	2.60549
CLUG_05206	-0.397984	7.84161	5.48056	0.0192291	0.170479	-0.251199	7.84161	2.1904	0.138873	0.343915		215.879	6.2856	231.658	10.5997	218.449	13.9673	245.387	59.732	1.0119	1.05927
CLUG_01409	-0.224766	9.93818	5.47734	0.0192646	0.170479	-0.487244	9.93818	25.6622	4.06711e-07	2.25503e-05		848.203	40.3522	655.249	30.242	1344.39	197.829	1231.3	76.1372	1.58499	1.87914
CLUG_04641	-0.275628	6.80593	5.47536	0.0192864	0.170479	-0.0978007	6.80593	0.694179	0.404746	0.651316		129.636	7.8899	108.992	7.34784	111.8	9.2323	106.603	8.44803	0.862415	0.978085
CLUG_02852	-0.430293	6.86672	5.47296	0.0193129	0.170479	-0.451773	6.86672	6.02781	0.0140822	0.07998		108.177	8.38942	114.822	4.91917	111.771	12.2911	128.819	33.7198	1.03323	1.12191
CLUG_04328	-0.456749	6.4915	5.47132	0.0193311	0.170479	-0.416388	6.4915	4.56049	0.0327177	0.138383		85.7402	10.1766	85.0576	6.08509	84.9	9.54057	103.146	22.096	0.9902	1.21266
CLUG_03246	0.27072	8.89531	5.45593	0.019502	0.171666	0.051347	8.89531	0.196028	0.657946	0.834193		485.616	20.7052	524.686	21.2413	448.122	27.1023	442.274	49.5729	0.922791	0.842932
CLUG_00298	-0.288127	7.0695	5.45369	0.019527	0.171666	-0.186997	7.0695	2.27606	0.131385	0.331423		143.046	9.5903	142.506	7.88569	119.834	7.28776	128.845	16.03	0.837733	0.904139
CLUG_01484	-0.363245	5.31061	5.44607	0.0196124	0.172146	-0.345617	5.31061	4.98313	0.0255957	0.118121		30.9309	2.49328	31.3276	2.42096	43.0631	3.84398	52.4996	3.41948	1.39224	1.67583
CLUG_03089	-0.46675	10.8994	5.44332	0.0196433	0.172148	0.036249	10.8994	0.0328796	0.856111	0.935457		2470.04	302.813	2378.14	78.231	1424.38	233.022	1373.02	323.92	0.576663	0.57735
CLUG_03116	-0.435979	10.4453	5.43858	0.0196967	0.172346	-0.0158734	10.4453	0.00722128	0.932279	0.970402		1818.8	151.984	1860.05	75.3566	931.062	179.824	936.9	212.838	0.511911	0.503695
CLUG_01622	-0.453948	7.61999	5.42545	0.0198453	0.173182	0.0703337	7.61999	0.130443	0.717973	0.867343		257.292	25.1891	266.159	9.2529	136.603	28.862	136.319	35.5258	0.530928	0.512171
CLUG_04581	0.431208	4.88626	5.42468	0.0198541	0.173182	0.728011	4.88626	15.8408	6.89e-05	0.001601		34.169	3.25371	36.479	1.71216	24.2915	2.77425	21.5043	4.5284	0.710923	0.589498
CLUG_04243	-0.321673	6.68856	5.41981	0.0199095	0.173396	0.542645	6.68856	15.6751	7.52066e-05	0.00172605		141.063	19.0851	87.3999	6.57627	132.414	27.7036	76.0471	6.5898	0.938691	0.870106
CLUG_00791	-0.273769	6.80663	5.41087	0.0200117	0.174015	-0.336153	6.80663	8.2817	0.00400467	0.0333723		88.7068	5.18371	76.737	5.20063	130.735	5.70098	145.215	15.4018	1.47379	1.89237
CLUG_05781	-0.439517	6.63138	5.38531	0.020307	0.176309	-0.468382	6.63138	6.03468	0.0140275	0.0797892		109.876	6.92149	113.003	5.81451	79.0915	11.0876	95.5795	21.5657	0.719822	0.845815
CLUG_01519	-0.627599	6.95522	5.37554	0.020421	0.176766	-0.477118	6.95522	3.09366	0.0785979	0.24412		134.536	31.5265	134.049	6.97997	102.361	26.2443	122.643	29.403	0.760841	0.914908
CLUG_04814	0.314695	6.12219	5.37539	0.0204228	0.176766	0.0967417	6.12219	0.48469	0.486306	0.718931		82.168	6.17003	84.1254	4.6895	61.4443	10.9528	58.8564	9.97067	0.747789	0.699627
CLUG_00984	0.328735	11.1264	5.34986	0.020724	0.178969	-0.0611768	11.1264	0.185528	0.666665	0.840082		2012.56	266.652	1995.63	187.362	2566.46	116.723	2363.84	266.841	1.27522	1.18451
CLUG_00436	0.321371	5.91454	5.34841	0.0207412	0.178969	0.0537849	5.91454	0.154129	0.69462	0.854542		48.6317	5.10033	40.3651	3.49038	87.3748	5.38352	70.6754	7.34741	1.79666	1.7509
CLUG_05881	-1.49903	4.77789	5.3449	0.020783	0.179054	-0.924544	4.77789	2.06163	0.151049	0.361176		28.7973	2.47188	25.9053	3.2538	23.0707	12.2809	27.7944	20.8414	0.801142	1.07292
CLUG_05576	-0.246901	7.02564	5.33658	0.0208824	0.179634	-0.250948	7.02564	5.54447	0.0185392	0.0956383		127.497	7.76951	130.931	5.8533	119.336	6.96427	136.84	13.8984	0.935998	1.04513
CLUG_01844	0.232036	8.42815	5.32814	0.0209838	0.180214	0.227399	8.42815	5.14975	0.0232497	0.111186		318.09	13.8926	331.221	7.89269	382.73	16.4066	334.803	28.0101	1.20321	1.01081
CLUG_01169	-0.252037	6.77431	5.32407	0.0210328	0.180214	0.0214406	6.77431	0.0395619	0.84234	0.92949		122.12	5.47005	127.036	6.43683	87.718	9.58775	94.4826	10.2035	0.718291	0.743746
CLUG_03721	0.418761	9.093	5.32294	0.0210465	0.180214	0.612408	9.093	11.3839	0.000740817	0.00997254		730.798	30.9312	710.62	35.1952	451.454	52.0097	347.666	73.9449	0.617755	0.489242
CLUG_02783	-0.250955	8.99134	5.31556	0.0211358	0.180221	-0.211392	8.99134	3.76747	0.0522586	0.187475		607.099	21.9206	543.722	17.3234	448.766	24.2015	450.841	41.4648	0.739197	0.829175
CLUG_01490	-0.273941	7.01845	5.30888	0.021217	0.180221	0.00692476	7.01845	0.00343804	0.953243	0.980311		137.912	6.14647	132.151	3.65604	125.6	12.6985	120.811	15.705	0.910725	0.914189
CLUG_03933	-0.401479	5.25032	5.30763	0.0212322	0.180221	-0.200971	5.25032	1.39691	0.237241	0.475672		25.3947	1.27018	24.3355	2.53633	47.0937	4.14498	56.615	8.22056	1.85447	2.32643
CLUG_00642	-0.656337	4.10827	5.30588	0.0212536	0.180221	-0.806319	4.10827	7.81862	0.00517106	0.0399972		22.4563	2.32381	17.6512	2.54677	13.9	2.41616	15.2993	5.99539	0.618982	0.866758
CLUG_03596	0.406276	11.0014	5.30578	0.0212548	0.180221	-0.398309	11.0014	5.09493	0.0239959	0.113166		1604.14	162.796	1814.41	115.045	2476.99	790.393	2625.92	394.166	1.54412	1.44726
CLUG_00610	-0.294944	5.88603	5.30502	0.0212641	0.180221	-0.284745	5.88603	4.88305	0.0271217	0.122224		60.1474	5.19375	55.4603	4.39598	59.8222	4.21358	61.0419	4.83564	0.994593	1.10064
CLUG_03831	-0.390619	5.2088	5.3003	0.0213218	0.180221	0.0857506	5.2088	0.260604	0.609705	0.805461		47.4098	4.98072	48.0339	2.75093	24.5376	3.57802	24.4345	3.45524	0.517564	0.508693
CLUG_03142	0.419143	5.76684	5.30011	0.0213241	0.180221	0.864688	5.76684	23.6429	1.15975e-06	5.79877e-05		70.7155	5.06046	80.5361	4.12424	31.4155	7.21087	23.6965	4.86324	0.444252	0.294235
CLUG_04295	0.262415	8.02857	5.29821	0.0213474	0.180221	0.229957	8.02857	4.07699	0.043471	0.166967		283.815	13.6203	289.84	7.29305	239.655	11.1609	224.124	24.9585	0.844405	0.773268
CLUG_01036	0.266653	7.96897	5.29644	0.0213691	0.180221	0.147845	7.96897	1.63077	0.201596	0.431551		244.505	10.395	266.113	9.66733	244.692	9.10139	238.505	24.8506	1.00077	0.896254
CLUG_01110	0.336817	5.89517	5.29379	0.0214016	0.180224	0.260239	5.89517	3.04316	0.0810777	0.24865		71.4522	3.70433	78.9892	5.75301	40.5277	5.4277	42.0957	6.59319	0.5672	0.532931
CLUG_01656	0.431252	4.35891	5.29015	0.0214463	0.180257	0.39228	4.35891	4.44147	0.0350761	0.145196		18.025	1.13128	19.4405	1.69194	22.9158	1.48859	21.2962	3.47245	1.27134	1.09545
CLUG_04123	0.344739	6.26602	5.28824	0.0214699	0.180257	-0.0963012	6.26602	0.41716	0.518358	0.741078		83.8706	12.2776	81.8077	8.87644	68.9883	4.97089	66.3944	6.00934	0.822556	0.811591
CLUG_00687	0.224221	7.61526	5.28339	0.0215298	0.180489	-0.0650062	7.61526	0.444618	0.504902	0.730602		185.532	10.3715	179.406	3.9527	207.216	19.9761	200.65	16.4372	1.11688	1.11841
CLUG_01446	-0.302339	6.00082	5.28007	0.0215709	0.180564	-0.23084	6.00082	3.14779	0.07603	0.238659		48.5566	3.21616	44.6009	2.64002	79.1668	4.89632	84.4591	6.50418	1.6304	1.89366
CLUG_00272	-0.414978	5.25411	5.27652	0.0216149	0.180661	-0.345081	5.25411	3.67638	0.0551884	0.194263		34.0194	1.89673	32.7787	3.89563	39.2113	3.65971	45.5491	5.71191	1.15262	1.38959
CLUG_03754	0.231573	7.61531	5.27077	0.0216864	0.180865	-0.0589776	7.61531	0.34795	0.555276	0.765898		139.974	8.36629	140.504	4.19807	248.504	25.4152	233.137	15.2946	1.77536	1.65929
CLUG_05439	0.385657	8.35974	5.26937	0.0217038	0.180865	0.157834	8.35974	0.889139	0.345711	0.594954		297.551	50.0757	341.942	32.6257	350.128	40.2567	326.187	52.149	1.1767	0.953923
CLUG_04676	0.510784	8.38093	5.264	0.0217709	0.181155	0.170781	8.38093	0.588615	0.442955	0.685732		288.656	9.95987	310.528	16.3355	376.809	47.9339	351.483	79.3556	1.30539	1.13189
CLUG_00024	-0.318051	6.28507	5.25343	0.0219035	0.181988	-0.491689	6.28507	12.6395	0.000377686	0.00620028		69.0287	3.30465	66.0451	2.98256	86.3327	6.73058	91.4307	17.4311	1.25068	1.38437
CLUG_04351	0.291815	7.93225	5.24739	0.0219797	0.18235	-0.296126	7.93225	5.54373	0.018547	0.0956383		174.264	40.8953	175.567	27.3708	296.847	18.4693	306.77	44.4297	1.70343	1.74731
CLUG_05499	-0.460087	8.02541	5.23662	0.0221161	0.183211	0.108772	8.02541	0.294079	0.587618	0.787747		359.522	59.0532	355.121	16.5963	166.331	37.631	163.374	34.5098	0.462645	0.460051
CLUG_01391	0.691276	4.4068	5.22845	0.0222203	0.183579	0.147162	4.4068	0.233949	0.628611	0.817515		21.942	0.487687	17.1697	1.47005	30.6107	7.17654	19.4614	6.70957	1.39507	1.13347
CLUG_04412	0.291311	7.72876	5.22799	0.0222262	0.183579	0.106673	7.72876	0.704654	0.401224	0.648069		215.183	14.3253	211.524	6.13172	227.615	15.6979	200.682	23.7583	1.05777	0.948744
CLUG_04059	0.227643	7.82387	5.21045	0.0224515	0.185167	0.160984	7.82387	2.59642	0.107105	0.294158		237.685	7.78882	219.319	6.82484	257.56	17.8039	211.549	14.8062	1.08362	0.96457
CLUG_00191	-0.425965	5.11709	5.20126	0.0225706	0.185875	-0.547908	5.11709	8.85855	0.00291719	0.0270021		18.9486	1.4532	8.86854	1.72149	76.0155	9.86947	46.6967	5.13378	4.01166	5.26543
CLUG_02944	-0.35216	5.37569	5.19467	0.0226562	0.186242	-0.104356	5.37569	0.483792	0.48671	0.719149		50.1209	4.00106	44.7518	3.06511	34.3026	6.05788	33.5319	3.92145	0.684397	0.749286
CLUG_02879	-0.225707	8.39929	5.19272	0.0226816	0.186242	-0.45241	8.39929	20.5066	5.94272e-06	0.000239419		383.525	23.4054	349.065	19.4147	316.071	45.4273	322.646	30.1852	0.824123	0.924315
CLUG_05102	0.266344	7.75838	5.18679	0.0227593	0.186606	0.33825	7.75838	8.35778	0.0038404	0.0326785		214.9	12.0276	268.047	9.02227	178.037	8.58506	179.213	18.2662	0.828468	0.668588
CLUG_05420	-1.3414	5.71959	5.18188	0.0228236	0.186859	-1.17937	5.71959	4.06253	0.0438448	0.167942		30.8154	8.39304	28.8353	3.74475	50.164	27.9127	84.3986	49.5741	1.62789	2.92692
CLUG_04432	0.304771	7.99831	5.17546	0.0229081	0.187011	0.0203706	7.99831	0.023118	0.879151	0.945653		198.778	9.56969	182.839	10.843	367.119	49.1272	292.505	35.8196	1.84688	1.5998
CLUG_00524	0.390718	7.50918	5.17189	0.0229552	0.187011	0.793135	7.50918	21.4952	3.54717e-06	0.000155188		251.972	19.566	261.91	7.42242	116.824	21.1647	85.2731	20.3049	0.46364	0.325582
CLUG_00762	-1.10752	3.22285	5.17166	0.0229583	0.187011	1.3452	3.22285	8.60549	0.00335152	0.0297618		3.14944	1.08487	2.83541	0.562285	15.1515	11.497	13.0416	4.76628	4.81086	4.59955
CLUG_03248	0.796311	3.48642	5.17035	0.0229756	0.187011	0.985159	3.48642	7.82769	0.00514517	0.039953		11.1838	2.27245	15.0467	1.7261	6.59879	0.409879	7.48571	3.01503	0.59003	0.497498
CLUG_02499	-0.311954	8.75284	5.16691	0.0230211	0.187109	-0.0278131	8.75284	0.0412695	0.839019	0.927825		525.334	8.8816	541.575	18.806	318.869	44.7318	341.054	49.728	0.606983	0.629745
CLUG_02534	0.247184	6.31901	5.15898	0.0231265	0.187694	0.398954	6.31901	13.7978	0.000203578	0.00391766		85.2645	3.526	90.3627	4.25048	72.5904	7.16488	66.9888	6.94943	0.851356	0.741332
CLUG_03584	-0.461904	11.1436	5.15304	0.0232057	0.18788	0.0162269	11.1436	0.00636844	0.936394	0.972809		3095.21	239.342	3126.16	58.1459	1437.68	249.719	1397.23	387.089	0.464484	0.446949
CLUG_02402	0.262904	7.61973	5.15223	0.0232166	0.18788	0.552193	7.61973	23.4618	1.27421e-06	6.25926e-05		198.474	22.5318	178.406	11.8025	242.386	50.6943	172.293	17.6659	1.22125	0.965733
CLUG_00361	0.289128	10.0337	5.1453	0.0233094	0.188359	0.39821	10.0337	9.76582	0.00177787	0.0192573		1277.29	36.9755	1256.49	60.5776	929.221	88.0962	763.81	89.6914	0.727493	0.607891
CLUG_05791	0.240206	7.04346	5.13426	0.023458	0.189287	0.283553	7.04346	7.15568	0.00747269	0.0515358		119.692	4.72841	137.316	5.6787	127.31	3.10335	133.359	14.4399	1.06365	0.971183
CLUG_02882	-0.511379	10.3785	5.12613	0.0235682	0.189884	-0.158815	10.3785	0.495038	0.481689	0.716266		1726.37	320.973	1685.84	110.805	929.46	144.444	998.844	230.309	0.538391	0.592492
CLUG_01950	0.194838	8.24953	5.1238	0.0235999	0.189884	0.115575	8.24953	1.80827	0.178716	0.399525		324.829	12.0004	332.98	19.2762	293.92	11.4765	264.38	17.229	0.904847	0.793983
CLUG_05073	-0.265553	7.78514	5.11812	0.0236772	0.190233	-0.358087	7.78514	9.29172	0.00230192	0.0230946		193.921	8.90864	191.05	7.54983	234.314	17.9614	258.144	31.768	1.20829	1.35118
CLUG_02654	0.373924	5.25448	5.11448	0.023727	0.19036	0.723391	5.25448	20.2039	6.9611e-06	0.000272603		48.4206	3.76057	48.5113	2.40029	28.6409	4.86253	21.2569	3.67281	0.591502	0.438186
CLUG_00885	-0.363883	5.93823	5.10834	0.0238112	0.190762	-0.253167	5.93823	2.46782	0.116199	0.308395		66.1856	7.45242	60.8148	4.87853	56.6035	5.9117	61.9167	8.7604	0.855224	1.01812
CLUG_03493	-0.324727	7.01712	5.10209	0.023897	0.191176	-0.0865714	7.01712	0.365246	0.545607	0.759211		123.518	6.02793	114.364	9.68041	143.616	11.21	140.862	15.1295	1.16271	1.2317
CLUG_04177	-0.331073	9.44632	5.09235	0.0240316	0.191979	-0.119405	9.44632	0.662655	0.415624	0.661023		795.132	62.4221	808.863	12.525	591.838	39.8713	607.566	120.431	0.744326	0.751135
CLUG_00837	-0.364373	6.77529	5.08677	0.0241091	0.192323	-0.549306	6.77529	11.6709	0.000634842	0.00906917		51.0303	3.0492	59.6331	6.33482	122.061	13.2265	189.044	20.9326	2.39194	3.17011
CLUG_02350	-0.939861	3.30033	5.0814	0.0241839	0.192527	-1.12337	3.30033	7.7374	0.00540887	0.0410735		3.32568	0.718048	1.65258	0.661048	20.2297	5.0735	19.0864	4.50438	6.08287	11.5494
CLUG_04574	-0.230034	7.74048	5.07695	0.024246	0.192527	-0.173935	7.74048	2.92319	0.0873149	0.259949		237.778	14.1673	216.712	7.77187	209.942	14.9452	203.667	16.1837	0.882931	0.939803
CLUG_01775	-0.33353	5.87615	5.07453	0.0242799	0.192527	-0.258792	5.87615	3.02379	0.0820516	0.251276		50.0503	4.28218	48.8952	6.31795	63.0478	6.2684	70.8013	5.6057	1.25969	1.44802
CLUG_02714	0.29419	6.14981	5.07393	0.0242882	0.192527	-0.0692882	6.14981	0.27976	0.596859	0.79411		85.858	8.68677	87.0409	6.07712	53.4584	6.36943	55.1219	7.21767	0.622637	0.633288
CLUG_04729	-0.468445	8.52203	5.07262	0.0243066	0.192527	-0.271498	8.52203	1.70808	0.191235	0.416867		408.553	16.8646	424.562	12.4496	296.764	51.5555	335.546	91.3462	0.726377	0.790336
CLUG_03216	-6.05862	-0.398765	5.063	0.0244419	0.193326	-2.54935	-0.398765	1.52214	0.217296	0.450994		0.355481	0.635451	0.201859	0.275492	0.121234	0.141269	1.40559	2.57998	0.341041	6.96324
CLUG_04307	0.456641	4.37009	5.05797	0.0245129	0.193614	0.463233	4.37009	5.18381	0.0227983	0.109495		23.1079	2.49242	24.2254	1.63225	17.923	2.32632	15.9411	3.82721	0.77562	0.658031
CLUG_05588	0.320768	8.47173	5.04134	0.0247493	0.195206	0.449306	8.47173	10.2547	0.00136333	0.0157092		128.617	25.156	236.137	38.3409	358.944	95.6483	532.752	72.1857	2.79079	2.25611
CLUG_03999	-0.295089	5.59976	5.03879	0.0247858	0.195218	-0.396205	5.59976	9.32457	0.00226101	0.022855		42.1166	3.2988	43.7321	2.6839	46.3451	4.076	57.8272	2.67859	1.1004	1.32231
CLUG_00905	-0.257255	6.61915	5.03512	0.0248384	0.195358	-0.309845	6.61915	7.23003	0.00716941	0.0501859		73.427	5.67137	74.4375	5.15268	113.157	12.749	134.578	10.2464	1.54108	1.80793
CLUG_01659	-0.358143	7.78159	5.02877	0.0249296	0.195801	-0.0917687	7.78159	0.338718	0.56057	0.76975		99.7815	8.11202	96.4968	7.66626	301.606	70.8804	318.986	45.3083	3.02267	3.30566
CLUG_05338	-0.826752	2.82646	5.01319	0.0251549	0.197293	-0.751554	2.82646	4.36024	0.0367871	0.149636		7.68028	0.960406	6.99754	1.16061	5.11929	1.27626	6.51992	1.83881	0.666551	0.931745
CLUG_00627	0.535191	4.19743	5.0088	0.0252187	0.197517	0.271078	4.19743	1.26233	0.261211	0.50406		18.599	1.35967	18.2321	2.56482	19.2562	3.5931	16.1382	3.24192	1.03533	0.885156
CLUG_04196	-0.251657	5.71475	5.00581	0.0252624	0.197583	-0.283883	5.71475	6.5348	0.0105784	0.0654574		49.9136	2.85637	51.4907	2.41968	48.3732	2.67787	57.0119	3.43536	0.969137	1.10723
CLUG_05272	0.343192	8.53464	5.00026	0.0253435	0.197743	-0.0498014	8.53464	0.105446	0.74539	0.883883		257.317	6.14146	256.708	7.34659	490.351	73.4912	466.474	67.5984	1.90563	1.81714
CLUG_04866	-0.353289	6.16585	4.99958	0.0253534	0.197743	-0.285005	6.16585	3.28607	0.0698699	0.226486		53.4212	3.03744	53.3384	4.80137	80.0358	4.05096	100.04	14.7475	1.4982	1.87558
CLUG_04107	-0.420734	6.60861	4.98888	0.0255108	0.198434	-0.233668	6.60861	1.53387	0.215532	0.448191		113.024	16.6785	109.405	7.15181	80.8782	7.0039	84.7067	20.45	0.715587	0.774248
CLUG_02138	-0.305338	5.82021	4.98334	0.0255925	0.198434	-0.393352	5.82021	8.88276	0.00287876	0.0267343		37.0204	3.13512	35.4221	2.76964	70.0654	6.49501	79.4347	11.5086	1.89262	2.24252
CLUG_05133	0.350735	7.65296	4.98323	0.0255941	0.198434	0.291696	7.65296	3.43265	0.0639193	0.213615		229.21	9.10561	230.267	9.76337	182.085	8.91477	160.924	29.5328	0.794401	0.698859
CLUG_03825	-0.25433	8.68386	4.98183	0.0256148	0.198434	0.0615878	8.68386	0.29419	0.587548	0.787747		504.283	11.129	526.012	12.5564	309.444	41.8807	299.452	47.4156	0.613632	0.569288
CLUG_01690	-0.280403	6.57057	4.98153	0.0256193	0.198434	-0.0223988	6.57057	0.0315784	0.858956	0.936374		110.411	8.65216	112.8	5.11951	77.3453	8.36345	80.3054	9.85273	0.700524	0.711926
CLUG_02061	0.405838	8.33508	4.96772	0.0258246	0.199748	0.406433	8.33508	4.97873	0.0256608	0.118175		350.099	10.7701	353.628	16.0773	331.532	14.2694	270.065	51.573	0.946966	0.763697
CLUG_03282	0.397044	6.11027	4.96323	0.0258918	0.199992	-0.08457	6.11027	0.226205	0.634352	0.820653		64.1594	7.46318	64.9994	5.66706	71.245	7.14716	71.1571	12.0233	1.11044	1.09473
CLUG_05631	-0.51297	4.06128	4.95552	0.0260075	0.200609	-0.672045	4.06128	8.82711	0.00296788	0.02726		14.2602	1.46889	14.1667	1.48046	17.8381	2.36278	20.8585	5.11716	1.2509	1.47236
CLUG_04347	-0.303825	8.22768	4.94933	0.0261008	0.201008	-0.119017	8.22768	0.760143	0.383284	0.63272		349.039	32.01	335.274	9.58193	255.271	14.5388	251.169	42.9832	0.731353	0.749147
CLUG_04551	-0.26181	7.89507	4.9462	0.026148	0.201008	-0.0745576	7.89507	0.402133	0.52599	0.745518		252.077	14.4342	242.608	14.5016	218.521	15.0042	216.931	22.8269	0.866882	0.894163
CLUG_00568	-0.48225	7.54609	4.94495	0.0261669	0.201008	0.00839959	7.54609	0.00150503	0.969054	0.985956		249.885	17.2119	248.305	6.87071	124.862	24.8728	122.982	36.8885	0.499677	0.495285
CLUG_05882	0.265228	6.75734	4.94089	0.0262286	0.201112	0.146519	6.75734	1.49823	0.220944	0.455951		125.959	3.93293	119.463	6.96928	95.305	9.63594	90.0457	11.8248	0.756633	0.753755
CLUG_03083	-0.553042	9.36524	4.93932	0.0262523	0.201112	-0.133449	9.36524	0.288176	0.591392	0.790553		863.97	128.163	859.661	69.4144	445.179	92.9343	465.094	153.81	0.515271	0.54102
CLUG_04758	-0.250943	6.61924	4.93183	0.0263665	0.201711	0.219936	6.61924	3.9162	0.0478229	0.176655		108.709	5.62511	102.097	7.38005	98.8675	15.0808	86.3476	6.05795	0.909472	0.84574
CLUG_00953	-0.522364	8.78948	4.92645	0.0264486	0.202063	-0.116885	8.78948	0.247388	0.61892	0.810244		565.937	20.7386	575.641	24.545	305.209	55.9413	307.8	113.308	0.5393	0.534709
CLUG_04612	0.526861	4.42278	4.91442	0.0266335	0.203198	0.232191	4.42278	0.937596	0.332897	0.580574		20.8415	1.78153	23.484	1.24841	21.2833	2.82812	18.629	4.56826	1.0212	0.793266
CLUG_02352	-0.264917	8.28646	4.9115	0.0266784	0.203264	-0.0598082	8.28646	0.255595	0.613163	0.807947		213.112	16.1832	231.006	9.05697	346.35	59.5779	398.487	60.8958	1.6252	1.72501
CLUG_00519	0.286003	6.23985	4.90814	0.0267304	0.203377	-0.0851246	6.23985	0.440916	0.506681	0.73214		71.602	6.54147	69.2648	4.91475	80.7021	6.74284	78.3537	8.06881	1.12709	1.13122
CLUG_01776	0.385213	5.43817	4.90518	0.0267763	0.203377	0.156879	5.43817	0.820056	0.365164	0.616682		38.7491	3.34585	39.0697	3.50531	47.0824	5.33813	42.826	5.45376	1.21506	1.09614
CLUG_01161	-1.86776	1.80785	4.90225	0.0268218	0.203377	-1.54871	1.80785	3.24034	0.0718458	0.229875		3.12998	1.73048	2.18625	0.709278	2.45544	0.607044	5.83458	4.80798	0.784491	2.66876
CLUG_01509	0.263355	7.96159	4.90117	0.0268385	0.203377	0.263231	7.96159	4.90484	0.0267816	0.121636		265.373	9.83045	273.576	12.8872	258.079	14.3731	210.32	21.6473	0.972514	0.76878
CLUG_01742	-0.470209	6.38626	4.87438	0.0272582	0.206278	-0.410632	6.38626	3.70396	0.0542834	0.192154		84.8099	9.42853	83.8557	6.50553	78.731	6.54109	90.8056	27.648	0.928323	1.08288
CLUG_01558	-0.298069	7.6619	4.85742	0.0275274	0.207897	-0.0260493	7.6619	0.0375277	0.846395	0.930831		169.533	10.7961	165.332	11.1968	234.39	30.1411	227.598	25.482	1.38257	1.37661
CLUG_02586	0.471209	6.10443	4.85624	0.0275463	0.207897	0.379748	6.10443	3.14321	0.0762434	0.239195		63.5465	3.9538	62.7178	3.86149	80.5095	6.87073	70.908	17.296	1.26694	1.13059
CLUG_04658	-0.242257	6.11745	4.84596	0.0277109	0.208857	-0.0964733	6.11745	0.772476	0.379452	0.629051		67.7713	4.31718	68.3367	4.77778	68.8637	3.67275	72.0769	3.28832	1.01612	1.05473
CLUG_01068	-0.296297	5.70099	4.83379	0.0279071	0.209801	-0.131266	5.70099	0.959827	0.32723	0.574629		47.1468	4.41281	48.9586	3.33027	52.5702	2.29424	59.1645	4.10307	1.11503	1.20846
CLUG_03993	0.323697	8.52238	4.83355	0.027911	0.209801	0.531674	8.52238	13.0888	0.000297065	0.00528115		421.382	18.6503	467.281	28.156	278.797	50.332	257.379	33.2402	0.661625	0.550802
CLUG_05448	0.293503	5.74119	4.82594	0.0280346	0.210447	0.0331941	5.74119	0.063497	0.801052	0.910656		52.4103	5.60553	53.2341	2.28471	54.1566	4.64948	51.771	5.86255	1.03332	0.972514
CLUG_04487	0.363364	4.56251	4.82096	0.0281157	0.210774	0.206706	4.56251	1.54984	0.213159	0.446073		24.4907	0.876902	26.7222	1.09479	22.8488	1.37231	19.8755	2.37386	0.932957	0.743782
CLUG_00580	0.371139	6.32319	4.81846	0.0281565	0.210797	-0.186686	6.32319	1.28238	0.257457	0.500791		54.0498	13.1096	54.9534	9.08028	95.4173	7.13432	100.853	14.6212	1.76536	1.83525
CLUG_05403	-0.349278	5.80561	4.81366	0.028235	0.211103	-0.125364	5.80561	0.681611	0.409033	0.655825		41.9141	7.18525	42.1303	5.94186	55.7995	14.6118	66.9894	13.7978	1.33128	1.59005
CLUG_05465	-0.213583	6.92064	4.80959	0.0283018	0.21132	-0.304387	6.92064	9.83299	0.00171409	0.0187479		119.46	2.86052	112.254	6.63813	125.94	6.7804	131.486	7.64841	1.05425	1.17133
CLUG_03289	-0.414661	5.91933	4.79576	0.0285298	0.212739	-0.541349	5.91933	8.05932	0.00452701	0.0369014		56.6432	5.18007	54.301	3.04107	60.0706	7.0103	71.2165	15.5285	1.06051	1.31151
CLUG_04597	-0.324322	8.23322	4.79247	0.0285844	0.212862	0.293513	8.23322	4.00157	0.0454578	0.171539		215.451	21.0098	191.027	11.4901	435.72	150.424	334.199	83.5442	2.02236	1.74949
CLUG_03880	-0.259525	6.50909	4.77891	0.0288103	0.21426	-0.125327	6.50909	1.10677	0.292785	0.538455		102.156	7.85539	108.919	6.32635	69.5162	4.43528	81.6502	8.41309	0.680492	0.749644
CLUG_04485	-0.214515	8.55856	4.77243	0.0289189	0.214544	-0.305557	8.55856	9.68705	0.00185571	0.0199462		324.154	13.1666	313.185	8.42791	424.331	21.975	453.619	40.3929	1.30904	1.44841
CLUG_02653	0.364716	6.14244	4.76843	0.0289862	0.214544	0.458285	6.14244	7.55642	0.00597968	0.0438479		87.7508	6.89017	88.5436	2.58897	56.6823	8.3478	47.2527	8.1511	0.645946	0.533666
CLUG_03759	-0.264226	7.3767	4.76644	0.0290198	0.214544	-0.164628	7.3767	1.86908	0.171581	0.388462		119.784	8.32078	125.539	6.4682	183.043	10.0649	226.378	23.9445	1.52811	1.80325
CLUG_03014	-0.480744	9.70715	4.76572	0.029032	0.214544	0.0675391	9.70715	0.0942587	0.758831	0.892306		1143.72	165.482	1133.99	90.7611	544.261	106.641	541.384	134.316	0.47587	0.477415
CLUG_01361	-0.429263	5.89943	4.76523	0.0290401	0.214544	-0.60696	5.89943	9.4731	0.00208507	0.0213374		56.6162	3.46235	54.7473	3.7677	58.756	5.80402	67.6153	17.4313	1.0378	1.23505
CLUG_03433	0.242815	6.22703	4.75888	0.0291475	0.214725	-0.362343	6.22703	9.90602	0.00164739	0.0183043		86.0324	5.83061	72.3346	5.88536	82.4486	20.8465	73.9534	8.05476	0.958344	1.02238
CLUG_04494	-0.2419	7.85171	4.75727	0.0291748	0.214725	-0.0750781	7.85171	0.463178	0.496142	0.724327		203.929	11.7604	200.634	7.10616	251.247	24.179	262.719	23.8888	1.23203	1.30944
CLUG_01774	-0.268384	7.39546	4.75522	0.0292096	0.214725	-0.0820177	7.39546	0.448235	0.503174	0.729415		174.719	9.04626	178.654	6.94134	156.096	13.353	160.757	21.5277	0.893409	0.899824
CLUG_02741	0.693388	4.07387	4.75472	0.029218	0.214725	0.118923	4.07387	0.143512	0.704815	0.859905		10.4823	2.40392	12.3756	1.52512	21.7373	3.93562	22.5018	5.40061	2.07371	1.81824
CLUG_01908	0.281711	5.73338	4.74979	0.0293018	0.214782	0.0717948	5.73338	0.307229	0.579386	0.783332		46.7762	2.81666	50.3133	3.087	53.186	5.83018	57.0932	5.41904	1.13703	1.13475
CLUG_04671	-0.319869	6.0252	4.74935	0.0293094	0.214782	-0.0935211	6.0252	0.431478	0.511265	0.735822		51.3416	3.93567	47.9496	3.76601	66.7449	11.643	74.3547	7.62408	1.30002	1.55068
CLUG_04588	0.187602	8.08639	4.74622	0.0293628	0.214782	0.151124	8.08639	3.08687	0.0789263	0.244868		311.894	8.21992	273.643	4.90455	299.351	10.7426	234.857	14.5245	0.959784	0.858261
CLUG_02864	0.230626	9.53532	4.74347	0.0294096	0.214782	0.334004	9.53532	9.99914	0.00156614	0.0176466		878.98	69.1639	974.056	84.8733	560.707	71.5732	497.171	43.5129	0.637907	0.510413
CLUG_03528	0.291862	5.49724	4.74301	0.0294175	0.214782	0.351227	5.49724	6.7313	0.00947353	0.060643		55.9849	3.21222	55.651	3.52029	35.3746	2.98565	31.5799	5.21752	0.63186	0.567464
CLUG_01859	-0.227268	7.50499	4.72694	0.0296937	0.216517	-0.00249204	7.50499	0.000570819	0.980939	0.99035		197.457	13.42	198.947	8.96581	162.09	12.6543	168.106	13.0282	0.820884	0.844977
CLUG_03617	-0.266962	6.33566	4.72073	0.0298011	0.217017	-0.495179	6.33566	16.1372	5.89164e-05	0.00141733		78.8827	4.09745	74.1687	3.78009	81.4405	9.35489	87.8128	10.0836	1.03243	1.18396
CLUG_05226	-0.274905	6.04561	4.71471	0.0299056	0.217305	-0.414453	6.04561	10.8409	0.00099284	0.0122735		55.3317	2.46132	50.6801	2.86797	74.2792	5.45953	83.1291	8.08811	1.34244	1.64027
CLUG_05863	-0.327828	8.07156	4.71398	0.0299183	0.217305	-0.493912	8.07156	10.7147	0.0010629	0.0129143		216.798	9.99882	218.894	4.4963	289.295	26.447	340.513	67.3373	1.3344	1.55561
CLUG_01388	0.576293	6.78642	4.70825	0.0300183	0.217749	0.407493	6.78642	2.35487	0.124892	0.320531		106.653	6.06001	91.2115	7.54028	156.691	14.9398	103.529	27.668	1.46916	1.13504
CLUG_02021	-0.270018	7.71981	4.70126	0.0301404	0.217892	0.0254763	7.71981	0.0421991	0.837241	0.927606		237.418	9.57983	238.924	6.79814	178.769	20.3395	176.614	25.488	0.752974	0.739204
CLUG_03764	-0.249419	8.01677	4.70111	0.0301431	0.217892	-0.179678	8.01677	2.46299	0.116557	0.308634		248.404	11.4836	238.6	7.43048	259.728	24.6823	280.63	24.412	1.04559	1.17615
CLUG_03509	-0.235473	5.73559	4.70045	0.0301548	0.217892	-0.2742	5.73559	6.26624	0.012306	0.0729243		51.0311	2.5456	51.7128	3.44017	51.9153	4.83598	57.7017	4.35735	1.01733	1.11581
CLUG_04788	-3.42462	2.3968	4.69637	0.0302264	0.218129	-0.762033	2.3968	0.234046	0.62854	0.817515		1.6121	1.72417	0.948831	0.561542	2.3538	1.69699	17.5633	39.9447	1.46008	18.5105
CLUG_00155	-0.211221	7.58599	4.68645	0.0304014	0.218359	-0.0181516	7.58599	0.0349566	0.851687	0.933355		216.663	4.69654	221.151	4.39304	160.559	12.4021	166.334	14.7095	0.741053	0.752127
CLUG_01927	-0.45824	8.25417	4.68493	0.0304283	0.218359	-0.149445	8.25417	0.499042	0.479921	0.714966		392.562	13.2334	406.779	19.9027	206.636	41.2633	218.381	61.3818	0.526378	0.536853
CLUG_05265	-1.76522	1.64933	4.68435	0.0304385	0.218359	-1.95492	1.64933	5.64762	0.0174791	0.0919561		2.37875	1.25316	2.58842	0.683697	1.63638	0.849938	5.00373	4.12673	0.687917	1.93312
CLUG_03092	0.276785	8.87487	4.68407	0.0304435	0.218359	0.145865	8.87487	1.3039	0.253502	0.497454		507.238	31.2693	465.034	15.5298	506.381	16.4404	427.946	52.4132	0.99831	0.920246
CLUG_01075	-0.211012	7.85988	4.68352	0.0304533	0.218359	-0.169955	7.85988	3.05394	0.0805414	0.247833		194.594	7.05086	200.045	7.57914	246.109	5.9064	285.357	19.42	1.26473	1.42647
CLUG_05673	0.231101	6.82058	4.67726	0.0305645	0.218748	0.0184161	6.82058	0.030674	0.86097	0.937852		94.4437	8.45665	105.187	4.53928	118.915	8.45352	121.521	8.84208	1.25911	1.15529
CLUG_03639	-0.264992	8.384	4.67607	0.0305857	0.218748	-0.0852138	8.384	0.484049	0.486594	0.719149		372.843	32.0848	378.904	9.85507	271.186	24.4993	290.921	27.7856	0.727347	0.767796
CLUG_03627	-0.351259	5.88823	4.67262	0.0306472	0.218909	-0.0470143	5.88823	0.0845283	0.771252	0.896287		69.5575	8.49956	71.824	5.27702	46.223	4.31622	47.1452	7.77795	0.66453	0.656398
CLUG_00717	0.470524	4.11083	4.66933	0.030706	0.219049	0.596031	4.11083	7.21099	0.00724587	0.0505316		18.3225	2.6851	19.1026	1.45791	15.6421	1.93251	14.4866	2.80461	0.853707	0.758358
CLUG_05219	0.337767	6.06105	4.66609	0.0307639	0.219183	0.0694116	6.06105	0.194047	0.65957	0.835843		72.3647	2.67337	66.5001	2.87065	64.9856	6.82588	58.2673	12.4486	0.898029	0.876199
CLUG_05794	0.245336	9.91869	4.66192	0.0308387	0.219437	-0.585352	9.91869	26.3884	2.79217e-07	1.6813e-05		696.381	38.2135	786.155	25.3512	1121.64	342.836	1324.8	156.8	1.61067	1.68517
CLUG_04082	0.207642	7.77309	4.65529	0.0309579	0.219804	0.0239704	7.77309	0.0615929	0.803996	0.912175		221.998	3.74409	214.684	10.3766	224.333	18.6366	206.53	12.1567	1.01052	0.962017
CLUG_01487	-0.415833	9.87837	4.65263	0.0310061	0.219804	0.000959841	9.87837	2.48402e-05	0.996023	0.997448		1253.2	71.9169	1248.41	45.1402	629.319	139.983	616.413	135.623	0.502169	0.493761
CLUG_02561	0.705416	3.70289	4.65252	0.031008	0.219804	0.749316	3.70289	5.30498	0.0212646	0.104394		12.6308	1.41892	13.3877	1.66323	13.2982	2.01959	11.2141	4.15566	1.05284	0.837642
CLUG_02608	-0.284398	5.74016	4.64073	0.0312217	0.22078	-0.391346	5.74016	8.83277	0.00295869	0.0272511		49.2799	1.93057	47.4108	4.46586	56.7061	4.8533	63.281	4.72776	1.15069	1.33474
CLUG_05764	-0.495969	9.76653	4.63884	0.031256	0.22078	0.0229507	9.76653	0.00995381	0.920528	0.96574		1159.1	55.8109	1191.08	43.5074	564.518	121.854	560.049	196.085	0.48703	0.470201
CLUG_02298	-0.26881	5.92352	4.6384	0.031264	0.22078	-0.197363	5.92352	2.55429	0.109995	0.29891		53.9751	2.95268	51.6239	3.12772	68.5862	5.78814	70.2676	4.77055	1.2707	1.36114
CLUG_02874	-0.292453	8.07127	4.63373	0.0313493	0.221077	-0.453599	8.07127	11.1372	0.000846131	0.0109178		213.928	5.81255	218.721	11.1282	289.493	29.4533	353.7	48.2537	1.35323	1.61713
CLUG_04534	-0.30329	5.58394	4.63178	0.031385	0.221077	-0.394998	5.58394	8.00211	0.0046723	0.0375932		39.2413	1.27152	40.0888	2.6288	48.4198	4.98031	60.8214	4.97146	1.2339	1.51717
CLUG_02042	-0.280182	8.16274	4.62678	0.0314766	0.221444	-0.039725	8.16274	0.092403	0.761144	0.89304		366.846	74.3519	169.797	32.0156	474.301	53.4435	246.393	47.1666	1.29292	1.4511
CLUG_01978	-0.602094	4.50355	4.61956	0.0316094	0.222038	-0.0694559	4.50355	0.0625003	0.802587	0.911845		31.0519	4.36038	12.8156	1.71311	38.7499	4.37808	21.4846	6.93959	1.24791	1.67644
CLUG_00864	-0.240523	7.5968	4.61787	0.0316405	0.222038	0.231195	7.5968	4.37246	0.0365241	0.148969		172.632	6.39112	167.124	6.49186	219.991	37.4059	200.916	23.2526	1.27434	1.20219
CLUG_02507	-0.280111	6.70758	4.6066	0.0318492	0.223223	-0.213077	6.70758	2.71117	0.0996476	0.281547		99.5172	4.73754	97.3539	3.26865	106.178	7.22785	114.567	15.5036	1.06693	1.17681
CLUG_01321	0.362467	6.20941	4.60306	0.0319149	0.223312	-0.0758882	6.20941	0.201467	0.653539	0.832155		52.3656	6.63459	51.2597	4.02623	94.6616	16.5239	94.3898	12.5414	1.80771	1.8414
CLUG_00258	0.330577	5.4745	4.60163	0.0319416	0.223312	0.63427	5.4745	17.0413	3.65749e-05	0.000984708		51.1843	5.0291	50.2595	5.22436	44.8484	3.17809	34.8875	5.04296	0.876214	0.694146
CLUG_02719	0.234579	7.66687	4.59371	0.0320895	0.223868	-0.160432	7.66687	2.16426	0.141253	0.346329		151.795	5.73528	130.934	4.68764	295.889	37.1744	253.81	22.321	1.94927	1.93846
CLUG_05583	0.367454	5.61192	4.58487	0.0322553	0.223868	0.145049	5.61192	0.726436	0.394041	0.641462		41.7544	4.05434	33.3455	1.47857	71.6189	11.8001	53.4911	7.38075	1.71524	1.60415
CLUG_01822	-0.435775	5.84789	4.58288	0.0322928	0.223868	-0.354862	5.84789	3.01221	0.0826397	0.252335		69.713	5.57422	70.7947	5.00608	39.3672	4.20473	46.7479	12.329	0.564704	0.660331
CLUG_04132	0.403276	6.41918	4.58245	0.0323009	0.223868	-0.317968	6.41918	2.75398	0.0970125	0.277292		85.7846	4.06369	103.091	17.0722	62.3749	18.3953	85.1781	16.794	0.727111	0.826239
CLUG_00480	-0.308682	7.37594	4.58105	0.0323274	0.223868	-0.518025	7.37594	12.9944	0.000312418	0.00548445		113.93	4.80526	98.7339	8.81451	240.099	32.3737	225.284	37.1085	2.10743	2.28172
CLUG_03487	-0.331888	6.10099	4.57572	0.0324282	0.223868	-0.353689	6.10099	5.12292	0.0236119	0.112106		82.6089	6.347	73.3201	3.15052	58.1946	5.56254	60.7542	9.06388	0.70446	0.828616
CLUG_01681	0.692029	3.75177	4.57571	0.0324283	0.223868	-0.046297	3.75177	0.0255617	0.872975	0.943636		11.1383	5.48607	15.4948	6.97636	8.34135	2.46737	12.7339	3.4598	0.748891	0.821821
CLUG_05370	-0.505035	8.91284	4.57462	0.032449	0.223868	-0.298083	8.91284	1.59495	0.20662	0.437513		632.611	100.66	622.172	52.3837	327.98	54.2199	358.11	116.712	0.518455	0.575581
CLUG_04363	-0.285039	6.65392	4.57456	0.03245	0.223868	-0.615186	6.65392	23.0025	1.61794e-06	7.67835e-05		39.2581	4.81876	48.417	5.05201	111.809	12.168	182.504	20.0128	2.84806	3.76942
CLUG_03178	0.270535	6.18692	4.57404	0.0324599	0.223868	0.0859112	6.18692	0.455735	0.499624	0.725783		67.3817	4.36018	70.9436	4.49128	78.7977	7.03504	77.2196	8.00818	1.16942	1.08847
CLUG_04853	-0.40508	8.31995	4.57399	0.0324609	0.223868	-0.0355709	8.31995	0.0353361	0.850893	0.933043		417.539	24.4731	427.347	17.0727	214.3	36.6673	222.17	53.929	0.513245	0.519882
CLUG_01702	0.263671	9.87741	4.57085	0.0325204	0.223981	0.48454	9.87741	15.4547	8.45046e-05	0.00187788		1108.53	36.5417	1011.81	31.4826	1019.64	126.772	699.567	55.0048	0.919812	0.691405
CLUG_00107	-0.296564	5.73189	4.56744	0.0325853	0.223981	-0.22926	5.73189	2.80912	0.0937297	0.271398		46.0788	2.24393	46.247	2.85319	55.7836	3.53892	63.9951	6.60568	1.21061	1.38377
CLUG_03329	0.339869	4.822	4.56681	0.0325973	0.223981	-0.184201	4.822	1.4145	0.234311	0.472503		19.9235	3.07822	21.8491	1.66155	33.113	3.20505	37.1668	2.21255	1.66201	1.70107
CLUG_05390	-1.01083	3.03435	4.56027	0.032722	0.224563	-0.383134	3.03435	0.634051	0.425873	0.670101		11.6997	2.63943	13.6759	2.80328	1.71042	0.426217	3.18687	1.42514	0.146194	0.233028
CLUG_03076	0.228152	6.47442	4.55262	0.0328685	0.225292	0.349695	6.47442	10.7299	0.00105416	0.0128892		91.9986	3.66947	94.4161	4.83208	86.4388	4.33474	77.9487	6.82511	0.939567	0.825587
CLUG_05875	-0.271319	6.83216	4.54438	0.033027	0.225832	0.152271	6.83216	1.48207	0.223452	0.458194		104.776	5.06307	104.775	3.84368	116.163	20.2956	109.988	13.7328	1.10868	1.04975
CLUG_05183	-0.368404	5.25793	4.54066	0.0330988	0.225832	-0.623039	5.25793	12.8825	0.000331675	0.00564552		32.6374	2.27113	31.4805	1.40828	44.217	5.54161	47.6041	11.3198	1.3548	1.51218
CLUG_02083	0.221447	6.75539	4.54041	0.0331037	0.225832	-0.0126319	6.75539	0.0146609	0.903626	0.95821		98.6397	2.65461	99.2344	6.09566	113.475	10.838	117.841	10.4249	1.1504	1.1875
CLUG_04020	-0.425557	6.55786	4.5391	0.033129	0.225832	-0.148678	6.55786	0.596147	0.440052	0.683197		38.6582	8.38489	29.8577	4.04635	139.531	51.3822	128.317	32.7966	3.60935	4.2976
CLUG_02455	-0.285773	6.10858	4.53273	0.0332526	0.225832	-0.354875	6.10858	7.10611	0.00768216	0.0526562		65.1526	6.15211	63.6596	3.3528	65.1994	3.80043	73.3685	6.05795	1.00072	1.15251
CLUG_03970	-0.432764	5.49659	4.53183	0.0332701	0.225832	-0.0991029	5.49659	0.255164	0.613462	0.807947		26.4989	2.44882	16.0543	1.32461	80.8199	20.2998	51.579	8.19738	3.04993	3.21278
CLUG_05316	0.227059	6.47416	4.53166	0.0332733	0.225832	0.334312	6.47416	9.9341	0.00162245	0.018099		92.0498	3.76581	88.2656	4.25229	99.1896	4.17462	81.3265	5.21955	1.07757	0.921384
CLUG_00175	-0.558315	4.08891	4.53074	0.0332912	0.225832	-0.448013	4.08891	3.12611	0.0770475	0.240908		6.6455	0.453385	7.75844	1.43997	18.5329	1.30596	30.3931	5.50068	2.78879	3.91742
CLUG_02346	-0.271868	6.4155	4.52894	0.0333263	0.225832	-0.203276	6.4155	2.51781	0.112567	0.302627		86.0863	4.30104	88.3425	3.21208	78.3302	2.9393	85.4601	10.8555	0.909903	0.967372
CLUG_03944	0.249537	6.95581	4.52769	0.0333506	0.225832	0.435385	6.95581	13.9551	0.000187232	0.00365331		117.569	5.17019	117.622	8.18509	141.991	7.44275	114.606	10.913	1.20772	0.974353
CLUG_02643	0.217395	8.06511	4.52178	0.033466	0.22608	0.217873	8.06511	4.55386	0.0328446	0.13871		278.953	9.29915	282.063	10.2726	270.867	10.5225	237.966	20.3109	0.971013	0.843664
CLUG_01951	0.449595	7.57412	4.52144	0.0334727	0.22608	0.394599	7.57412	3.47175	0.0624252	0.210845		247.289	13.8366	221.986	8.22268	192.591	18.0327	138.335	31.2107	0.778809	0.623169
CLUG_03472	0.250096	7.31802	4.51962	0.0335083	0.22608	0.157449	7.31802	1.80865	0.17867	0.399525		153.505	10.1451	150.224	6.76645	175.76	9.19652	156.242	15.5338	1.14498	1.04006
CLUG_00096	-0.216398	6.73818	4.51116	0.0336744	0.226854	-0.016021	6.73818	0.0243996	0.875873	0.943897		122.741	10.1522	127.515	7.95595	82.9923	3.71896	89.3455	3.80115	0.676158	0.700668
CLUG_00125	-0.325878	7.19209	4.50687	0.033759	0.226854	-0.251515	7.19209	2.67939	0.101655	0.285061		171.443	11.3378	164.424	11.5162	121.498	10.5671	121.724	24.1799	0.708678	0.740306
CLUG_04079	-0.424208	9.04481	4.50684	0.0337596	0.226854	0.0176919	9.04481	0.00785307	0.929386	0.969634		659.599	91.0089	654.599	43.2231	403.248	54.6079	401.156	98.8799	0.611353	0.612827
CLUG_05866	0.228194	7.37749	4.50555	0.033785	0.226854	0.165725	7.37749	2.36942	0.123733	0.318871		178.909	7.93817	154.016	12.7997	201.202	12.5162	156.271	16.0654	1.12461	1.01464
CLUG_05341	-0.237696	6.51472	4.50329	0.0338297	0.226882	-0.0160266	6.51472	0.0214446	0.883574	0.946989		87.4679	3.64036	97.4573	3.27774	76.5856	10.2834	90.294	6.95055	0.875585	0.926498
CLUG_03593	-4.73401	0.0934773	4.4982	0.0339306	0.227229	-1.01107	0.0934773	0.213305	0.644189	0.826565		0.682902	1.35321	0.303303	0.253869	0.144163	0.16581	2.24019	3.56491	0.211103	7.38599
CLUG_05393	0.257371	5.85972	4.49456	0.0340029	0.227229	0.152552	5.85972	1.56689	0.21066	0.443242		59.5858	1.17986	61.2276	3.06178	57.0574	3.67312	53.5614	6.58888	0.957566	0.874792
CLUG_03623	-0.287594	6.49747	4.49148	0.0340641	0.227229	0.132944	6.49747	0.98159	0.321807	0.569529		112.82	5.41963	120.746	4.59493	62.9859	10.2568	61.9694	11.5542	0.558288	0.513222
CLUG_05923	-0.208141	9.09934	4.49085	0.0340768	0.227229	-0.129868	9.09934	1.75545	0.185193	0.409255		520.512	11.7155	439.161	46.5303	707.372	26.9597	596.06	51.0124	1.35899	1.35727
CLUG_01267	-0.304182	6.443	4.49046	0.0340844	0.227229	-0.163713	6.443	1.28379	0.257195	0.500791		105.372	6.49532	105.426	5.31129	64.3112	7.30645	68.6748	9.89989	0.610323	0.651402
CLUG_04946	-1.08737	3.33239	4.48509	0.0341917	0.227674	-1.47056	3.33239	8.34734	0.00386252	0.0326785		3.7016	1.60886	4.16423	1.23431	8.30081	1.82377	22.2234	8.71593	2.24249	5.33673
CLUG_04035	0.339922	6.01187	4.47586	0.0343768	0.228634	0.730581	6.01187	21.7362	3.12838e-06	0.000137944		56.0481	3.60558	67.4063	4.2008	64.027	17.6778	57.6704	6.86228	1.14236	0.855563
CLUG_00047	-0.28195	6.04131	4.47273	0.03444	0.228783	-0.575017	6.04131	17.0517	3.63753e-05	0.000984065		64.4433	10.4476	73.702	7.343	60.4739	16.5598	73.9894	7.76124	0.938405	1.0039
CLUG_05036	0.304082	5.58223	4.46416	0.034613	0.22966	0.026845	5.58223	0.0343477	0.852969	0.93403		49.7512	3.99664	50.0631	2.98062	44.9723	3.65235	43.9817	5.98773	0.903943	0.878527
CLUG_02732	0.314406	7.70921	4.46175	0.034662	0.229712	0.129967	7.70921	0.76286	0.382435	0.63231		221.764	14.4852	227.417	9.50763	202.772	10.8063	190.552	27.3334	0.914359	0.8379
CLUG_04392	0.222075	7.34173	4.45558	0.0347873	0.230271	0.316703	7.34173	9.2471	0.00235869	0.0234612		173.769	8.22494	189.409	5.52906	150.326	16.821	129.755	8.24703	0.865089	0.685052
CLUG_03032	0.265543	5.97215	4.45239	0.0348525	0.230377	0.224965	5.97215	3.22257	0.0726297	0.231841		64.9932	3.01444	64.6473	2.40376	62.5886	2.43775	59.4565	7.16653	0.963001	0.919706
CLUG_01138	-0.370569	5.58949	4.45076	0.0348857	0.230377	-0.3267	5.58949	3.44808	0.0633253	0.212848		56.0403	4.87893	58.3521	3.5941	34.3737	6.06094	39.4427	4.87398	0.613374	0.675943
CLUG_04463	-0.532246	9.11967	4.44228	0.0350594	0.231251	-0.0681471	9.11967	0.0729778	0.787049	0.905026		745.773	97.7855	754.842	56.4064	352.865	71.845	377.035	126.614	0.473153	0.499489
CLUG_04419	0.43094	4.7378	4.43551	0.0351988	0.231636	0.464652	4.7378	5.11191	0.0237622	0.112389		29.0318	2.42871	31.3758	3.13957	22.8161	1.51836	21.3611	5.17123	0.7859	0.680815
CLUG_01627	-0.563712	4.12006	4.43543	0.0352004	0.231636	-0.904209	4.12006	10.9049	0.000959097	0.011909		17.029	2.01627	15.3661	2.05487	17.46	3.909	20.7565	5.49634	1.02531	1.3508
CLUG_05757	0.236313	6.32827	4.42835	0.0353467	0.232326	-0.0874493	6.32827	0.597996	0.439344	0.68312		93.7051	5.56195	75.266	2.99591	96.5253	9.97806	71.5705	5.40008	1.0301	0.9509
CLUG_02262	0.224399	8.40409	4.42463	0.0354238	0.232427	0.381318	8.40409	12.7578	0.000354533	0.00598007		414.186	22.4401	419.803	12.5658	288.533	15.8433	249.478	22.9205	0.696626	0.594274
CLUG_05140	-0.53937	4.25258	4.42103	0.0354986	0.232427	0.308486	4.25258	1.5217	0.217363	0.450994		7.03908	1.40169	6.74943	1.41126	28.7057	5.62529	32.9369	5.16732	4.07805	4.87996
CLUG_01494	0.345636	6.52892	4.41966	0.0355271	0.232427	0.974208	6.52892	36.0454	1.92771e-09	2.03683e-07		130.755	15.2193	135.683	7.43474	53.9876	11.582	36.1305	4.96397	0.412892	0.266287
CLUG_00478	-0.354512	5.20459	4.41961	0.0355282	0.232427	-0.147037	5.20459	0.79254	0.373333	0.623707		35.0648	2.96181	35.4544	2.60744	37.6715	4.20542	38.9147	8.06723	1.07434	1.0976
CLUG_00482	-0.5788	4.04287	4.41479	0.0356286	0.23272	-0.716493	4.04287	7.17089	0.00740961	0.0513537		13.1586	1.6118	13.031	1.08877	18.7869	2.59118	21.2429	8.84219	1.42773	1.63019
CLUG_00015	-1.38127	2.85748	4.41042	0.0357201	0.23272	-0.181853	2.85748	0.0799166	0.777411	0.899		4.12724	1.96122	3.45137	1.14569	6.52997	2.44955	11.3199	7.00939	1.58217	3.27982
CLUG_02724	-0.506981	4.14175	4.40855	0.0357593	0.23272	-0.508496	4.14175	4.51713	0.0335572	0.141053		18.2177	1.93668	17.101	2.03023	14.7059	1.31625	17.5216	4.64367	0.807231	1.0246
CLUG_04692	-0.49933	6.76433	4.40512	0.0358312	0.23272	-0.0654072	6.76433	0.0759902	0.782807	0.902727		140.375	10.879	137.67	7.0346	73.8035	17.9223	73.8195	21.2662	0.525759	0.536205
CLUG_02149	-0.354163	6.94359	4.40445	0.0358452	0.23272	-0.248171	6.94359	2.13718	0.143766	0.350343		160.19	17.1367	161.669	8.84523	78.7068	11.7178	88.0017	15.4395	0.491334	0.544333
CLUG_04327	-0.342782	5.94304	4.40358	0.0358635	0.23272	-0.435021	5.94304	7.05697	0.00789575	0.0534658		66.5983	6.66427	63.0459	3.77446	57.1515	6.07705	62.6404	8.78989	0.858153	0.993568
CLUG_01419	-0.588597	8.25124	4.40357	0.0358638	0.23272	-0.0520653	8.25124	0.0345904	0.852457	0.933735		400.46	15.6543	418.083	16.8804	190.266	47.5501	196.549	85.7526	0.475119	0.47012
CLUG_01680	-0.357816	6.45213	4.3972	0.035998	0.23332	-0.179153	6.45213	1.10739	0.29265	0.538384		101.494	6.36912	92.3224	5.44591	77.9939	9.75693	78.4105	14.0184	0.768458	0.849312
CLUG_05368	-0.299873	7.64645	4.39381	0.0360696	0.233514	-0.980822	7.64645	47.9715	4.32466e-12	8.2204e-10		155.264	41.1598	147.527	19.2009	194.623	5.57627	283.706	40.6971	1.2535	1.92307
CLUG_01224	0.397567	6.61892	4.39061	0.0361374	0.233683	0.216188	6.61892	1.29491	0.255146	0.499434		89.8092	5.14618	79.0008	4.73673	131.274	15.1059	104.236	21.4013	1.4617	1.31943
CLUG_05118	0.398195	4.77207	4.38763	0.0362006	0.233821	0.16716	4.77207	0.746273	0.387659	0.636065		26.3883	1.98397	26.9155	2.18596	27.9671	4.89185	27.3288	4.87882	1.05983	1.01535
CLUG_01442	0.305646	7.45383	4.38521	0.036252	0.233884	-0.175559	7.45383	1.52437	0.216959	0.45049		98.0954	28.6136	89.1387	12.7268	244.626	30.0814	243.718	39.2718	2.49375	2.73414
CLUG_01027	-0.292525	7.527	4.37782	0.0364095	0.23463	0.0237813	7.527	0.0289745	0.864838	0.940092		231.621	11.9177	243.111	9.63797	129.586	19.6826	133.164	22.3415	0.559475	0.54775
CLUG_02973	0.998222	2.8545	4.37324	0.0365076	0.234991	0.307473	2.8545	0.429356	0.512305	0.736091		7.3593	2.18108	7.58048	1.39842	5.73915	1.28385	5.16789	2.03852	0.77985	0.681737
CLUG_04904	0.371253	5.61565	4.36459	0.0366933	0.235916	1.10245	5.61565	40.4355	2.03214e-10	2.64651e-08		73.0457	7.49018	74.5476	5.15783	24.5351	5.29064	18.1255	4.35159	0.335887	0.24314
CLUG_02750	-0.22807	6.80285	4.35893	0.0368155	0.236415	0.0697834	6.80285	0.422735	0.515575	0.738987		104.935	2.46328	99.6071	6.05848	102.443	13.3813	96.2417	8.72635	0.976246	0.966213
CLUG_01826	0.533087	4.33952	4.35708	0.0368555	0.236415	0.489954	4.33952	3.85684	0.0495436	0.180863		19.21	2.2131	19.8104	2.63299	20.3987	3.77509	18.3179	4.57998	1.06187	0.924661
CLUG_02441	-0.31787	7.27702	4.3549	0.0369026	0.236447	-0.0513934	7.27702	0.117164	0.732131	0.876616		115.028	11.0031	111.784	7.53315	183.933	44.5147	184.26	36.0365	1.59902	1.64836
CLUG_03974	0.284454	5.93254	4.34793	0.0370539	0.237084	0.154098	5.93254	1.27914	0.258059	0.501015		66.205	4.30829	71.0211	5.11263	54.2992	4.012	51.3388	5.28546	0.820167	0.722866
CLUG_03882	0.370159	5.23382	4.34643	0.0370867	0.237084	0.287498	5.23382	2.69759	0.1005	0.283548		35.5095	3.23991	32.5268	3.20185	47.365	4.86561	38.2411	4.57082	1.33387	1.17568
CLUG_02053	0.196585	6.97963	4.33607	0.037313	0.238018	-0.0749033	6.97963	0.628138	0.428039	0.672187		124.78	5.82136	131.162	5.15856	114.904	9.56618	112.882	6.63715	0.920853	0.860633
CLUG_02958	-0.263205	7.10041	4.33501	0.0373362	0.238018	-0.210296	7.10041	2.77839	0.0955441	0.274947		139.467	9.13934	139.093	5.48839	127.343	8.45266	134.703	18.0428	0.913068	0.968439
CLUG_00811	-0.383492	7.17838	4.32958	0.0374554	0.238018	0.645622	7.17838	12.6347	0.00037866	0.00620028		157.487	12.678	95.0091	13.1611	181.189	88.3755	96.9164	11.6955	1.1505	1.02007
CLUG_01139	0.243168	10.9269	4.32925	0.0374627	0.238018	0.243833	10.9269	4.3599	0.0367944	0.149636		1813.29	117.546	1866.8	99.71	2175.55	141.738	1902.17	164.091	1.19978	1.01895
CLUG_01125	0.309523	8.29089	4.32864	0.0374761	0.238018	-0.623171	8.29089	17.8328	2.41196e-05	0.000718455		217.389	63.9039	177.577	28.3303	452.359	36.829	416.348	89.5712	2.08087	2.3446
CLUG_05024	-0.240604	6.99611	4.32612	0.0375318	0.238018	-0.336754	6.99611	8.49097	0.00356914	0.0311326		110.205	6.36023	119.283	7.80987	121.752	9.00464	154.542	11.1768	1.10478	1.29559
CLUG_05541	-0.345473	5.95567	4.32543	0.0375468	0.238018	-0.221438	5.95567	1.81171	0.178303	0.399239		59.5661	6.05921	60.3469	3.51904	59.1542	6.2436	65.8755	11.1211	0.993086	1.09161
CLUG_03678	-0.273522	8.03966	4.32426	0.0375728	0.238018	-0.123451	8.03966	0.884759	0.346902	0.596087		301.843	15.8891	292.902	7.98468	221.925	24.9042	224.479	25.7929	0.735233	0.766395
CLUG_04550	-0.376457	4.63839	4.32136	0.0376368	0.238154	-0.24312	4.63839	1.7711	0.183246	0.40689		24.2034	3.18969	23.9	2.56174	23.4645	2.19486	27.1216	3.9056	0.969474	1.13479
CLUG_02585	0.309313	6.94871	4.30412	0.0380201	0.240308	0.363033	6.94871	5.97762	0.0144886	0.0816258		107.858	5.82448	102.871	4.22125	159.897	13.043	130.741	17.2339	1.48248	1.27092
CLUG_00557	-3.90397	0.389142	4.29435	0.0382392	0.241154	-3.04447	0.389142	2.14651	0.142894	0.348674		0.566711	1.05332	0.273648	0.43318	0.516412	0.321386	3.59062	5.63197	0.911243	13.1213
CLUG_03931	0.273596	9.08891	4.29431	0.0382402	0.241154	0.823108	9.08891	39.1414	3.9419e-10	4.69673e-08		875.224	20.9606	872.706	36.5686	255.055	63.5538	167.43	14.7546	0.291417	0.191851
CLUG_05469	0.220756	6.84914	4.28746	0.0383946	0.241675	-0.00787938	6.84914	0.00547455	0.941018	0.973721		112.891	6.97738	110.193	3.98544	123.548	7.70426	117.251	11.2159	1.0944	1.06405
CLUG_00336	-0.302192	6.07328	4.28641	0.0384182	0.241675	-0.473083	6.07328	10.9571	0.000932441	0.0116217		39.1752	3.08674	39.956	3.0217	79.1385	4.29919	104.25	14.0095	2.02012	2.60913
CLUG_03279	0.542873	6.88823	4.28402	0.0384722	0.241675	-0.306614	6.88823	1.38152	0.239842	0.478999		27.5248	3.8831	48.2738	7.02668	129.071	42.7367	233.348	38.3868	4.68928	4.83384
CLUG_05690	-0.452055	5.40534	4.283	0.0384954	0.241675	-0.492392	5.40534	5.11775	0.0236823	0.112106		41.5213	4.82724	36.1141	3.80454	45.918	2.03477	46.7481	13.8262	1.10589	1.29446
CLUG_04065	0.230865	7.21013	4.28054	0.0385512	0.241754	0.14785	7.21013	1.80061	0.179638	0.401106		127.728	10.6975	135.342	10.3381	162.75	7.27948	161.984	14.1463	1.27418	1.19685
CLUG_05237	0.342927	6.75619	4.26861	0.0388226	0.243131	-0.1024	6.75619	0.378994	0.538142	0.753962		91.0669	5.09485	90.0475	5.54208	124.825	18.5895	126.69	22.9073	1.3707	1.40692
CLUG_01544	-0.206126	7.26951	4.26708	0.0388576	0.243131	-0.267274	7.26951	7.15651	0.00746922	0.0515358		165.441	5.13428	170.318	6.02359	135.686	7.7525	145.228	15.5332	0.820145	0.852684
CLUG_01730	0.512975	5.7861	4.2584	0.0390568	0.243893	0.591992	5.7861	5.64473	0.0175079	0.0919741		66.8572	4.06503	61.0811	6.10349	54.7912	2.62841	37.9659	10.4052	0.819526	0.621566
CLUG_03067	-0.591257	8.92644	4.25797	0.0390665	0.243893	-0.399736	8.92644	1.94747	0.16286	0.378564		592.599	112.837	595.351	39.2497	348.808	75.4789	404.182	147.266	0.588607	0.678898
CLUG_00228	-0.356313	5.40088	4.25603	0.0391113	0.243901	-0.0520712	5.40088	0.0971431	0.755285	0.890067		34.7973	4.40443	33.5072	2.23502	47.6538	9.65301	48.9038	5.12215	1.36947	1.4595
CLUG_04251	0.26311	6.41537	4.25061	0.0392363	0.244231	-0.112939	6.41537	0.779952	0.377156	0.626356		72.9544	3.4585	67.5718	3.31962	108.444	15.2106	102.484	10.3536	1.48646	1.51667
CLUG_05228	-0.222893	8.02574	4.24634	0.0393349	0.244231	0.188673	8.02574	3.08496	0.0790192	0.244926		311.444	14.7964	233.01	14.7852	292.021	43.8665	214.392	18.8031	0.937635	0.920099
CLUG_02832	0.409829	4.67617	4.24618	0.0393386	0.244231	0.286961	4.67617	2.04883	0.152323	0.363293		28.3325	2.16174	27.7535	2.47972	24.1182	3.15926	20.7584	4.36053	0.851256	0.747957
CLUG_03873	-0.385579	4.62681	4.24606	0.0393414	0.244231	-0.45114	4.62681	5.95929	0.01464	0.0821048		22.3783	1.87793	18.0464	1.28616	28.8761	3.40363	29.9712	4.40551	1.29036	1.66078
CLUG_01316	0.209405	7.43272	4.2443	0.0393822	0.244231	0.222206	7.43272	4.81178	0.0282659	0.125955		186.326	3.18123	184.799	6.92293	173.261	9.86533	151.915	13.4579	0.92988	0.822055
CLUG_03266	0.3029	6.23769	4.23889	0.0395081	0.24474	0.0322758	6.23769	0.0476214	0.827255	0.923018		83.8844	2.89463	82.9908	4.19666	70.972	8.5858	65.5942	10.7989	0.846069	0.790379
CLUG_00491	-1.28516	1.55225	4.23392	0.0396238	0.245186	-1.64926	1.55225	6.82055	0.00901149	0.0588408		2.50747	0.928083	2.06288	0.70552	2.42936	0.619711	3.85316	2.01012	0.968847	1.86786
CLUG_04698	0.254999	8.39762	4.23079	0.039697	0.245368	-0.175833	8.39762	2.02847	0.154376	0.365709		224.901	19.925	220.947	6.46268	449.916	45.1791	455.024	49.9021	2.00051	2.05943
CLUG_04740	1.0689	2.18934	4.22763	0.0397709	0.245553	-0.75138	2.18934	2.73728	0.0980313	0.278385		3.68491	2.6828	4.14171	1.70961	3.88319	0.484826	4.66566	1.98541	1.05381	1.1265
CLUG_05900	-0.374092	6.41982	4.21897	0.0399745	0.246411	-0.635325	6.41982	12.1835	0.000482134	0.00745843		77.2286	6.31508	73.4313	4.8433	86.6206	10.0393	100.379	27.5685	1.12161	1.36699
CLUG_03716	-0.216156	6.8439	4.21654	0.0400318	0.246411	-0.217941	6.8439	4.30808	0.0379318	0.15238		119.538	4.98438	110.224	8.96328	113.603	3.87351	114.618	10.1073	0.950351	1.03987
CLUG_01644	-0.269358	8.05617	4.21611	0.0400418	0.246411	-0.0624088	8.05617	0.227972	0.633032	0.819837		246.589	15.2763	235.303	9.97328	281.225	24.0158	288.133	35.1069	1.14046	1.22452
CLUG_01720	0.340758	6.40002	4.2088	0.0402147	0.246686	0.503142	6.40002	9.15482	0.00248064	0.0242013		95.3431	5.8974	101.003	4.37937	73.3865	3.72075	65.8157	13.0663	0.76971	0.651624
CLUG_00758	0.286386	7.76407	4.20791	0.0402359	0.246686	-0.122009	7.76407	0.759897	0.383361	0.63272		209.239	19.3648	187.425	10.6805	272.089	52.3838	222.229	16.1689	1.30038	1.1857
CLUG_03920	-0.326903	7.73362	4.20772	0.0402404	0.246686	-0.252459	7.73362	2.50734	0.113317	0.303234		214.035	16.2757	208.237	14.1555	215.183	8.26201	220.026	43.3712	1.00537	1.05661
CLUG_01609	-0.413472	10.589	4.20678	0.0402627	0.246686	0.133555	10.589	0.439687	0.507274	0.732405		2056.28	155.884	2106.97	128.102	1005.4	227.679	984.991	241.284	0.488941	0.467492
CLUG_02674	-0.227867	7.36829	4.19347	0.04058	0.24795	-0.603786	7.36829	29.4363	5.77848e-08	4.4328e-06		96.6638	4.14557	97.3711	6.2236	213.297	38.7002	266.914	22.3598	2.20659	2.7412
CLUG_01426	-0.367844	5.775	4.19027	0.0406566	0.24795	-0.249944	5.775	1.9483	0.162771	0.378536		54.8142	5.04855	50.4195	4.28264	56.0385	7.26036	55.3029	9.18457	1.02234	1.09686
CLUG_02702	-1.90963	1.8921	4.18864	0.0406957	0.24795	-0.239477	1.8921	0.0764177	0.782212	0.902242		1.51717	1.31469	0.946971	0.792278	6.27706	2.38449	7.62522	5.39857	4.13733	8.05223
CLUG_05371	0.250764	7.29861	4.18846	0.0407	0.24795	-0.00560436	7.29861	0.00209966	0.963452	0.982903		141.353	7.42909	128.203	5.65777	186.521	14.972	169.588	19.0629	1.31954	1.32281
CLUG_01033	-1.70175	1.03555	4.1884	0.0407016	0.24795	-1.03444	1.03555	1.5165	0.218149	0.451948		1.62296	0.582054	0.917713	0.388127	1.64815	0.232998	3.46302	1.73729	1.01552	3.77353
CLUG_04538	-0.34572	10.5972	4.18545	0.0407724	0.24795	0.205363	10.5972	1.47912	0.223912	0.458732		2043.51	137.54	2041.41	65.5125	1081.38	215.704	1017.06	187.139	0.529175	0.498213
CLUG_05860	0.317544	6.3559	4.18357	0.0408176	0.24795	0.40822	6.3559	6.89856	0.0086265	0.05716		99.827	5.22878	99.3478	5.14304	68.4794	6.86256	57.411	11.3462	0.685981	0.577879
CLUG_00764	-0.257736	7.18135	4.18115	0.040876	0.24795	-0.34591	7.18135	7.56836	0.00594017	0.0437669		138.823	9.37509	139.523	8.7981	145.575	12.1496	160.579	16.5781	1.04864	1.15092
CLUG_03988	-0.291832	6.77304	4.1782	0.0409472	0.24795	-0.331572	6.77304	5.45802	0.0194787	0.0989844		83.6822	2.89412	85.708	4.12317	124.457	5.97588	142.825	27.1596	1.48725	1.66641
CLUG_04316	0.315741	5.78732	4.17816	0.0409481	0.24795	0.130622	5.78732	0.70047	0.402626	0.648836		60.3672	1.77472	58.1345	3.79706	51.7968	6.27234	47.884	8.83403	0.85803	0.823676
CLUG_04858	-0.959899	4.2527	4.17784	0.040956	0.24795	-0.434304	4.2527	0.862782	0.352961	0.602801		12.6716	1.4185	13.7332	1.50407	18.4702	6.21619	27.7635	14.1079	1.45761	2.02164
CLUG_05433	0.295305	7.21066	4.17413	0.0410456	0.248114	-0.0169602	7.21066	0.0134759	0.907585	0.959319		182.222	22.0712	190.061	12.0659	105.844	15.2456	108.841	13.3416	0.58085	0.572665
CLUG_02195	-0.583973	3.26011	4.17306	0.0410717	0.248114	-0.763784	3.26011	7.62478	0.00575716	0.0429055		8.75437	0.913528	8.4047	1.61305	8.7686	1.36413	11.1822	1.37494	1.00163	1.33047
CLUG_02413	0.239219	7.47411	4.17059	0.0411314	0.248207	0.253883	7.47411	4.73502	0.0295545	0.128999		172.98	8.66397	156.957	10.0071	222.514	9.34417	168.568	17.068	1.28636	1.07397
CLUG_03790	0.412272	4.80597	4.16439	0.0412824	0.248665	0.355453	4.80597	3.07534	0.0794878	0.245929		28.9437	3.52706	28.3192	2.26233	28.4131	2.23988	24.5025	4.85913	0.981668	0.865226
CLUG_03916	0.181225	6.75364	4.16382	0.0412962	0.248665	-0.151267	6.75364	2.81957	0.0931213	0.270057		106.942	1.84056	105.192	3.50856	107.731	13.7368	110.188	6.17957	1.00738	1.04749
CLUG_00747	-0.352885	5.17324	4.15513	0.0415087	0.249573	-0.293443	5.17324	2.85366	0.0911662	0.267264		43.2152	3.14646	41.3925	3.23204	25.6934	3.47052	28.6447	3.48621	0.594546	0.692027
CLUG_02652	-0.220832	6.47673	4.15252	0.0415726	0.249573	0.140898	6.47673	1.71498	0.190341	0.415722		100.362	6.38155	102.018	5.62454	75.491	7.51246	74.1025	5.31719	0.752187	0.726366
CLUG_04710	0.359444	7.40864	4.15219	0.0415806	0.249573	0.383322	7.40864	4.73054	0.0296316	0.12905		180.769	9.53603	194.607	9.18331	156.298	9.39729	138.643	24.7991	0.864628	0.712424
CLUG_02487	-0.284172	5.88781	4.14874	0.0416655	0.249815	-0.398892	5.88781	8.43762	0.00367536	0.0317624		36.9907	1.41605	36.4613	2.53152	77.256	8.6705	90.0422	8.63292	2.08852	2.46953
CLUG_05205	-0.229692	7.78075	4.14663	0.0417175	0.249859	-0.238067	7.78075	4.42737	0.035367	0.145736		215.62	9.32003	232.133	14.8626	198.891	10.0937	226.06	26.4479	0.922413	0.973839
CLUG_02753	-0.359751	6.60609	4.14208	0.0418297	0.250032	-0.494999	6.60609	7.7916	0.00524897	0.0402478		107.866	12.5384	105.148	6.67	79.58	8.06525	92.0679	17.1881	0.737769	0.875603
CLUG_00382	-0.269047	5.70828	4.14173	0.0418385	0.250032	-0.299097	5.70828	5.09933	0.0239351	0.113016		52.6769	4.07144	49.3045	3.54724	51.1778	3.91669	55.9311	4.06459	0.971542	1.1344
CLUG_03679	-0.225313	6.33966	4.14004	0.0418803	0.250032	0.000391085	6.33966	1.29011e-05	0.997134	0.998292		85.4975	3.58023	86.1309	4.20497	72.0199	6.9403	74.934	5.34966	0.842362	0.870001
CLUG_05498	0.349495	5.78526	4.12644	0.0422181	0.25178	-0.348648	5.78526	4.0472	0.0442446	0.168666		52.1336	4.8195	50.1374	3.80752	60.5628	14.0187	59.872	7.37904	1.16168	1.19416
CLUG_04895	-3.68237	0.477076	4.12297	0.0423047	0.251865	0.502927	0.477076	0.113345	0.736368	0.87962		0.857468	1.55027	0.642114	0.739444	0.305493	0.161209	3.28086	5.03136	0.356273	5.10946
CLUG_05832	-0.290632	7.58061	4.12227	0.0423223	0.251865	-0.0649978	7.58061	0.207533	0.648708	0.828894		229.005	13.771	226.287	8.5544	152.156	18.042	150.618	27.2071	0.664422	0.665608
CLUG_05076	0.370183	6.121	4.11513	0.0425013	0.252662	0.245222	6.121	1.80261	0.179398	0.400729		70.99	3.06454	71.9133	2.16026	71.0877	5.09677	63.3786	12.9875	1.00138	0.88132
CLUG_01662	-1.78367	2.09489	4.11231	0.0425723	0.252815	-0.802971	2.09489	0.837287	0.360174	0.610834		2.85502	1.5476	1.89058	1.26003	3.85577	0.879875	8.68188	7.75716	1.35052	4.59218
CLUG_01302	0.265515	5.85159	4.09712	0.0429563	0.254297	0.444698	5.85159	11.5616	0.000673294	0.0093774		67.5548	3.15233	75.0472	4.62295	44.3404	3.84462	41.7543	4.16102	0.656361	0.556374
CLUG_00030	-0.375498	11.1583	4.09496	0.0430111	0.254297	0.183192	11.1583	0.975811	0.323235	0.570273		2937.5	248.119	3017.04	154.037	1623.31	346.449	1568.08	308.472	0.552615	0.519742
CLUG_05335	-1.13903	3.47674	4.09475	0.0430165	0.254297	-1.51358	3.47674	7.03953	0.00797298	0.0537289		9.64139	1.3238	11.2031	2.84522	5.77826	1.37144	15.0156	9.80103	0.599318	1.34031
CLUG_00842	0.564472	4.27699	4.09417	0.0430314	0.254297	-0.106323	4.27699	0.147881	0.700569	0.858394		16.4966	3.34954	19.0395	3.26823	16.3223	2.99416	18.5296	4.46903	0.98943	0.973215
CLUG_00043	-0.292785	6.87112	4.09349	0.0430488	0.254297	-0.346076	6.87112	5.69248	0.0170378	0.0905233		116.185	5.28156	110.733	7.05663	118.897	7.75653	126.498	20.4326	1.02334	1.14236
CLUG_04120	-0.933432	2.84417	4.08693	0.043216	0.255015	0.00614389	2.84417	0.000142192	0.990486	0.994731		4.01692	0.943168	3.95189	0.815392	8.36185	3.29575	10.7203	3.47082	2.08166	2.7127
CLUG_03979	0.264531	7.51101	4.0803	0.0433858	0.255748	0.214641	7.51101	2.68787	0.101115	0.283973		199.822	17.153	205.777	11.3217	170.44	4.10913	148.313	15.8908	0.852957	0.720747
CLUG_00596	-0.267823	5.30787	4.07522	0.0435167	0.25625	-0.181092	5.30787	1.91872	0.165998	0.382389		37.1196	1.67621	35.7333	2.50096	43.1774	3.17933	42.7471	4.12622	1.1632	1.19628
CLUG_02957	-0.23868	6.79302	4.06295	0.0438338	0.257768	-0.241172	6.79302	4.14949	0.0416472	0.162526		102.046	2.75515	100.529	4.78133	117.244	9.16353	124.909	15.5279	1.14893	1.24251
CLUG_02160	-1.94477	0.540853	4.06124	0.0438782	0.257768	-0.852913	0.540853	0.752146	0.385798	0.635058		1.10469	0.789585	0.887151	0.491626	0.971618	0.223459	1.62113	0.723733	0.879538	1.82734
CLUG_03539	-0.262032	7.4299	4.05841	0.0439519	0.257768	-0.0655304	7.4299	0.253484	0.614632	0.808727		197.296	14.4971	182.09	8.25099	162.229	11.728	154.849	18.7391	0.822262	0.850396
CLUG_03057	0.260256	6.0963	4.05815	0.0439587	0.257768	0.373503	6.0963	8.40357	0.00374485	0.0321151		79.1825	5.11458	76.114	6.02414	66.4191	3.18983	53.2454	5.19348	0.838811	0.699548
CLUG_01467	-0.333219	6.18638	4.04472	0.0443097	0.259555	-0.262267	6.18638	2.52789	0.111849	0.301713		66.232	6.6743	58.8138	3.90478	81.1746	7.40527	83.8122	10.9449	1.22561	1.42504
CLUG_01657	0.373091	8.99577	4.03945	0.0444482	0.25975	0.512644	8.99577	7.62337	0.00576167	0.0429055		597.348	18.5145	614.05	21.977	457.885	34.5764	395.178	77.4531	0.766529	0.64356
CLUG_03318	-0.268742	5.81736	4.03671	0.0445206	0.25975	-0.51225	5.81736	14.8982	0.00011347	0.00238884		31.9479	2.36289	32.9486	2.73317	67.6733	9.07963	94.1654	4.89223	2.11824	2.85794
CLUG_00305	0.279489	6.6973	4.0364	0.0445287	0.25975	0.337433	6.6973	5.88364	0.0152822	0.0839846		102.89	5.32512	111.632	4.68104	100.283	6.96495	88.2003	10.2649	0.974655	0.790099
CLUG_03930	-0.254785	7.84607	4.03519	0.0445608	0.25975	0.0151285	7.84607	0.0142489	0.904983	0.95827		221.757	15.6151	154.822	15.1484	321.577	33.0179	258.944	44.8991	1.45014	1.67253
CLUG_05428	-0.316446	10.2158	4.0333	0.0446107	0.25975	-0.149492	10.2158	0.900618	0.342616	0.591445		1264.17	60.7662	1302.44	28.1685	1064.48	59.321	1089.3	268.631	0.842036	0.836351
CLUG_02980	0.217386	7.15567	4.03289	0.0446214	0.25975	-0.160395	7.15567	2.19677	0.1383	0.343294		125.611	6.43108	122.741	6.90288	164.645	17.5525	160.073	12.8037	1.31076	1.30415
CLUG_00795	-2.42892	4.23374	4.02906	0.0447228	0.26007	-2.81692	4.23374	5.48466	0.0191841	0.0982899		11.0871	12.4709	6.5338	1.78909	17.9603	24.9129	44.9996	46.0339	1.61993	6.88721
CLUG_04244	0.496108	7.27621	4.025	0.0448307	0.260427	0.341808	7.27621	1.90537	0.167479	0.383955		146.918	25.1505	174.577	12.0639	141.829	32.4784	149.924	26.3849	0.965365	0.858785
CLUG_01666	-0.282608	5.57626	4.02325	0.0448772	0.260427	-0.151936	5.57626	1.16257	0.280933	0.525629		42.3431	3.73379	39.202	2.80036	54.9212	4.57405	56.6721	5.30327	1.29705	1.44564
CLUG_00473	-1.26509	1.62018	4.01683	0.0450482	0.261149	0.0676502	1.62018	0.0125983	0.910631	0.960588		2.2648	0.892578	3.02346	0.740699	2.17367	0.627246	3.38161	1.13512	0.959765	1.11846
CLUG_03004	0.291895	5.76859	4.00785	0.0452889	0.261847	0.222415	5.76859	2.31276	0.128316	0.326029		50.7374	4.71091	46.5925	4.07675	65.7803	5.83663	56.9931	10.4352	1.29649	1.22322
CLUG_04280	0.248589	6.71877	4.00691	0.045314	0.261847	0.126835	6.71877	1.051	0.305277	0.552181		95.7526	4.97372	101.28	4.70382	118.016	8.16777	106.69	12.0742	1.23251	1.05342
CLUG_00167	-0.243393	6.11696	4.00603	0.0453378	0.261847	-0.0755755	6.11696	0.396012	0.529156	0.747358		70.4125	4.64336	72.4685	2.53328	64.2265	4.57517	67.6234	8.10264	0.912146	0.933142
CLUG_02384	0.388928	6.1008	4.00431	0.045384	0.261847	0.42372	6.1008	4.74873	0.02932	0.128375		74.5644	8.32983	77.0438	4.34117	61.1455	2.42112	56.3539	13.1835	0.820036	0.731453
CLUG_01117	-0.490585	3.83396	4.00363	0.0454025	0.261847	0.0399012	3.83396	0.0269169	0.869681	0.942014		15.0053	2.73875	13.7827	1.25071	14.581	1.78634	13.6967	2.5583	0.971722	0.99376
CLUG_00210	-0.248799	6.66661	3.99834	0.045545	0.262251	-0.171336	6.66661	1.90364	0.167672	0.384001		101.753	4.96475	95.8395	7.48545	104.61	5.7368	103.46	11.832	1.02808	1.07951
CLUG_05277	0.421537	4.26221	3.99697	0.0455822	0.262251	0.450415	4.26221	4.64458	0.0311517	0.133678		20.6926	0.99578	20.1762	1.45054	18.1685	1.48834	16.6268	4.2259	0.878021	0.824082
CLUG_01408	0.238103	8.2913	3.99226	0.0457098	0.262251	0.115424	8.2913	0.95568	0.328278	0.575926		253.059	36.6126	260.769	22.995	361.406	47.378	345.734	31.2431	1.42815	1.32583
CLUG_01113	-0.197584	6.89609	3.98907	0.0457964	0.262251	-0.0269094	6.89609	0.0755376	0.783438	0.902727		114.975	3.69548	116.663	4.94459	112.893	8.74131	121.233	6.68905	0.981891	1.03917
CLUG_05450	-1.69137	1.92805	3.98704	0.0458515	0.262251	-0.98043	1.92805	1.29274	0.255544	0.499664		3.10627	1.72217	2.7246	1.11378	2.99233	0.801645	6.16359	4.42789	0.96332	2.2622
CLUG_00670	-0.234297	7.0474	3.98617	0.0458753	0.262251	-0.0705036	7.0474	0.365643	0.545389	0.759211		143.544	5.40207	149.457	5.94628	111.75	8.35811	120.367	14.8245	0.778508	0.80536
CLUG_00435	0.309471	5.41208	3.98537	0.0458971	0.262251	0.213239	5.41208	1.88395	0.169885	0.386227		44.4873	2.57935	45.8354	3.63553	41.3241	5.04713	37.8694	4.47797	0.928898	0.826205
CLUG_05494	-0.298568	8.06433	3.98461	0.0459176	0.262251	-0.147183	8.06433	0.968603	0.325029	0.572018		330.055	23.8631	288.01	16.6171	244.021	9.9479	226.869	35.8675	0.739334	0.78771
CLUG_01255	0.20934	7.3513	3.9824	0.0459781	0.262251	0.21758	7.3513	4.30959	0.037898	0.15238		168.688	9.77088	173.057	7.55132	158.488	9.59644	149.458	10.7365	0.939535	0.863635
CLUG_00279	-0.517444	4.82177	3.98201	0.0459887	0.262251	-0.813801	4.82177	9.84257	0.00170519	0.0186871		22.7728	3.83886	20.8066	1.85654	32.8571	4.20124	38.3278	11.7978	1.44283	1.8421
CLUG_05939	-0.438364	4.1977	3.98041	0.0460325	0.262251	-0.319285	4.1977	2.13093	0.144354	0.350866		16.1787	1.83549	13.3219	2.01567	22.3432	1.13294	22.0296	2.13403	1.38103	1.65365
CLUG_00538	-0.293741	6.84822	3.98034	0.0460344	0.262251	0.017437	6.84822	0.0140674	0.905587	0.95827		140.902	17.7162	125.107	4.75245	102.379	13.1556	98.1651	10.8953	0.726597	0.784648
CLUG_05504	-0.259862	7.70314	3.97828	0.0460906	0.262304	-0.242222	7.70314	3.4902	0.0617332	0.209392		150.562	7.99783	160.134	5.9208	226.484	20.0907	282.723	34.5931	1.50426	1.76554
CLUG_04992	-0.243668	6.16992	3.97087	0.0462938	0.263193	-0.174518	6.16992	2.02807	0.154416	0.365709		63.3284	6.54522	58.8546	3.55513	85.1093	6.14376	87.4359	5.49694	1.34394	1.48563
CLUG_01783	-0.312659	7.67381	3.96404	0.0464819	0.263876	0.169245	7.67381	1.16931	0.279542	0.524566		265.274	15.2119	276.891	6.68591	136.773	28.6412	138.132	23.2807	0.515592	0.498867
CLUG_04989	0.264181	7.66427	3.96309	0.0465082	0.263876	0.115736	7.66427	0.761738	0.382785	0.632607		191.65	8.29317	199.824	6.79633	214.562	16.1186	200.4	26.4596	1.11955	1.00289
CLUG_04121	-0.259648	5.97577	3.95712	0.0466736	0.26423	0.164077	5.97577	1.57853	0.208973	0.440451		64.8445	8.11599	62.7655	5.85896	59.211	5.35864	62.2251	6.68639	0.913122	0.99139
CLUG_02917	-0.279615	6.40746	3.95401	0.0467598	0.26423	0.470168	6.40746	11.7572	0.000606093	0.00872525		59.9762	6.73244	58.1853	3.24824	114.333	29.834	99.025	10.6532	1.90631	1.70189
CLUG_00672	-0.321796	5.26488	3.95363	0.0467703	0.26423	-0.0500551	5.26488	0.0939086	0.759266	0.892417		45.2128	6.53839	44.6167	2.31887	29.5271	1.06894	33.8761	4.08095	0.653069	0.75927
CLUG_01588	-0.236156	8.05845	3.95298	0.0467886	0.26423	-0.00450642	8.05845	0.00144485	0.969679	0.985984		316.33	11.7326	308.598	11.3239	219.06	25.6008	215.302	20.049	0.692503	0.697678
CLUG_03149	-0.415	7.83632	3.95142	0.046832	0.26423	-0.0466483	7.83632	0.049973	0.82311	0.92103		286.005	21.6462	304.733	10.5213	162.082	20.3208	167.042	52.4172	0.56671	0.54816
CLUG_00138	-0.189885	7.74107	3.95064	0.0468537	0.26423	-0.123674	7.74107	1.67863	0.195106	0.422537		201.59	8.92144	213.523	6.50781	197.36	8.7158	228.088	14.1458	0.979016	1.06821
CLUG_02094	0.265773	6.07676	3.94494	0.0470126	0.26486	0.21294	6.07676	2.6545	0.103257	0.287396		56.6298	5.52049	58.1738	3.61241	79.5044	5.88138	69.7471	8.40948	1.40393	1.19894
CLUG_01114	-0.585879	8.25309	3.94016	0.0471462	0.265227	-3.28119	8.25309	125.768	3.45633e-29	4.83886e-26		103.014	89.8872	63.7534	33.7891	217.643	38.9748	665.417	481.973	2.11276	10.4373
CLUG_02073	-0.621227	6.8925	3.93807	0.047205	0.265227	-0.519791	6.8925	2.75787	0.0967769	0.277213		119.061	27.6648	105.901	8.20877	111.267	30.1962	128.885	41.6661	0.934545	1.21704
CLUG_03207	0.293028	6.10432	3.93754	0.0472198	0.265227	0.125049	6.10432	0.731726	0.392324	0.640078		56.3929	5.95176	59.0591	2.82722	77.9085	5.61655	74.6719	8.09363	1.38153	1.26436
CLUG_05918	-4.72381	-0.776584	3.93487	0.0472948	0.265382	-2.65616	-0.776584	1.44351	0.229573	0.466306		0.205528	0.352618	0.169658	0.401486	0.115603	0.18515	0.614851	0.966029	0.56247	3.62406
CLUG_02792	0.468201	4.22301	3.93258	0.0473593	0.265477	0.422805	4.22301	3.23987	0.0718664	0.229875		17.6622	1.81581	19.254	2.68715	17.3123	1.2835	16.9192	3.47785	0.980187	0.878739
CLUG_05268	-0.247342	6.28945	3.92685	0.047521	0.265978	-0.119592	6.28945	0.922001	0.33695	0.585319		79.3827	5.18273	77.0474	2.85465	74.0263	2.79312	79.7039	7.49677	0.932525	1.03448
CLUG_04868	0.23434	6.80097	3.92604	0.0475436	0.265978	0.205935	6.80097	3.06118	0.0801836	0.247512		119.671	5.9502	120.227	5.05432	101.377	8.7335	99.5799	13.1403	0.847124	0.828263
CLUG_02729	-0.289488	6.95078	3.92255	0.0476424	0.266082	-0.161223	6.95078	1.20998	0.271337	0.514557		132.631	11.3846	135.606	6.51836	104.672	12.2848	114.496	16.1533	0.789197	0.844328
CLUG_05229	0.325655	6.18646	3.92203	0.0476573	0.266082	0.240607	6.18646	2.10331	0.146981	0.354018		90.2754	6.09722	92.9055	10.8297	51.2957	4.26164	45.9959	6.49229	0.568214	0.495082
CLUG_04414	-0.371843	5.47622	3.91758	0.0477835	0.266521	-0.2103	5.47622	1.25632	0.26235	0.504578		55.6497	1.21872	59.1411	4.04501	28.5614	3.22097	32.3985	9.06754	0.513236	0.547817
CLUG_02963	0.2762	7.85733	3.91355	0.0478983	0.266896	0.143167	7.85733	1.05045	0.305403	0.55223		232.211	12.0621	218.68	6.79393	258.447	16.3786	227.343	31.3682	1.11298	1.03962
CLUG_04604	0.363946	5.16417	3.90897	0.0480291	0.267359	-0.209179	5.16417	1.35508	0.244392	0.485835		21.8897	4.46758	25.4387	2.55887	44.7822	5.31072	51.9082	5.04549	2.04581	2.04052
CLUG_00092	-0.20587	7.08359	3.90691	0.0480879	0.26742	-0.111619	7.08359	1.15148	0.283239	0.528361		146.446	4.11367	156.186	7.10937	111.349	7.9289	121.395	11.5339	0.760338	0.777241
CLUG_05051	0.241874	6.46907	3.8988	0.0483206	0.268448	-0.0314007	6.46907	0.0648557	0.79898	0.909963		95.9652	8.17207	99.9252	5.44118	79.7883	8.81368	78.4708	4.77154	0.83143	0.785296
CLUG_00750	-0.339914	4.97371	3.89322	0.0484812	0.269021	-0.0101815	4.97371	0.00379414	0.950884	0.979031		25.3647	2.15049	21.1582	2.31473	46.0304	5.69098	39.6501	4.5214	1.81474	1.87398
CLUG_05280	0.247595	8.30344	3.89189	0.0485199	0.269021	-0.0875213	8.30344	0.479916	0.48846	0.719915		331.696	20.1251	383.054	24.8777	255.676	43.8449	287.688	49.3029	0.770812	0.751037
CLUG_00729	0.285841	5.94113	3.88929	0.0485948	0.26917	0.0574943	5.94113	0.161793	0.687511	0.851018		54.1176	5.62777	62.2603	2.34202	60.7822	1.78551	64.6657	8.39626	1.12315	1.03864
CLUG_03726	0.230293	6.07783	3.87987	0.0488684	0.26999	0.382614	6.07783	11.3486	0.000755044	0.0101154		79.5855	5.81838	83.118	5.31765	55.3415	6.77442	49.1736	2.94559	0.695371	0.591611
CLUG_01777	-0.312438	8.30279	3.87922	0.0488873	0.26999	-0.335907	8.30279	4.49022	0.0340893	0.142414		276.668	9.37808	272.733	17.4706	355.556	15.4248	366.137	79.5147	1.28514	1.34247
CLUG_04411	0.478214	10.8241	3.87836	0.0489122	0.26999	0.176651	10.8241	0.529704	0.466731	0.706023		1695.02	323.375	1681.33	204.739	2017.89	374.311	1910.81	307.543	1.19048	1.13649
CLUG_01914	-1.45077	2.02375	3.87756	0.0489356	0.26999	-1.38368	2.02375	3.25298	0.0712937	0.228925		1.47234	0.938324	1.215	0.434098	3.50078	1.56805	9.1191	4.19755	2.3777	7.50544
CLUG_01960	-0.306091	6.28805	3.87245	0.0490847	0.270308	-0.195733	6.28805	1.60336	0.205427	0.436416		86.5584	6.57594	89.9111	2.43661	68.4842	5.35772	67.9686	16.0551	0.791191	0.755954
CLUG_01516	-0.327611	6.31819	3.87214	0.0490939	0.270308	-0.276869	6.31819	2.7484	0.0973518	0.277864		82.0494	7.268	80.2827	3.48901	73.293	9.19131	82.5819	13.2583	0.893279	1.02864
CLUG_03800	-0.226898	6.79948	3.87062	0.0491382	0.270308	-0.101485	6.79948	0.791226	0.37373	0.624183		105.38	3.75361	108.793	4.80884	107.795	8.64701	116.421	11.1297	1.02292	1.07011
CLUG_02918	0.270952	8.3282	3.85036	0.0497353	0.273011	-0.338659	8.3282	6.1232	0.0133419	0.0769462		93.8834	5.0128	88.8228	5.54214	612.402	137.26	522.832	83.8357	6.523	5.88624
CLUG_01888	-0.452162	4.19866	3.85007	0.0497438	0.273011	0.0540739	4.19866	0.0564008	0.812278	0.91598		17.8838	2.6449	16.3472	1.61497	18.8557	2.51494	18.7213	2.67624	1.05435	1.14523
CLUG_03123	-0.214984	6.14675	3.845	0.0498945	0.273011	-0.0489651	6.14675	0.207246	0.648934	0.828894		79.7501	3.2667	72.276	3.2892	68.7081	7.95359	63.1092	3.45818	0.861543	0.87317
CLUG_01017	-0.29206	7.23768	3.84413	0.0499205	0.273011	-0.0657694	7.23768	0.208869	0.647655	0.828431		72.8424	14.5438	87.61	11.0357	167.168	50.3047	210.949	45.15	2.29492	2.40782
CLUG_02429	0.403888	4.92605	3.84311	0.0499507	0.273011	0.99704	4.92605	26.2659	2.97491e-07	1.77229e-05		38.7631	1.82074	48.7828	3.81181	15.9862	4.24312	14.7352	3.84415	0.412409	0.302058
CLUG_00604	0.256094	6.38526	3.84284	0.049959	0.273011	0.162382	6.38526	1.594	0.206756	0.437578		63.2521	6.73999	67.8216	6.29678	106.896	5.53607	97.5379	9.22826	1.69	1.43815
CLUG_04745	0.237307	7.61145	3.84097	0.0500144	0.273011	0.323896	7.61145	7.1935	0.00731682	0.0508996		235.492	11.8879	255.799	14.2115	142.587	14.2362	140.183	17.6578	0.605485	0.548022
CLUG_01881	-0.298344	6.65383	3.83805	0.0501019	0.273011	-0.801133	6.65383	28.0089	1.2076e-07	8.14767e-06		51.9329	4.26356	43.3029	3.34271	145.398	30.8971	171.103	13.1785	2.79974	3.95131
CLUG_02726	-0.467129	8.1489	3.83669	0.0501425	0.273011	-0.247525	8.1489	1.07744	0.299271	0.547149		346.129	20.0492	350.724	15.8545	218.677	32.0036	228.746	83.1951	0.63178	0.652211
CLUG_02738	-0.530154	4.37855	3.83605	0.0501615	0.273011	-0.543517	4.37855	4.06492	0.0437828	0.167934		18.822	0.710788	19.2637	1.83913	20.8697	2.77011	25.0532	8.58086	1.1088	1.30054
CLUG_05657	-0.359693	7.19579	3.83591	0.0501657	0.273011	-0.498261	7.19579	7.3625	0.0066598	0.0476795		138.915	7.56752	138.941	4.55198	138.122	10.4239	164.414	31.9804	0.99429	1.18334
CLUG_03620	-0.227956	6.71152	3.833	0.050253	0.273119	-0.0477558	6.71152	0.171154	0.679088	0.847725		111.292	7.83102	107.622	3.11214	98.1016	8.45462	98.7923	9.77845	0.881476	0.917954
CLUG_01108	0.457818	4.3963	3.83199	0.0502832	0.273119	0.375524	4.3963	2.55409	0.110009	0.29891		21.4442	2.18116	21.0837	1.94193	22.8585	2.51914	17.6969	4.44589	1.06595	0.839364
CLUG_03732	-0.314867	7.35989	3.82937	0.050362	0.273269	-0.142915	7.35989	0.794169	0.372842	0.623073		184.848	20.4752	168.38	11.8979	157.07	15.0681	152.592	23.8344	0.849723	0.906238
CLUG_04608	-0.292902	7.24179	3.82782	0.0504084	0.273269	-0.196414	7.24179	1.73063	0.188331	0.413266		152.395	18.6494	152.509	4.77333	140.942	15.3838	153.139	21.0636	0.924844	1.00413
CLUG_05565	0.289633	5.17735	3.82488	0.0504971	0.273485	0.38151	5.17735	6.73094	0.00947547	0.060643		35.0994	1.05503	35.3014	1.92336	40.3581	1.16959	35.6589	6.81789	1.14982	1.01013
CLUG_01313	-0.364984	4.57977	3.8212	0.0506079	0.27382	-0.0405385	4.57977	0.0490743	0.824682	0.921065		26.5204	3.08977	25.4925	1.20103	20.6463	2.67927	21.9112	1.88751	0.778509	0.859514
CLUG_04541	-0.187651	8.30478	3.81112	0.0509133	0.275207	0.005596	8.30478	0.00342163	0.953355	0.980311		305.857	10.3651	337.84	5.1554	267.651	22.337	309.079	22.713	0.875087	0.914868
CLUG_05658	-0.253481	5.86036	3.80818	0.0510028	0.275423	0.0612466	5.86036	0.22607	0.634454	0.820653		63.0145	5.76561	57.9627	3.88767	54.8073	4.90052	56.5116	4.65347	0.869756	0.974964
CLUG_05621	0.195404	7.40271	3.80635	0.0510584	0.275423	-0.0726766	7.40271	0.524997	0.468718	0.706713		170.768	9.87623	155.902	6.23323	198.347	18.7909	174.751	8.62441	1.1615	1.1209
CLUG_01896	0.239572	6.32136	3.80412	0.0511268	0.275423	-0.0179036	6.32136	0.0209937	0.884796	0.947897		81.886	2.2216	80.3902	4.29662	82.6716	10.0894	78.9642	7.87294	1.00959	0.982262
CLUG_03150	-0.201151	7.92518	3.80229	0.0511826	0.275423	-0.0566551	7.92518	0.310549	0.577344	0.782129		187.071	14.0849	200.527	5.80515	264.679	36.8776	283.336	26.012	1.41486	1.41296
CLUG_04176	-0.354931	5.40481	3.80051	0.0512371	0.275423	-0.375874	5.40481	4.21811	0.0399946	0.158171		44.1869	3.74766	42.2485	3.15924	40.5582	3.66793	43.6237	9.46418	0.917878	1.03255
CLUG_00091	0.276775	6.52882	3.80014	0.0512483	0.275423	0.226447	6.52882	2.51098	0.113056	0.303047		114.65	4.74875	124.359	6.70242	63.0355	11.7518	62.1201	7.70596	0.54981	0.499521
CLUG_03586	-0.330898	6.60496	3.79692	0.051347	0.275689	0.115831	6.60496	0.462207	0.496594	0.724496		135.845	20.168	132.814	10.9396	63.6986	11.027	60.3924	7.49014	0.468906	0.454713
CLUG_03013	-0.330457	4.85772	3.79453	0.0514203	0.275818	-0.286697	4.85772	2.81513	0.0933794	0.270665		30.4922	1.62607	28.9951	2.56597	26.1758	3.56684	30.0425	3.6133	0.858441	1.03612
CLUG_01883	0.211479	8.23125	3.79258	0.0514803	0.275842	-0.0225973	8.23125	0.0434359	0.834907	0.926588		232.304	11.7677	224.783	6.79932	393.96	39.5418	373.17	27.4019	1.69588	1.66014
CLUG_04903	-0.491932	7.78119	3.79118	0.0515234	0.275842	-0.25864	7.78119	1.04764	0.306052	0.552689		283.709	20.509	298.376	13.991	138.765	22.1166	154.11	60.5227	0.489112	0.516498
CLUG_00352	0.447891	5.17166	3.7895	0.051575	0.275855	-0.059963	5.17166	0.0735178	0.786282	0.904701		21.9175	6.12058	24.4784	5.51372	39.197	3.74339	46.9415	9.65454	1.78839	1.91767
CLUG_01003	0.42437	5.41796	3.78534	0.0517034	0.276043	0.53106	5.41796	5.96713	0.014575	0.0818654		38.1804	2.63744	40.6138	3.80381	44.5446	2.08106	44.9656	12.1405	1.16669	1.10715
CLUG_03727	0.380717	4.53424	3.78517	0.0517088	0.276043	-0.264583	4.53424	1.71211	0.190711	0.416368		24.4366	2.49044	18.5979	1.94568	31.4985	9.36968	22.7384	3.84527	1.28899	1.22263
CLUG_00148	-0.403511	9.87829	3.77809	0.0519278	0.276772	0.0693795	9.87829	0.111852	0.738046	0.879935		1265.39	151.457	1262.39	54.7603	641.558	119.742	605.416	155.271	0.507005	0.479578
CLUG_05089	-0.378538	4.80922	3.77756	0.0519442	0.276772	0.191355	4.80922	0.979061	0.322431	0.570133		27.8913	3.58499	27.8779	3.92266	24.9978	3.34031	28.005	2.51411	0.896256	1.00456
CLUG_02854	0.202574	8.03483	3.77462	0.0520356	0.276996	0.200151	8.03483	3.7209	0.0537355	0.191302		292.757	20.3649	331.019	26.5288	201.361	13.663	198.202	16.1968	0.687809	0.598762
CLUG_02503	-0.395589	6.55599	3.76873	0.0522192	0.277709	-0.447266	6.55599	4.78003	0.0287915	0.127155		115.276	9.77453	105.647	7.43833	75.2318	13.2478	77.5577	17.7754	0.652622	0.734124
CLUG_05035	-0.398398	4.61924	3.76498	0.0523365	0.278068	-0.513045	4.61924	6.2229	0.0126108	0.0737938		21.3845	0.875596	18.009	1.46314	27.7069	3.66957	31.8942	5.55084	1.29566	1.77101
CLUG_03026	-0.25791	5.98584	3.75509	0.0526469	0.279203	-0.201213	5.98584	2.27386	0.131572	0.331623		76.9577	3.86726	78.6791	3.68828	45.8171	3.80803	50.9508	5.67209	0.595354	0.647577
CLUG_01495	-0.254402	8.61886	3.755	0.0526497	0.279203	-0.548383	8.61886	17.2563	3.26617e-05	0.000904746		445.616	39.4427	385.541	15.3246	379.408	67.4879	383.367	65.0191	0.851424	0.99436
CLUG_02903	-1.31103	2.65689	3.75257	0.0527265	0.279346	-0.904192	2.65689	1.14181	0.28527	0.53003		1.0905	1.31999	1.47344	0.767812	5.86931	3.67158	15.3756	4.51606	5.38221	10.4352
CLUG_01435	0.348446	5.37347	3.7487	0.0528487	0.279729	-0.148589	5.37347	0.695687	0.404237	0.65087		34.7665	3.46367	29.4949	2.08513	56.3025	6.72908	48.3242	8.50545	1.61945	1.63839
CLUG_01846	0.519779	4.06274	3.73974	0.0531328	0.280842	0.50446	4.06274	3.3611	0.0667536	0.219894		16.6771	2.17718	22.0828	2.13683	11.8984	2.22085	12.3242	2.72543	0.713459	0.558089
CLUG_03143	0.740978	4.1395	3.7371	0.0532167	0.280842	1.0974	4.1395	8.34708	0.00386307	0.0326785		23.0934	2.55995	25.1638	2.02167	10.2732	2.10796	7.88142	4.84842	0.444856	0.313204
CLUG_02635	-0.331184	11.1435	3.73334	0.0533368	0.280842	0.0538291	11.1435	0.0987182	0.753373	0.888749		2738.32	227.823	2812.1	150.076	1709.16	220.15	1762.07	309.389	0.624164	0.626603
CLUG_01238	0.407933	4.90934	3.7294	0.0534625	0.280842	0.177722	4.90934	0.728548	0.393354	0.641089		24.8226	2.46997	21.4536	2.141	42.3229	4.22212	31.7243	7.14392	1.70502	1.47874
CLUG_05451	0.295605	6.77743	3.72902	0.0534748	0.280842	0.41099	6.77743	7.30777	0.00686571	0.0484842		135.802	6.91392	103.237	8.54236	112.015	20.2467	75.5113	7.57355	0.824842	0.731436
CLUG_00063	0.304673	6.35845	3.72878	0.0534824	0.280842	0.342163	6.35845	4.74059	0.0294589	0.128782		93.7973	8.2598	88.5691	4.31317	77.6776	9.15072	67.5004	10.4151	0.828143	0.762121
CLUG_03544	0.260052	7.03657	3.72553	0.0535865	0.280842	0.316496	7.03657	5.53322	0.0186587	0.0961258		139.936	5.31367	151.144	3.38199	121.444	9.70099	109.061	14.7121	0.867858	0.721573
CLUG_02286	0.404938	4.81246	3.72477	0.0536109	0.280842	0.417312	4.81246	4.00353	0.0454051	0.171456		21.8088	1.05915	23.3329	2.13736	37.0728	3.30817	29.8678	4.83051	1.6999	1.28007
CLUG_03203	0.270924	8.31587	3.72458	0.0536171	0.280842	-0.316521	8.31587	5.19403	0.0226646	0.109039		207.968	59.3813	219.28	42.1096	330.726	18.6045	391.436	49.2006	1.59028	1.7851
CLUG_01708	-0.219647	6.76808	3.72453	0.0536188	0.280842	-0.103185	6.76808	0.820125	0.365144	0.616682		125.694	5.40248	110.977	8.03282	103.205	7.64302	101.931	8.16877	0.821081	0.918488
CLUG_03770	-0.225161	7.45272	3.72364	0.0536474	0.280842	-0.21147	7.45272	3.26451	0.0707942	0.228237		169.379	9.96786	177.107	7.48669	166.89	10.3778	188.757	20.7264	0.985306	1.06578
CLUG_05513	0.244642	8.00241	3.72322	0.0536608	0.280842	0.318181	8.00241	6.31616	0.0119643	0.0712765		291.435	15.5844	302.422	11.6835	218.757	20.0264	198.363	22.7097	0.750619	0.655914
CLUG_04221	0.315744	4.98904	3.71894	0.0537986	0.281101	0.197661	4.98904	1.4393	0.230253	0.467348		31.6953	2.5937	30.5126	1.9879	34.0378	3.10733	29.9367	4.20449	1.07391	0.981128
CLUG_00061	0.268208	5.36541	3.71856	0.0538108	0.281101	0.107072	5.36541	0.589602	0.442573	0.685676		37.8657	2.22331	36.0733	2.76539	49.3771	5.24318	45.4084	4.67368	1.30401	1.25878
CLUG_00117	0.185254	7.72979	3.71453	0.0539408	0.281518	-0.225354	7.72979	5.40165	0.0201177	0.100769		224.393	8.11167	200.086	7.76259	237.645	40.5651	213.446	13.3015	1.05906	1.06677
CLUG_02962	-0.222163	6.34644	3.7079	0.0541555	0.282315	-0.328201	6.34644	8.28488	0.00399765	0.0333723		72.9599	4.89378	71.8499	4.53797	88.1692	4.5426	92.651	9.43625	1.20846	1.28951
CLUG_01642	-0.28819	6.4502	3.7067	0.0541943	0.282315	-0.14776	6.4502	0.969462	0.324814	0.57182		98.09	6.79107	95.8964	7.163	74.4351	1.79367	80.4543	11.72	0.758845	0.838971
CLUG_05057	-3.06732	-0.402082	3.70237	0.0543352	0.282594	-2.07904	-0.402082	1.35263	0.244819	0.486511		0.472727	0.512829	0.454949	0.24973	0.0998828	0.109662	0.754558	0.700006	0.211291	1.65856
CLUG_02610	-0.355442	10.793	3.70195	0.054349	0.282594	0.19575	10.793	1.12438	0.288977	0.534376		2292.19	178.147	2403.48	115.647	1200.98	253.228	1164.5	242.882	0.523947	0.484505
CLUG_05476	4.58107	-0.839351	3.69872	0.0544543	0.282879	0.803411	-0.839351	3.37069e-07	0.999537	0.999568		0.116339	0.148181	0.0659934	0.102688	0.487426	0.679288	0.36808	0.617008	4.18969	5.57752
CLUG_04034	-0.205769	7.4674	3.69341	0.0546278	0.283392	-0.127733	7.4674	1.43156	0.23151	0.46905		172.931	8.38345	174.826	7.53732	174.655	7.37665	182.862	19.8264	1.00997	1.04597
CLUG_01312	-3.58947	0.07382	3.69158	0.0546878	0.283392	-1.41416	0.07382	0.438354	0.507918	0.7327		0.19731	0.164004	0.268905	0.289662	0.253522	0.185102	2.39163	3.21073	1.28489	8.89398
CLUG_01037	0.244439	6.51753	3.69106	0.0547048	0.283392	-0.0540106	6.51753	0.183687	0.668223	0.84091		60.3772	2.39268	58.8404	3.68715	129.072	18.186	119.269	7.30929	2.13777	2.02699
CLUG_05312	-2.74397	0.427715	3.68808	0.0548028	0.283539	-0.258692	0.427715	0.0305125	0.861332	0.937899		1.06535	1.43283	0.434506	0.321708	0.660173	0.312523	2.40828	3.09613	0.619675	5.54257
CLUG_04184	-0.192387	8.3705	3.68641	0.0548577	0.283539	0.032601	8.3705	0.106291	0.744407	0.883382		353.771	18.5117	373.971	9.09414	284.467	20.7351	302.191	24.4809	0.804102	0.80806
CLUG_05188	-0.275474	7.77957	3.68558	0.054885	0.283539	-0.0582428	7.77957	0.16456	0.684993	0.849227		269.041	16.8333	267.059	16.543	167.351	22.3695	169.506	20.9212	0.622028	0.634714
CLUG_02766	-0.204692	8.84731	3.67882	0.0551078	0.284288	-0.478774	8.84731	20.0153	7.68239e-06	0.000292663		455.828	27.9158	344.22	22.5789	614.855	94.3898	510.522	49.7662	1.34887	1.48313
CLUG_00977	-0.193267	7.61545	3.6781	0.0551316	0.284288	-0.301704	7.61545	8.95628	0.00276517	0.0260689		207.216	7.92513	224.247	8.53831	149.929	6.47672	182.005	16.5016	0.723538	0.811628
CLUG_02034	-0.373684	10.895	3.67548	0.0552184	0.284328	0.283915	10.895	2.12449	0.144961	0.350965		2629.7	218.484	2640.12	103.181	1202.47	303.89	1110.09	235.772	0.457267	0.420468
CLUG_01099	-0.215893	6.84558	3.6748	0.0552409	0.284328	-0.171415	6.84558	2.36202	0.124321	0.320009		87.4304	2.17124	91.1519	7.22135	125.655	6.08939	149.906	10.754	1.4372	1.64457
CLUG_02631	-0.236258	5.84479	3.66808	0.0554641	0.284987	-0.189331	5.84479	2.37621	0.123196	0.31778		51.7459	3.16875	51.3387	2.95335	57.6093	4.06454	65.7276	4.77376	1.11331	1.28027
CLUG_02131	-1.6245	0.925863	3.66788	0.0554707	0.284987	-1.57567	0.925863	4.33717	0.0372889	0.15088		1.0053	0.437158	0.767783	0.227226	1.32487	0.592555	2.88363	1.31312	1.31789	3.75579
CLUG_01698	0.651068	7.18488	3.66214	0.0556622	0.285709	0.710048	7.18488	4.3524	0.0369568	0.150078		182.997	9.1829	154.898	11.208	160.721	8.99521	99.2992	34.6693	0.878268	0.641063
CLUG_01176	-0.512123	5.36661	3.66046	0.0557181	0.285734	-0.449114	5.36661	2.93135	0.0868746	0.259283		30.4121	5.82794	41.8898	16.75	29.9378	9.10646	55.3219	25.2416	0.984401	1.32065
CLUG_00124	0.176123	7.78077	3.65586	0.0558723	0.286263	0.0913953	7.78077	0.982679	0.321538	0.569454		213.81	4.59479	219.334	7.53085	225.891	11.0971	213.12	11.911	1.0565	0.971669
CLUG_04172	0.747308	2.82481	3.65409	0.0559318	0.286306	0.705723	2.82481	3.20899	0.0732345	0.232754		7.48417	0.528839	7.11973	0.849619	6.83386	0.981823	5.35905	1.99952	0.913109	0.752705
CLUG_01872	0.181616	8.98365	3.65155	0.056017	0.286373	0.192967	8.98365	4.12243	0.0423184	0.164557		561.168	10.3251	577.883	10.7288	469.358	13.8015	418.279	31.7755	0.836396	0.723812
CLUG_02787	0.434798	5.39892	3.64942	0.0560887	0.286373	-0.0111908	5.39892	0.00240151	0.960915	0.98192		39.4435	2.90746	36.9262	3.2755	48.6613	7.64853	45.3887	10.5148	1.2337	1.22917
CLUG_04401	-0.214934	9.47938	3.64852	0.0561191	0.286373	0.190302	9.47938	2.89124	0.0890625	0.262808		790.141	78.6649	699.546	40.561	698.666	173.322	601.213	88.0214	0.88423	0.859433
CLUG_00135	0.226593	7.53319	3.64761	0.0561496	0.286373	0.235157	7.53319	3.92978	0.0474382	0.175813		201.89	14.4153	210.273	7.51627	169.28	5.19048	156.128	14.3873	0.838475	0.742499
CLUG_01934	-0.164307	8.63758	3.64606	0.0562021	0.28638	-0.363995	8.63758	18.1	2.09597e-05	0.000637902		344.692	27.0533	332.315	13.6873	422.462	14.527	459.529	34.0807	1.22562	1.38281
CLUG_00588	-0.411409	4.3042	3.64172	0.0563487	0.286584	-0.218763	4.3042	1.04934	0.305659	0.552515		19.2624	1.66581	16.2036	1.79823	21.7188	2.84737	21.2244	2.31258	1.12752	1.30986
CLUG_00961	-0.293769	6.89236	3.64077	0.0563809	0.286584	0.133549	6.89236	0.761562	0.38284	0.632607		158.265	11.1797	162.507	8.39987	76.2087	14.803	76.7004	10.8818	0.481526	0.471983
CLUG_05038	0.253834	7.69405	3.64033	0.0563957	0.286584	0.21847	7.69405	2.68817	0.101096	0.283973		213.898	10.4082	222.152	7.53896	200.065	10.1748	187.871	25.5479	0.93533	0.845684
CLUG_04615	-0.348284	6.36053	3.63119	0.0567063	0.287901	-0.0580671	6.36053	0.101063	0.750558	0.88656		85.7324	6.99688	82.9394	6.12069	76.7608	4.87811	85.3225	21.3705	0.895353	1.02873
CLUG_03257	0.204745	7.57017	3.62812	0.056811	0.288172	0.44167	7.57017	17.1123	3.5233e-05	0.000962462		199.619	8.39355	198.634	11.9611	195.362	20.5451	168.408	16.585	0.978672	0.847829
CLUG_03520	-0.403704	4.63049	3.62391	0.056955	0.288641	-0.502834	4.63049	5.59695	0.0179918	0.0936441		27.9976	1.80239	22.8189	2.29607	23.8346	3.2362	23.978	5.56661	0.85131	1.0508
CLUG_05941	-0.985381	1.79122	3.61507	0.0572583	0.289691	-1.18052	1.79122	5.61073	0.0178508	0.0932681		2.88513	0.73436	3.13092	1.00724	2.04525	0.13864	3.85347	2.28467	0.708895	1.23078
CLUG_01417	0.226679	6.48979	3.61486	0.0572657	0.289691	0.172884	6.48979	2.10233	0.147075	0.354092		90.2573	2.70797	80.6666	5.98979	104.177	7.17008	88.3297	9.6503	1.15422	1.095
CLUG_00716	-0.386746	4.58028	3.61122	0.0573912	0.289853	-0.216847	4.58028	1.13674	0.286341	0.531523		23.3315	2.94773	22.7226	2.04934	23.4106	2.04143	25.1553	3.62014	1.00339	1.10706
CLUG_05884	0.30254	6.14053	3.60962	0.0574463	0.289853	0.313803	6.14053	3.87938	0.0488825	0.179385		72.443	2.85589	73.9941	5.92753	68.4165	3.76191	64.4608	10.8218	0.944418	0.871161
CLUG_00645	0.37367	5.10213	3.60942	0.0574531	0.289853	0.203499	5.10213	1.06798	0.301401	0.549797		34.4343	2.74459	35.4637	2.47655	34.2688	2.75171	32.0688	6.60885	0.995193	0.904272
CLUG_03743	-0.317143	5.99755	3.60647	0.0575552	0.290107	-0.320716	5.99755	3.67629	0.0551914	0.194263		51.9893	6.99126	47.4377	2.08679	78.2238	8.99463	83.5701	10.6805	1.50461	1.76168
CLUG_02006	0.203241	9.30745	3.59414	0.0579835	0.292003	0.1818	9.30745	2.87504	0.0899627	0.264874		678.03	16.3741	692.254	16.8407	607.798	22.434	557.685	47.0649	0.896418	0.805607
CLUG_01364	-0.209421	7.73467	3.5897	0.0581389	0.292523	-0.0401049	7.73467	0.132986	0.715356	0.8656		200.183	11.8001	204.5	3.80555	209.496	16.86	230.004	19.8843	1.04652	1.12472
CLUG_04200	0.253272	7.66652	3.58364	0.0583513	0.293328	0.0487556	7.66652	0.135591	0.712704	0.86482		202.661	38.0654	296.024	27.838	126.937	14.4539	157.29	22.9624	0.626348	0.531343
CLUG_00223	0.258299	8.56799	3.57944	0.0584988	0.293806	-0.49552	8.56799	13.3981	0.000251884	0.00471755		283.763	91.5071	329.219	64.9721	331.129	18.0598	428.595	73.247	1.16692	1.30185
CLUG_04311	-0.396816	4.17027	3.57675	0.0585935	0.294018	-0.763197	4.17027	12.0574	0.000515865	0.00786441		18.3748	3.25428	17.5394	1.10252	15.6625	4.26605	19.6554	1.61921	0.852389	1.12064
CLUG_04646	-0.235754	6.95391	3.57211	0.0587577	0.294578	0.00460765	6.95391	0.00141798	0.969962	0.985984		148.644	13.2087	138.849	5.74935	104.337	18.6419	93.5651	11.6635	0.701921	0.673862
CLUG_04905	-0.21711	7.79104	3.56952	0.0588492	0.294772	-0.353487	7.79104	9.50851	0.00204522	0.0210988		148.19	8.16626	147.981	9.17372	267.05	19.7037	316.349	26.3215	1.80208	2.13778
CLUG_03259	-0.296255	5.71524	3.56619	0.0589676	0.295101	-0.213424	5.71524	1.83854	0.175122	0.393849		48.7917	5.29941	50.291	3.1531	49.7315	3.56764	57.1845	7.99626	1.01926	1.13707
CLUG_02567	-0.243415	8.0391	3.56304	0.0590795	0.295397	-0.191698	8.0391	2.2109	0.137038	0.341073		242.076	20.4766	241.23	14.678	272.211	12.8388	281.021	27.9284	1.12449	1.16495
CLUG_04682	-0.325743	5.84927	3.55891	0.0592266	0.295869	-0.0135289	5.84927	0.00615827	0.937451	0.972809		73.5453	4.47662	72.1319	5.09931	44.5971	6.17681	42.4758	9.58599	0.60639	0.588863
CLUG_02764	0.192088	6.59253	3.55509	0.059363	0.296235	-0.00579167	6.59253	0.00324124	0.954599	0.980463		93.5104	2.74884	84.9473	5.86799	130.673	11.9908	105.186	5.67335	1.39742	1.23825
CLUG_05066	0.187338	7.90291	3.5539	0.0594058	0.296235	-0.15481	7.90291	2.49069	0.114522	0.304955		197.424	30.0603	225.998	25.2626	230.641	12.662	270.344	25.3147	1.16825	1.19622
CLUG_05003	0.253135	6.70614	3.54113	0.0598645	0.298257	0.108255	6.70614	0.65219	0.419331	0.663875		102.158	4.82049	99.9906	5.58798	112.166	5.05284	106.296	16.64	1.09796	1.06306
CLUG_01631	-0.299043	6.77991	3.53922	0.0599335	0.298336	-0.329951	6.77991	4.30201	0.0380673	0.152478		117.051	2.65373	118.996	4.9281	99.2199	8.14401	104.308	23.0861	0.847664	0.876563
CLUG_02989	0.189959	7.32211	3.53708	0.0600111	0.298457	-0.0409986	7.32211	0.164777	0.684796	0.849227		169.048	10.4768	174.616	13.1739	146.921	7.77896	147.393	10.9877	0.869104	0.844099
CLUG_00509	0.228227	7.23405	3.52686	0.0603819	0.299984	-0.194076	7.23405	2.57863	0.108316	0.296694		95.1079	4.11441	101.969	5.16663	194.459	26.9724	211.824	19.7682	2.04461	2.07734
CLUG_01341	0.216297	7.85518	3.52567	0.0604254	0.299984	0.509701	7.85518	19.8077	8.56352e-06	0.000319705		280.88	13.7488	301.127	17.5828	182.54	22.2374	149.013	12.2516	0.649885	0.494851
CLUG_01058	0.277252	5.93036	3.52169	0.0605707	0.300349	0.585984	5.93036	15.899	6.68138e-05	0.00155899		72.5157	5.55737	75.4844	3.01125	48.3569	6.55191	43.0612	7.40427	0.666847	0.570465
CLUG_03529	0.42996	4.64931	3.51978	0.0606406	0.300349	0.618682	4.64931	7.2389	0.00713405	0.0500635		30.3102	3.04904	30.2899	2.3314	20.083	2.45107	17.6247	6.39306	0.662582	0.581865
CLUG_00387	0.234779	7.23367	3.51925	0.0606598	0.300349	0.0645469	7.23367	0.263914	0.607444	0.803421		145.638	6.07905	153.218	6.48797	151.315	13.7644	151.593	17.4504	1.03898	0.989393
CLUG_01334	-0.230423	5.94598	3.51076	0.0609714	0.301625	-0.109562	5.94598	0.785178	0.375562	0.625351		68.7401	5.81727	70.3041	5.82598	51.2979	2.95246	53.5967	4.69665	0.746258	0.762355
CLUG_01970	0.47562	3.80919	3.50806	0.0610709	0.301851	0.262144	3.80919	1.1207	0.289767	0.534925		9.77484	1.05042	13.5265	2.69709	13.2386	2.09677	16.6121	2.92551	1.35435	1.22811
CLUG_05790	-0.356358	6.89644	3.50162	0.0613089	0.30276	-0.673731	6.89644	12.4355	0.000421241	0.00672065		101.317	9.64017	98.2981	5.7065	126.046	21.0467	151.993	36.8627	1.24408	1.54625
CLUG_03166	0.226376	7.00322	3.49669	0.0614915	0.303394	0.33922	7.00322	7.97123	0.00475267	0.0379164		137.97	7.04808	141.269	7.65265	125.899	10.052	112.854	11.2455	0.912507	0.798861
CLUG_03060	0.411542	8.35212	3.49486	0.0615597	0.303463	0.216461	8.35212	0.966504	0.325554	0.572479		335.306	14.8047	307.402	16.1691	387.582	40.6861	317.123	70.8517	1.15591	1.03162
CLUG_01473	-0.221354	8.6591	3.49009	0.0617373	0.303935	-0.503948	8.6591	18.0779	2.1205e-05	0.000638561		308.282	8.75985	319.86	10.1792	443.542	46.8718	525.776	77.3338	1.43876	1.64377
CLUG_03158	0.368642	4.67081	3.48938	0.0617639	0.303935	0.425851	4.67081	4.70786	0.0300251	0.129538		25.3664	1.94005	28.6896	2.40307	23.5374	1.12713	22.2253	4.14547	0.927897	0.774681
CLUG_01963	-0.208802	6.71405	3.48588	0.0618943	0.304309	-0.143467	6.71405	1.64949	0.199029	0.428183		92.5709	7.86802	91.0658	5.32625	109.974	3.13071	126.538	10.9546	1.188	1.38953
CLUG_04939	-0.178303	8.39945	3.48292	0.0620051	0.304587	-0.133277	8.39945	1.94929	0.162664	0.378445		340.985	6.25647	355.585	18.246	311.44	11.9323	330	29.1852	0.913354	0.928047
CLUG_00446	0.220344	9.5796	3.47446	0.0623231	0.30588	0.400874	9.5796	11.4895	0.000699889	0.00965364		834.151	40.6524	988.116	39.0442	629.918	25.5664	568.392	71.5006	0.755161	0.575228
CLUG_01905	0.242658	7.13757	3.47164	0.0624295	0.306134	0.137042	7.13757	1.10988	0.292108	0.537564		130.796	7.22813	130.917	5.90981	154.476	11.4426	142.056	16.8016	1.18105	1.08509
CLUG_03353	-0.303109	5.06967	3.46309	0.0627528	0.307323	-0.264746	5.06967	2.64362	0.103966	0.288652		33.148	2.10463	34.2067	3.64159	29.0794	2.56193	35.2756	2.99058	0.877261	1.03125
CLUG_01798	0.182189	7.22844	3.46233	0.0627817	0.307323	-0.0207809	7.22844	0.0456233	0.830862	0.924699		140.949	7.15375	135.035	5.60599	170.924	12.4829	153.837	9.33868	1.21266	1.13924
CLUG_01396	-0.241045	7.37473	3.45725	0.0629752	0.308001	-0.583898	7.37473	20.2062	6.9529e-06	0.000272603		119.541	5.83807	131.913	6.49854	176.406	26.6057	225.839	30.6366	1.4757	1.71202
CLUG_03718	-0.228696	6.3149	3.45391	0.0631023	0.308171	-0.102624	6.3149	0.706465	0.40062	0.647689		79.0083	3.35474	81.4387	5.08667	71.1559	6.41875	79.686	6.91354	0.900613	0.978479
CLUG_04153	-0.217132	8.25782	3.45304	0.0631354	0.308171	-0.559026	8.25782	22.8346	1.76559e-06	8.17132e-05		228.714	14.211	225.125	7.03431	349.772	47.6674	417.182	42.5983	1.52929	1.85311
CLUG_02592	-0.197698	8.61456	3.45201	0.0631751	0.308171	0.0849636	8.61456	0.637086	0.424768	0.668851		501.431	33.9268	468.915	13.2428	312.538	20.8092	282.471	27.8841	0.623293	0.602392
CLUG_01975	0.282593	5.84531	3.4495	0.0632711	0.308371	-0.099009	5.84531	0.471179	0.492445	0.723894		51.3755	14.5631	66.111	12.0516	39.7514	9.66274	52.4072	5.24085	0.773742	0.792714
CLUG_01527	-0.264356	7.93994	3.44679	0.0633746	0.308607	0.181183	7.93994	1.63469	0.201056	0.431219		321.659	3.79241	314.058	5.7898	181.301	43.5238	175.895	16.9679	0.563643	0.560072
CLUG_01225	-0.17747	8.51628	3.44452	0.063462	0.308764	0.0302298	8.51628	0.100848	0.750814	0.886664		421.436	12.9793	417.215	10.5509	314.556	30.2373	298.062	27.9817	0.746389	0.714408
CLUG_01532	-0.25326	5.95319	3.44062	0.063612	0.3091	-0.204762	5.95319	2.31196	0.128382	0.326049		62.1586	5.3576	63.9685	3.35953	53.0392	4.29852	62.1675	6.17126	0.853289	0.971845
CLUG_01582	0.261858	9.72332	3.43985	0.0636415	0.3091	0.624665	9.72332	19.6781	9.16476e-06	0.000337649		800.548	98.8047	989.439	51.7328	790.729	203.595	713.442	97.0906	0.987734	0.721056
CLUG_02447	-0.338963	11.2631	3.4347	0.0638403	0.309797	0.284766	11.2631	2.42653	0.119297	0.312617		3409.04	264.134	3533.89	81.7255	1471.52	360.254	1370.3	235.875	0.431652	0.38776
CLUG_02594	-0.423364	7.4993	3.43158	0.0639609	0.309975	-0.359659	7.4993	2.48126	0.11521	0.306352		196.942	26.449	182.553	9.13082	160.084	35.2716	170.861	39.1833	0.812845	0.935955
CLUG_01465	-0.23062	7.4383	3.43089	0.0639877	0.309975	-0.170885	7.4383	1.86876	0.171617	0.388462		214.84	7.81456	231.117	6.20471	119.207	9.81045	127.917	21.7613	0.554862	0.553472
CLUG_01555	-0.301992	6.55318	3.42945	0.0640433	0.309976	-0.364139	6.55318	4.98094	0.025628	0.118121		79.259	3.32137	79.6528	3.74393	98.595	13.0497	116.674	15.9893	1.24396	1.46479
CLUG_00586	-0.391074	4.09866	3.42796	0.0641013	0.309989	-0.482711	4.09866	5.40503	0.0200789	0.100664		17.0046	0.949214	16.0187	1.74355	14.5409	1.4011	18.9578	1.86803	0.855118	1.18348
CLUG_03813	0.287293	13.788	3.40868	0.0648544	0.313227	0.35895	13.788	5.32051	0.0210758	0.103972		14814.6	996.991	15460.9	837.326	14708.5	1243.84	12140.8	1132.69	0.992834	0.785264
CLUG_00357	0.259263	5.69267	3.40796	0.0648827	0.313227	-0.241426	5.69267	2.92921	0.0869899	0.259283		51.9476	5.09407	53.7507	5.4875	44.7953	5.85898	49.3679	4.88862	0.862317	0.918459
CLUG_02198	-0.250772	6.2841	3.4008	0.0651647	0.314225	-0.487881	6.2841	12.644	0.000376772	0.00620028		65.1811	3.03269	65.748	4.08509	81.9374	10.9922	95.6635	10.1462	1.25707	1.455
CLUG_00773	-2.05131	2.02175	3.39987	0.0652016	0.314225	-0.359608	2.02175	0.0965441	0.756017	0.890133		2.74344	3.72139	2.00558	1.05478	1.82933	0.636321	9.94697	12.9082	0.6668	4.95965
CLUG_03983	0.25609	8.79782	3.39365	0.065448	0.314538	0.252191	8.79782	3.29411	0.0695288	0.225848		514.95	35.2553	539.968	17.0802	372.741	35.6789	332.107	37.9695	0.723839	0.615048
CLUG_03490	-0.319391	5.20503	3.39319	0.0654661	0.314538	-0.298844	5.20503	3.04373	0.0810496	0.24865		34.9571	4.40752	34.3738	2.86316	39.5008	3.62296	40.2063	6.12038	1.12998	1.16968
CLUG_01630	-0.222847	7.19759	3.39298	0.0654744	0.314538	0.0311883	7.19759	0.0680837	0.794148	0.908153		151.06	5.58448	150.245	10.1522	137.33	23.2478	140.724	8.92793	0.909103	0.936627
CLUG_01815	-0.249078	5.50297	3.39256	0.0654912	0.314538	-0.383291	5.50297	8.75867	0.00308133	0.0281013		35.4212	4.46723	33.7894	2.45974	49.305	3.82639	54.3204	8.18505	1.39196	1.60762
CLUG_03731	-0.256904	7.84297	3.38618	0.065745	0.315098	-0.0766199	7.84297	0.302035	0.58261	0.785222		265.016	20.7192	251.972	7.41255	202.249	20.5393	195.475	27.292	0.763158	0.775782
CLUG_04046	-0.168739	7.97162	3.38523	0.065783	0.315098	-0.0894615	7.97162	0.950629	0.329559	0.577973		249.357	11.0081	264.879	12.1599	233.894	7.67681	248.043	19.0908	0.93799	0.936439
CLUG_01048	-0.27531	10.7949	3.38495	0.0657942	0.315098	0.0936071	10.7949	0.391662	0.531427	0.748519		2208.96	180.948	2287.79	51.4737	1305.83	153.929	1290.7	206.643	0.59115	0.564167
CLUG_02233	-0.279139	8.01867	3.38398	0.0658329	0.315098	-0.516702	8.01867	11.8553	0.000574963	0.0084509		170.932	38.1547	175.893	23.3469	273.479	34.3864	338.058	81.3102	1.59993	1.92195
CLUG_04340	0.29443	5.2728	3.38162	0.0659273	0.315142	0.123165	5.2728	0.556459	0.455691	0.696399		44.5695	3.96011	47.6703	4.37578	31.6191	4.52379	31.5897	4.42504	0.709435	0.662671
CLUG_04253	0.208582	6.79816	3.38093	0.0659547	0.315142	0.226557	6.79816	3.99429	0.0456547	0.171819		117.115	4.01774	118.675	7.20194	112.172	5.52625	97.1399	6.85814	0.957796	0.818537
CLUG_04158	-0.426943	4.03065	3.37745	0.0660943	0.31554	-0.573027	4.03065	6.01283	0.0142022	0.0803357		15.128	1.50326	13.0811	1.29375	17.7512	2.45336	19.2479	2.95653	1.1734	1.47143
CLUG_01972	0.220424	6.35488	3.36731	0.0665022	0.317217	0.0279591	6.35488	0.0536123	0.816893	0.918041		89.2143	4.12521	100.268	10.4466	63.5714	4.68273	70.3385	5.60396	0.71257	0.701509
CLUG_03901	0.244958	8.65878	3.36268	0.0666894	0.317729	0.541229	8.65878	16.6878	4.4063e-05	0.00112966		390.555	66.5219	414.676	42.4334	431.636	118.26	347.126	58.9955	1.10519	0.837102
CLUG_01167	-0.318434	10.2021	3.36132	0.0667446	0.317729	0.103832	10.2021	0.357845	0.549705	0.762345		1509.31	101.819	1592.28	53.3149	791.688	137.859	793.049	167.394	0.524535	0.49806
CLUG_02887	-0.196651	7.22122	3.36045	0.0667798	0.317729	-0.192056	7.22122	3.21859	0.0728064	0.232184		162.822	9.62114	168.288	7.11994	121.486	6.24513	135.223	9.15668	0.74613	0.803518
CLUG_05579	-0.332016	5.17675	3.35106	0.0671619	0.319276	-0.487276	5.17675	7.36613	0.00664638	0.0476565		29.4681	2.30868	30.5561	3.84766	34.6426	3.63934	48.4406	5.32433	1.17559	1.5853
CLUG_02270	0.236768	6.491	3.34751	0.0673067	0.319693	0.137104	6.491	1.08977	0.296523	0.543317		92.2243	7.73283	99.7753	6.39594	84.2865	10.6858	86.1375	12.1198	0.913929	0.863315
CLUG_03540	-0.360633	7.42804	3.34308	0.0674883	0.320283	-0.231519	7.42804	1.3845	0.239336	0.478421		174.655	24.0016	160.216	13.9153	177.224	16.5735	183.29	35.7856	1.01471	1.14402
CLUG_03908	-0.372092	10.5699	3.33931	0.067643	0.320746	-0.0396706	10.5699	0.0379977	0.845448	0.930707		2000.19	193.992	2007.97	85.9295	1046.35	176.241	1050.69	248.669	0.523125	0.523261
CLUG_04875	-0.220063	6.7916	3.33425	0.0678513	0.321461	-0.0121595	6.7916	0.0102581	0.919326	0.96574		110.936	6.50228	116.809	9.35289	99.0213	6.81241	110.665	6.75822	0.892601	0.947395
CLUG_01718	0.392031	5.82102	3.32195	0.0683607	0.323601	0.33277	5.82102	2.38697	0.12235	0.316911		61.1946	3.98521	66.4566	5.50362	48.0623	5.58117	44.6349	10.2083	0.785401	0.67164
CLUG_00137	0.220252	7.6987	3.31968	0.0684551	0.323774	0.222002	7.6987	3.39108	0.06555	0.217079		214.388	16.4978	273.365	11.7685	155.979	7.71057	156.25	20.7818	0.727551	0.571582
CLUG_03033	0.1996	8.42059	3.3173	0.0685545	0.323971	0.317725	8.42059	8.4266	0.00369772	0.0318083		404.325	11.5334	429.153	14.4577	278.246	24.955	236.644	20.4868	0.688174	0.55142
CLUG_02841	-0.263944	5.85555	3.31385	0.0686982	0.324108	-0.356267	5.85555	5.94878	0.0147275	0.0822271		61.4265	2.99633	62.561	3.84024	51.2455	4.75576	56.6138	9.44918	0.834258	0.904938
CLUG_02470	0.285972	9.11875	3.31383	0.0686994	0.324108	0.719301	9.11875	21.049	4.4769e-06	0.000187094		678.653	43.657	662.658	55.4775	474.127	114.008	345.721	55.3677	0.698629	0.521719
CLUG_04332	0.262811	5.55341	3.30956	0.068878	0.324677	-0.0106042	5.55341	0.00547197	0.941032	0.973721		43.0857	3.79523	43.1292	3.7926	50.3337	2.94248	50.6016	3.74093	1.16822	1.17326
CLUG_05730	0.235233	6.2157	3.30647	0.0690074	0.32483	-0.362635	6.2157	8.17572	0.00424547	0.0349114		50.9215	6.6545	48.1395	6.1713	98.3396	14.9743	102.965	7.25095	1.9312	2.13888
CLUG_02008	-0.462211	6.13602	3.30602	0.0690264	0.32483	-0.995222	6.13602	15.021	0.000106322	0.00226388		49.1688	7.90398	50.4766	4.78426	77.8979	26.0703	103.483	24.0256	1.58429	2.05011
CLUG_03932	-0.195516	7.72592	3.30296	0.0691551	0.325014	0.0725394	7.72592	0.461015	0.49715	0.724496		237.712	5.25465	226.816	9.82662	203.018	23.3134	189.561	19.5437	0.854049	0.835748
CLUG_04104	0.288283	5.51294	3.30233	0.0691815	0.325014	0.410215	5.51294	6.72824	0.0094898	0.0606654		49.2744	3.73404	51.5949	3.04864	42.1493	3.896	39.3862	5.15778	0.8554	0.763373
CLUG_02428	0.533296	4.41426	3.2962	0.0694402	0.325566	0.287852	4.41426	0.938909	0.332559	0.580305		21.5798	2.30063	22.2448	2.26498	21.9015	4.23248	20.1214	6.8097	1.01491	0.904545
CLUG_03475	-0.293092	7.5958	3.29454	0.0695105	0.325566	-0.207494	7.5958	1.64869	0.199138	0.428253		221.882	12.2509	222.621	7.56447	158.715	17.8822	164.262	30.5814	0.715313	0.737854
CLUG_00032	0.219447	7.47215	3.29439	0.069517	0.325566	-0.247247	7.47215	4.20051	0.0404119	0.159421		168.607	24.2037	191.191	23.6436	146.261	8.02269	175.12	12.6585	0.867467	0.915947
CLUG_03942	0.343411	5.6165	3.29061	0.0696771	0.325566	0.474205	5.6165	6.33644	0.0118282	0.0706917		61.4262	3.79792	64.1982	4.53008	35.3593	3.95428	30.0567	6.12452	0.575639	0.468187
CLUG_00309	0.3659	8.15813	3.29004	0.0697012	0.325566	0.328057	8.15813	2.66408	0.102637	0.286668		214.225	25.5852	240.023	21.0779	307.268	38.3421	317.116	63.729	1.43432	1.32119
CLUG_00622	0.593468	4.35209	3.28851	0.0697662	0.325566	0.640396	4.35209	3.8293	0.0503638	0.183022		23.2436	1.51937	26.7824	3.4903	14.9782	2.14321	13.8283	6.45042	0.6444	0.51632
CLUG_03607	0.206023	7.7218	3.28835	0.0697731	0.325566	0.104585	7.7218	0.858923	0.35404	0.603539		191.149	13.8238	174.557	11.5058	265.648	16.5924	221.76	21.4104	1.38974	1.27041
CLUG_05326	0.246685	6.8191	3.28789	0.0697926	0.325566	-0.0937341	6.8191	0.480454	0.488217	0.719856		65.1427	6.68808	89.2391	4.83682	124.477	13.7435	162.275	12.9719	1.91084	1.81842
CLUG_03034	0.186299	8.32531	3.2872	0.0698222	0.325566	0.0830507	8.32531	0.655971	0.417986	0.663282		247.496	4.63619	243.94	10.6566	419.859	26.8943	379.751	29.1137	1.69642	1.55674
CLUG_00205	0.255607	6.40557	3.28498	0.0699163	0.325733	0.225753	6.40557	2.5717	0.108791	0.297329		93.1135	3.61908	87.7923	3.02481	84.4362	4.16911	75.9348	13.0806	0.906809	0.864937
CLUG_05018	-2.45624	0.991432	3.28301	0.0700002	0.325853	-2.11493	0.991432	2.45186	0.117386	0.309259		1.15371	1.06669	1.01959	0.561485	0.797575	0.520792	4.45732	5.06303	0.691311	4.37167
CLUG_00429	0.410408	4.32109	3.2796	0.0701462	0.326261	0.204994	4.32109	0.79457	0.372722	0.623073		20.7243	2.0397	22.1808	2.17374	17.2702	2.45019	17.2251	2.56221	0.833331	0.776575
CLUG_02981	0.214733	7.21572	3.27217	0.0704643	0.326782	-0.0329433	7.21572	0.0811452	0.775751	0.899		125.14	26.5815	110.559	10.0117	189.975	27.7563	153.149	23.0576	1.51811	1.38522
CLUG_02596	-0.197978	7.00811	3.27194	0.0704742	0.326782	-0.101638	7.00811	0.862348	0.353083	0.602824		132.53	9.14213	135.234	7.42802	118.892	5.86279	123.944	9.36586	0.897092	0.91651
CLUG_02548	0.247674	9.7719	3.27177	0.0704816	0.326782	0.4807	9.7719	12.3581	0.000439071	0.00690673		1017.58	92.7866	1197.31	85.7764	632.119	98.3477	573.881	63.359	0.621197	0.479308
CLUG_01285	-0.260372	5.56089	3.27065	0.0705296	0.326782	-0.194146	5.56089	1.82118	0.177173	0.397662		49.0583	2.86269	50.1059	4.14957	42.5585	3.22292	45.3609	4.41076	0.867508	0.905301
CLUG_03114	-1.76735	0.909248	3.27018	0.07055	0.326782	-0.326782	0.909248	0.108514	0.741842	0.882062		1.3194	0.975808	1.07525	0.656283	1.35636	0.635315	2.91189	1.98834	1.02801	2.70812
CLUG_04771	-0.219734	7.67873	3.26388	0.0708214	0.327588	0.0024916	7.67873	0.000433013	0.983398	0.991541		137.032	9.1	138.254	8.24053	246.422	44.7465	275.835	36.5305	1.79828	1.99513
CLUG_01218	-0.582617	3.74447	3.26343	0.0708409	0.327588	-0.13277	3.74447	0.186113	0.666171	0.840027		6.08601	0.678757	4.31861	1.22788	22.2517	5.52464	20.923	2.92981	3.65621	4.84486
CLUG_00333	-0.324255	5.59878	3.25964	0.0710049	0.327952	-0.33785	5.59878	3.5454	0.0597107	0.204666		37.812	1.53623	38.5776	3.44243	49.5153	4.78681	66.1521	9.93721	1.30951	1.71478
CLUG_02056	0.449703	3.78063	3.2589	0.0710367	0.327952	-0.0164444	3.78063	0.00401525	0.949475	0.97794		15.3135	1.18609	14.493	1.11348	12.1588	2.65664	11.807	2.86849	0.79399	0.814665
CLUG_02628	-0.649953	5.25631	3.25181	0.0713447	0.329102	-0.706428	5.25631	3.85196	0.049688	0.181036		32.9544	2.87314	32.6148	3.02015	36.8498	5.99856	51.6975	21.9518	1.11821	1.5851
CLUG_03377	0.256956	7.55843	3.24818	0.0715026	0.329467	-0.170831	7.55843	1.42653	0.232332	0.469784		144.178	9.16654	150.967	8.18017	214.148	38.9345	234.279	28.1054	1.4853	1.55186
CLUG_00026	0.469553	7.87526	3.24645	0.0715785	0.329467	0.731523	7.87526	7.88445	0.00498617	0.0388941		319.326	10.5393	335.151	23.8594	145.106	28.8561	126.255	41.5982	0.454414	0.376712
CLUG_01817	-0.275938	5.05966	3.24595	0.0716002	0.329467	0.00891346	5.05966	0.00339633	0.953527	0.980311		29.8257	2.88496	28.8156	1.96188	35.4992	3.99107	39.078	3.66894	1.19022	1.35614
CLUG_03201	0.394457	4.37099	3.24156	0.0717922	0.330079	0.0390991	4.37099	0.0320639	0.857888	0.93637		18.1582	1.8369	20.1351	2.42633	20.6132	3.04838	21.2306	3.84239	1.1352	1.05441
CLUG_02092	-0.360987	7.02601	3.23754	0.0719687	0.330364	-0.544171	7.02601	7.28856	0.00693951	0.0488821		149.623	13.2571	137.189	6.4772	115.566	14.5985	123.18	34.4431	0.772382	0.897887
CLUG_03661	0.840239	3.30377	3.23746	0.0719722	0.330364	1.05818	3.30377	5.31086	0.0211928	0.104197		3.54091	1.622	10.5707	2.05169	4.67075	0.830667	12.5532	6.10367	1.31908	1.18754
CLUG_03606	0.180676	9.37658	3.23597	0.0720376	0.330393	0.24645	9.37658	6.03688	0.01401	0.0797892		629.313	5.88138	642.752	19.5647	736.171	22.1628	661.937	54.8871	1.1698	1.02985
CLUG_00443	0.219539	6.80249	3.23055	0.0722764	0.331059	-0.140337	6.80249	1.35813	0.243862	0.484952		73.4079	6.60669	75.7594	6.90469	140.886	10.8711	151.617	10.9458	1.91922	2.0013
CLUG_05740	-0.210854	7.58556	3.22999	0.072301	0.331059	-0.365595	7.58556	9.75058	0.00179267	0.0193428		150.17	8.08519	151.708	5.58766	216.977	18.4422	252.973	25.7255	1.44488	1.66749
CLUG_05861	-0.189475	7.29514	3.22812	0.0723839	0.331168	-0.362081	7.29514	11.6582	0.000639206	0.00908515		117.831	7.38789	115.138	3.84164	184.519	25.0893	211.708	11.9675	1.56596	1.83873
CLUG_03240	-0.84219	5.13843	3.2245	0.072544	0.331462	0.0227081	5.13843	0.0023595	0.961258	0.981949		34.7181	10.9317	35.9397	20.8861	37.4679	6.27173	35.9066	17.0575	1.07921	0.999079
CLUG_03097	-0.254617	8.32614	3.22399	0.0725665	0.331462	0.068337	8.32614	0.23316	0.62919	0.817834		344.883	33.7932	281.951	16.2433	367.676	37.0114	319.781	39.1147	1.06609	1.13417
CLUG_03363	0.206058	6.57176	3.21852	0.0728095	0.332226	0.0292149	6.57176	0.0636097	0.800879	0.910644		94.8995	2.67033	93.2194	4.25568	96.1008	11.0167	96.6364	10.7762	1.01266	1.03666
CLUG_03343	-0.188903	8.37671	3.21755	0.0728525	0.332226	-0.161597	8.37671	2.34136	0.125979	0.322214		371.799	33.317	298.301	10.7321	362.961	20.7905	323.852	25.2821	0.976229	1.08566
CLUG_04609	-0.187998	6.85101	3.21413	0.0730051	0.332385	-0.157714	6.85101	2.25975	0.132776	0.333727		113.148	5.54711	112.379	5.27953	113.758	5.75673	117.66	9.848	1.0054	1.04699
CLUG_00775	0.21611	5.73621	3.21298	0.0730565	0.332385	0.238331	5.73621	3.9107	0.0479796	0.177		57.2569	2.25204	59.9205	2.25213	49.4329	3.5521	45.6334	4.43272	0.863352	0.761566
CLUG_04500	0.271816	6.47566	3.21249	0.0730781	0.332385	0.162223	6.47566	1.14261	0.285102	0.53003		92.1063	3.17203	82.7166	3.88065	98.6873	8.21968	86.7635	14.5677	1.07145	1.04893
CLUG_04956	-1.02166	2.0056	3.21145	0.0731246	0.332385	-1.29505	2.0056	5.09064	0.0240553	0.113297		3.50297	1.03963	3.43255	0.932827	3.30844	0.970946	4.68632	2.41198	0.944468	1.36526
CLUG_03844	-0.302248	5.97402	3.20495	0.0734158	0.333438	-0.640903	5.97402	14.327	0.000153646	0.0031062		51.2645	2.75866	51.1524	5.16255	67.0821	11.434	82.7474	7.37532	1.30855	1.61766
CLUG_04549	-0.307284	4.72811	3.20017	0.0736306	0.333922	-0.285383	4.72811	2.72721	0.0986516	0.279572		29.7564	1.25023	30.226	1.86689	19.9527	2.52599	22.6197	3.03759	0.670535	0.748352
CLUG_01560	-0.185188	7.14396	3.19895	0.0736856	0.333922	-0.237257	7.14396	5.29663	0.0213667	0.104579		138.446	5.62779	138.333	6.14779	134.193	6.80498	147.476	7.05809	0.969284	1.06609
CLUG_02060	0.292646	5.80456	3.19594	0.0738213	0.333922	0.184575	5.80456	1.2722	0.259355	0.501861		59.3241	6.22004	60.4214	2.41958	54.0503	5.63817	48.0431	6.33	0.911102	0.795134
CLUG_01088	-0.324298	6.50991	3.19515	0.0738568	0.333922	0.0272004	6.50991	0.0226233	0.880441	0.945653		97.0891	12.4769	97.658	6.6041	83.3972	13.6223	86.7898	15.8165	0.858975	0.888711
CLUG_01602	-0.215247	5.97983	3.19152	0.074021	0.333922	-0.230431	5.97983	3.65642	0.0558535	0.195732		59.7626	2.07965	57.9806	3.32515	65.1669	5.93335	69.6595	4.84896	1.09043	1.20143
CLUG_02650	0.157538	8.15511	3.1911	0.0740403	0.333922	0.320486	8.15511	13.2963	0.000265925	0.00491066		317.954	10.6576	317.164	9.58555	277.109	15.4433	234.611	12.1793	0.871537	0.739716
CLUG_04250	-0.332811	8.86153	3.1901	0.0740856	0.333922	0.108331	8.86153	0.338672	0.560597	0.76975		593.099	79.9854	594.132	29.8207	343.701	59.2967	330.557	67.937	0.579501	0.556369
CLUG_02294	-3.523	0.45173	3.18992	0.0740938	0.333922	-1.8244	0.45173	1.55011	0.213119	0.446073		0.202798	0.293573	0.225303	0.396081	0.577429	0.494506	1.26127	2.00096	2.84731	5.59809
CLUG_05475	0.317272	5.23292	3.18922	0.0741255	0.333922	-0.395176	5.23292	4.86847	0.0273517	0.122983		36.1485	4.74618	34.6288	5.74036	41.8947	7.9627	38.1837	3.89723	1.15896	1.10266
CLUG_03507	-0.396677	4.69984	3.18785	0.0741874	0.333922	-0.277346	4.69984	1.58724	0.20772	0.43929		20.1888	2.25962	19.2321	1.76503	27.8717	2.45687	35.5923	6.23165	1.38055	1.85068
CLUG_05927	-0.18481	8.09746	3.18535	0.0743011	0.333922	-0.183785	8.09746	3.1623	0.0753569	0.236945		276.766	8.36746	257.946	9.61853	277.139	7.25722	274.908	22.653	1.00135	1.06576
CLUG_02921	-0.312205	5.17827	3.18431	0.0743483	0.333922	-0.492224	5.17827	8.37783	0.00379827	0.0324737		21.9258	2.83139	26.5398	2.04707	36.4546	4.16529	52.9325	8.4871	1.66264	1.99446
CLUG_05079	-0.764637	2.64194	3.1814	0.0744807	0.333922	-0.767285	2.64194	3.11211	0.0777122	0.242265		5.57215	1.08012	6.06379	0.919309	4.39773	1.56245	7.13353	1.3814	0.789234	1.17641
CLUG_02438	-0.302728	7.52024	3.1798	0.0745539	0.333922	-0.381232	7.52024	5.03574	0.0248295	0.116161		153.558	16.1527	161.065	8.76164	181.484	20.7739	226.909	34.2107	1.18186	1.4088
CLUG_04165	-0.236888	7.82009	3.17959	0.0745636	0.333922	-0.324688	7.82009	5.95027	0.014715	0.0822271		226.262	3.9996	242.422	7.45149	200.369	12.6877	230.656	40.4259	0.88556	0.951464
CLUG_01945	0.259538	7.49195	3.17886	0.074597	0.333922	0.139032	7.49195	0.915777	0.338586	0.587351		166.661	12.8882	168.492	14.5606	196.709	11.3975	193.295	21.0144	1.1803	1.14721
CLUG_05193	0.308964	4.56452	3.17744	0.0746618	0.333922	0.452459	4.56452	6.86192	0.00880519	0.057739		23.1387	1.53757	23.0061	1.74485	24.233	1.43463	22.4938	3.37947	1.04729	0.977733
CLUG_05236	1.13037	2.9067	3.1768	0.074691	0.333922	0.62512	2.9067	0.939317	0.332454	0.580305		3.79262	1.14122	7.96251	2.31408	5.08589	1.49108	10.3452	8.39035	1.341	1.29924
CLUG_03483	-0.240567	9.31306	3.17491	0.0747773	0.333922	0.00671829	9.31306	0.0024795	0.960286	0.981493		727.497	51.6056	749.481	11.8769	515.877	47.0347	532.612	73.6752	0.709112	0.710641
CLUG_04523	0.287372	8.0947	3.17475	0.0747848	0.333922	0.423002	8.0947	6.88336	0.00870016	0.0574539		321.131	12.5889	336.763	14.1298	235.97	21.0764	198.796	31.8148	0.734809	0.590315
CLUG_03899	-0.264754	6.16715	3.17232	0.0748958	0.333922	-0.412928	6.16715	7.78043	0.00528152	0.0403604		65.0275	5.83714	63.6579	3.41022	77.4113	7.25251	83.7433	12.6685	1.19044	1.31552
CLUG_02212	-0.272081	7.25462	3.17128	0.0749439	0.333922	-0.0592298	7.25462	0.149633	0.698887	0.857154		175.447	15.0915	173.832	10.774	131.117	6.22497	137.169	22.8462	0.747332	0.78909
CLUG_03746	0.354484	4.98002	3.17115	0.0749495	0.333922	0.541446	4.98002	7.44512	0.00636085	0.0462007		32.4267	4.17645	37.7666	2.58836	27.7597	1.25782	24.615	4.84235	0.856075	0.651765
CLUG_05682	-0.195376	6.98705	3.17016	0.0749953	0.333922	-0.174798	6.98705	2.51932	0.112459	0.302627		121.228	9.24716	123.792	6.57313	122.713	5.52446	134.314	11.5511	1.01225	1.085
CLUG_00224	-0.37673	7.62577	3.16851	0.0750708	0.333922	0.00373395	7.62577	0.000312696	0.985892	0.991917		245.217	14.4305	261.156	9.64727	132.224	27.4157	137.128	38.0499	0.539214	0.525081
CLUG_05644	0.234744	8.44393	3.16847	0.0750728	0.333922	-0.0340649	8.44393	0.0665848	0.796376	0.908892		279.141	10.4669	271.127	12.3226	440.067	56.8866	409.874	52.334	1.5765	1.51174
CLUG_05319	0.251353	6.2724	3.16333	0.0753094	0.3347	0.0158994	6.2724	0.0125838	0.910683	0.960588		76.683	6.15434	78.4987	5.96882	74.1435	5.57993	74.645	8.96203	0.966883	0.950908
CLUG_04589	-0.54059	3.63952	3.16208	0.0753673	0.3347	-0.456947	3.63952	2.2724	0.131696	0.331623		11.9913	1.15219	12.0029	1.17596	10.882	2.10288	14.436	3.64626	0.907487	1.20271
CLUG_05240	0.192413	7.84249	3.16024	0.0754521	0.334759	-0.039876	7.84249	0.134193	0.714124	0.865418		256.284	15.3223	202.712	12.829	287.674	40.6291	220.48	24.0831	1.12248	1.08765
CLUG_04033	-0.270659	5.47967	3.15849	0.0755328	0.334759	-0.322759	5.47967	4.51618	0.0335757	0.141053		38.792	1.81695	36.9848	4.4821	50.1725	5.05365	52.9382	5.83391	1.29337	1.43135
CLUG_01557	-0.241521	6.49397	3.15791	0.07556	0.334759	-0.54146	6.49397	15.7615	7.18512e-05	0.00165583		55.851	3.12096	55.8571	3.13774	114.079	19.6109	134.259	12.4572	2.04256	2.40361
CLUG_04931	-3.871	-0.41049	3.14867	0.0759891	0.336394	1.31371	-0.41049	0.437578	0.508294	0.732971		0.302704	0.395519	0.250044	0.259525	0.107912	0.170284	0.949178	1.71594	0.356494	3.79605
CLUG_04976	-0.200545	7.50986	3.14658	0.0760861	0.336558	0.327308	7.50986	8.59393	0.00337286	0.0298389		226.3	7.41314	251.842	10.0075	121.005	24.2294	118.934	11.5868	0.534711	0.472258
CLUG_00661	0.352066	5.14428	3.14107	0.0763435	0.337286	0.45272	5.14428	5.14238	0.0233487	0.111279		35.5118	4.18702	33.5389	3.26516	42.0235	3.53528	33.8684	7.42906	1.18337	1.00983
CLUG_03059	0.481145	4.7106	3.13999	0.0763944	0.337286	0.365858	4.7106	1.80695	0.178875	0.399721		27.8349	3.02688	24.8841	1.80844	32.1969	2.67371	24.0696	7.9025	1.15671	0.967268
CLUG_05212	-0.62642	2.84663	3.13822	0.0764773	0.337286	-0.464854	2.84663	1.68192	0.194669	0.422211		8.05279	1.18608	7.12448	0.709569	5.68834	0.936171	6.79415	1.9604	0.706381	0.953635
CLUG_01855	-0.266442	5.14977	3.13791	0.0764915	0.337286	-0.265081	5.14977	3.1097	0.0778275	0.242265		34.4829	2.59011	35.4486	2.85375	32.8202	2.65916	38.1097	2.82354	0.951781	1.07507
CLUG_04595	-0.346643	8.07754	3.13535	0.0766118	0.337526	-0.0210848	8.07754	0.011623	0.914146	0.96244		361.13	17.7733	372.73	10.3221	172.193	31.7144	172.691	41.573	0.476818	0.463314
CLUG_03631	-0.179849	8.56525	3.13344	0.0767016	0.337526	-0.0332488	8.56525	0.107308	0.74323	0.88288		456.23	9.37814	437.144	6.54808	317.495	25.769	304.334	25.8231	0.69591	0.696188
CLUG_01328	-0.252067	5.43185	3.13231	0.076755	0.337526	-0.288068	5.43185	4.13345	0.0420436	0.16373		41.0552	2.37943	41.6522	3.78643	42.8388	2.63673	45.13	5.74406	1.04344	1.0835
CLUG_04738	-0.245993	6.95347	3.13038	0.0768459	0.337526	-0.574306	6.95347	16.7347	4.29885e-05	0.0011197		125.752	7.06782	129.995	5.91129	119.676	20.6376	133.979	24.766	0.951686	1.03065
CLUG_04784	0.213019	6.62173	3.12995	0.0768663	0.337526	0.185792	6.62173	2.38355	0.122619	0.317166		104.27	6.65329	102.704	6.29313	98.2016	3.9848	90.3854	11.2748	0.941801	0.880059
CLUG_05300	0.335009	5.64764	3.12907	0.0769077	0.337526	-0.0138634	5.64764	0.00568485	0.939898	0.973721		30.9388	4.29721	28.7567	3.83647	72.8829	6.40037	67.3898	10.1903	2.35571	2.34345
CLUG_03022	-0.24708	7.70129	3.12562	0.0770708	0.337977	-0.142751	7.70129	1.04842	0.305871	0.552542		233.402	12.8214	234.912	9.77061	176.64	18.9709	180.865	33.015	0.756804	0.769927
CLUG_00884	-0.207415	6.62105	3.12176	0.0772534	0.338512	-0.367649	6.62105	9.78534	0.00175908	0.0191043		100.478	6.08057	101.551	4.84513	87.9506	5.57203	100.952	9.05368	0.875326	0.994097
CLUG_02405	-0.577657	4.65851	3.11518	0.0775661	0.339617	-0.62591	4.65851	3.712	0.0540226	0.191715		18.7991	1.66763	17.5199	1.85175	26.4429	2.07904	39.2746	15.8157	1.40661	2.24172
CLUG_01481	-0.406755	6.58022	3.09928	0.0783271	0.342494	-0.38351	6.58022	2.72999	0.0984801	0.279235		114.196	21.3436	117.93	6.96069	67.6804	14.8155	78.4148	18.1311	0.592671	0.664927
CLUG_03989	0.28286	8.88114	3.09889	0.0783455	0.342494	0.0251551	8.88114	0.0245205	0.875568	0.943897		370.452	15.6645	399.045	16.1063	549.631	54.63	544.165	85.9063	1.48368	1.36367
CLUG_04652	0.205296	6.50023	3.09713	0.0784307	0.342599	0.0879235	6.50023	0.561357	0.453714	0.694776		108.119	4.5996	114.178	6.83689	65.2962	4.85092	67.2275	6.25109	0.603931	0.588797
CLUG_04057	-0.279832	6.80806	3.09256	0.0786509	0.342768	-0.386831	6.80806	5.84425	0.0156281	0.0851334		115.264	8.16257	113.924	5.91354	100.847	9.15142	113.789	22.1892	0.874916	0.998819
CLUG_04461	0.214085	8.6123	3.09252	0.0786527	0.342768	0.108765	8.6123	0.802098	0.370467	0.621328		392.168	27.2644	341.34	14.6485	511.782	34.4787	393.609	34.7696	1.30501	1.15313
CLUG_00757	0.295807	8.69273	3.09252	0.078653	0.342768	0.203282	8.69273	1.47277	0.224909	0.459657		349.019	58.9685	329.088	34.6603	475.03	65.7222	417.522	86.3851	1.36105	1.26873
CLUG_01508	0.23726	7.3699	3.09114	0.0787197	0.342792	0.640827	7.3699	22.9562	1.65735e-06	7.7343e-05		183.998	16.5487	177.505	12.9286	159.653	35.3372	122.074	6.70782	0.867693	0.68772
CLUG_05805	-0.280047	7.48518	3.08314	0.0791075	0.344213	-0.247654	7.48518	2.40393	0.121031	0.315684		198.853	18.6455	193.368	6.13657	157.862	11.8876	163.504	32.6308	0.79386	0.845561
CLUG_01651	-0.198522	6.54045	3.07987	0.0792667	0.344638	0.152907	6.54045	1.87927	0.170417	0.386527		98.8029	6.42404	105.318	3.45734	77.6905	9.19172	80.6001	5.48919	0.786318	0.765299
CLUG_01368	-0.332004	10.6666	3.07772	0.0793717	0.344798	-0.966478	10.6666	26.0229	3.37383e-07	1.98878e-05		549.184	51.9165	610.866	28.0797	2108.87	418.779	3167.1	696.603	3.84001	5.18461
CLUG_03571	-0.205812	7.01753	3.07535	0.0794875	0.344798	-0.129876	7.01753	1.25598	0.262413	0.504578		100.313	4.74607	103.197	7.15536	142.041	14.9868	152.406	12.0847	1.41598	1.47685
CLUG_05308	0.274275	5.0099	3.07525	0.0794922	0.344798	0.0567217	5.0099	0.122714	0.726109	0.872609		36.6324	3.76828	38.1526	2.30697	26.2661	3.90335	25.8604	3.72977	0.71702	0.677816
CLUG_05851	0.170918	10.7222	3.07408	0.0795498	0.344798	-0.0630988	10.7222	0.417421	0.518227	0.741078		1798.18	147.919	1887.15	63.8021	1715.62	289.734	1543.39	114.507	0.954086	0.817842
CLUG_01976	0.212129	5.87996	3.07023	0.0797381	0.345192	-0.050973	5.87996	0.170844	0.679363	0.847728		64.802	2.74073	73.0547	4.4577	43.4533	7.00862	47.5305	4.87258	0.670555	0.650615
CLUG_05046	0.23616	5.92389	3.06971	0.0797639	0.345192	-0.0981213	5.92389	0.528307	0.467319	0.706027		54.9399	5.70399	57.2085	2.50382	65.5423	6.59048	62.4206	9.93724	1.19298	1.09111
CLUG_02315	0.410492	4.69466	3.06108	0.0801883	0.34676	0.314185	4.69466	1.76936	0.183461	0.407207		26.9079	1.52856	26.9372	2.6413	24.9208	2.76884	23.6393	7.45192	0.926152	0.877568
CLUG_02276	2.36732	-0.261278	3.05716	0.0803822	0.34733	0.747972	-0.261278	0.189298	0.663502	0.838996		0.49496	0.269389	0.722884	0.458914	0.412246	0.352296	0.338365	0.285056	0.832887	0.468076
CLUG_03630	0.50668	6.68889	3.05415	0.080531	0.347705	0.107352	6.68889	0.136453	0.711833	0.864325		111.683	5.75327	112.044	8.24205	96.7418	15.3446	90.7212	26.9873	0.86622	0.809695
CLUG_04815	-0.302453	7.40993	3.04639	0.0809167	0.349101	0.138812	7.40993	0.653593	0.418831	0.663307		222.501	18.5117	213.322	13.9954	110.289	29.709	99.7627	19.2857	0.49568	0.467663
CLUG_02970	0.176893	7.04345	3.03957	0.0812572	0.350301	-0.0190643	7.04345	0.0355695	0.850407	0.932866		106.048	2.70683	101.01	4.06928	171.093	15.9003	153.493	11.152	1.61335	1.51958
CLUG_01724	-0.217023	6.95118	3.03171	0.0816518	0.35139	0.00154437	6.95118	0.000154737	0.990075	0.994515		156.912	8.21884	155.639	6.42154	87.2501	11.7252	89.1367	8.66199	0.556046	0.572715
CLUG_03157	-0.293298	5.42303	3.02899	0.0817891	0.35139	-0.149539	5.42303	0.78773	0.374787	0.625204		42.9228	2.86376	40.8997	2.47752	42.0601	2.47074	45.8059	7.05453	0.979902	1.11996
CLUG_05721	0.232405	5.84205	3.02898	0.0817892	0.35139	0.353816	5.84205	7.14564	0.00751465	0.0517614		61.4956	3.36972	66.3078	2.5266	51.7884	4.69683	47.9566	6.32071	0.842148	0.723242
CLUG_02550	0.229661	6.65509	3.02888	0.0817947	0.35139	0.0566034	6.65509	0.187593	0.664928	0.839321		99.0413	11.0643	91.2955	2.46594	111.577	6.93153	103.538	11.4281	1.12657	1.13409
CLUG_03837	-0.396601	5.78837	3.0283	0.0818236	0.35139	0.082707	5.78837	0.135349	0.712949	0.864929		54.7224	4.24336	49.8335	4.44002	59.3445	12.5841	52.449	18.2524	1.08446	1.05248
CLUG_00900	-0.548858	3.02719	3.01555	0.0824695	0.353892	-0.579734	3.02719	3.36512	0.0665906	0.219486		7.55357	1.07692	7.88802	0.754915	6.59472	0.731107	8.90618	1.68296	0.87306	1.12908
CLUG_01159	0.219176	7.51227	3.01234	0.0826329	0.354322	0.367472	7.51227	8.49257	0.003566	0.0311326		203.494	9.6395	215.538	8.65689	162.468	13.5315	149.1	21.712	0.798391	0.691757
CLUG_02754	-0.227599	10.0166	3.00619	0.0829472	0.354772	0.228186	10.0166	3.02823	0.0818274	0.250812		1250.52	39.3804	1303.35	49.1256	793.868	134.657	765.54	83.7688	0.634832	0.587362
CLUG_00651	-0.247349	5.77689	3.00579	0.0829675	0.354772	-0.42234	5.77689	8.75584	0.00308612	0.0281013		49.1827	2.0293	45.0119	4.16115	58.4963	5.03072	67.0085	6.8099	1.18937	1.48868
CLUG_05222	0.600655	3.80991	3.00474	0.0830215	0.354772	0.105694	3.80991	0.0921794	0.761425	0.89304		13.9301	1.702	15.2158	1.42298	12.9488	2.51832	11.7411	4.10413	0.929551	0.771641
CLUG_03478	-0.195992	7.35648	3.00435	0.0830412	0.354772	-0.114549	7.35648	1.03042	0.310061	0.556848		170.912	7.59322	180.108	5.54666	140.214	6.38241	160.77	16.1515	0.820388	0.892629
CLUG_05232	-0.900795	2.13098	3.00302	0.0831095	0.354772	-1.1029	2.13098	4.12015	0.0423754	0.164565		2.4199	0.654709	1.51561	0.597361	5.45915	1.75216	7.37969	2.32135	2.25594	4.86912
CLUG_05096	0.4029	7.2283	3.00182	0.0831708	0.354772	0.1984	7.2283	0.729088	0.393179	0.640991		168.735	15.501	178.196	10.3277	131.162	15.8952	115.002	27.2002	0.777329	0.645366
CLUG_04393	-0.185838	7.10115	3.00162	0.0831814	0.354772	-0.284668	7.10115	6.92802	0.00848555	0.0565322		140.708	6.38215	140.083	5.86208	127.479	10.7012	138.406	15.6028	0.905981	0.988026
CLUG_03947	0.445429	4.83372	2.99318	0.0836158	0.35611	0.433708	4.83372	2.84705	0.0915417	0.267414		28.1459	1.92352	28.4026	2.12323	30.5028	4.28218	25.7143	6.84756	1.08374	0.90535
CLUG_05654	-0.190146	6.84105	2.99294	0.0836284	0.35611	0.100467	6.84105	0.840431	0.359274	0.609861		141.837	11.8051	146.827	6.03106	81.0494	8.04564	81.6371	7.50579	0.571426	0.55601
CLUG_01194	-0.199697	9.12124	2.98949	0.0838064	0.35611	-0.362064	9.12124	9.82696	0.00171972	0.0187728		429.01	28.2311	411.052	9.70651	662.492	54.2355	707.924	84.4638	1.54424	1.72223
CLUG_00654	0.362418	6.80928	2.98869	0.0838482	0.35611	0.0864969	6.80928	0.169391	0.680654	0.848308		119.318	3.76384	115.111	7.28403	111.789	14.9422	102.651	21.2891	0.936897	0.89175
CLUG_01882	0.336577	5.652	2.98832	0.083867	0.35611	0.150405	5.652	0.601563	0.437982	0.682064		48.8036	3.57458	48.6015	4.24417	52.5919	1.31286	51.4192	11.6596	1.07762	1.05797
CLUG_04004	0.263586	5.27408	2.98814	0.0838766	0.35611	0.118986	5.27408	0.608679	0.435285	0.680134		34.4761	1.77645	36.0936	2.97587	41.5777	3.95996	39.7291	3.58724	1.20599	1.10072
CLUG_02662	-0.368826	4.47128	2.9836	0.0841122	0.356763	0.061187	4.47128	0.0836091	0.772465	0.896966		24.1832	3.4257	20.1236	1.37228	22.3049	2.23105	21.2411	4.24292	0.922332	1.05553
CLUG_04192	0.279902	5.3922	2.98121	0.0842364	0.356763	-0.368576	5.3922	5.12028	0.0236478	0.112106		40.925	5.43908	43.6797	3.74523	37.2514	6.09718	42.5821	5.39359	0.910237	0.97487
CLUG_03702	-1.77641	0.909445	2.9807	0.0842627	0.356763	-0.255463	0.909445	0.0633446	0.801286	0.910737		0.718795	0.628026	0.598139	0.223183	1.72234	0.863003	3.72938	2.65215	2.39615	6.23497
CLUG_00294	-0.695968	2.94506	2.98027	0.0842852	0.356763	-0.627604	2.94506	2.38188	0.12275	0.317358		4.8389	0.887722	5.06757	1.16654	6.57881	1.32312	11.869	2.03758	1.35957	2.34215
CLUG_00470	-0.32274	4.62794	2.9775	0.0844295	0.356771	0.169243	4.62794	0.819168	0.365424	0.616731		27.4791	3.5648	25.8874	2.84496	21.6587	2.65594	22.7672	2.61416	0.788188	0.87947
CLUG_05346	0.334612	4.86056	2.97701	0.0844549	0.356771	0.37062	4.86056	3.71563	0.0539052	0.191663		31.1271	1.91754	32.3534	1.74372	27.8105	1.66369	24.6716	5.50429	0.893452	0.762565
CLUG_00254	-0.241238	7.03019	2.97657	0.0844783	0.356771	-0.331687	7.03019	5.61222	0.0178356	0.0932681		125.093	7.43187	128.767	4.60355	124.26	6.97304	143.066	23.1357	0.993341	1.11104
CLUG_04748	0.288425	11.3215	2.97089	0.084775	0.357754	0.326372	11.3215	3.80536	0.0510888	0.184817		2667.42	234.376	4328.93	338.329	976.802	122.053	1394.71	222.682	0.366197	0.322184
CLUG_00730	-0.17185	7.00761	2.96494	0.0850876	0.358803	-0.0536955	7.00761	0.292394	0.58869	0.788488		130.89	6.20623	135.024	8.11262	119.129	7.13753	129.562	7.38061	0.910146	0.959544
CLUG_00150	0.321627	5.69937	2.96271	0.085205	0.359028	0.591998	5.69937	10.4885	0.00120122	0.0141617		48.0316	5.02425	50.0011	3.19676	57.4419	13.4192	49.0171	9.60285	1.19592	0.98032
CLUG_01184	-0.25486	6.50892	2.96078	0.0853067	0.359186	-0.408896	6.50892	7.61505	0.00578831	0.0429331		80.8096	5.35053	78.9116	3.53344	100.621	9.0564	105.986	18.0747	1.24516	1.34309
CLUG_04263	-0.239711	6.69656	2.95823	0.0854412	0.359482	0.0670867	6.69656	0.23095	0.630821	0.818299		136.654	9.05071	139.19	6.88234	69.7434	9.85297	69.9372	9.83959	0.510365	0.502457
CLUG_02689	-0.281284	11.322	2.95448	0.0856397	0.359821	0.269186	11.322	2.7083	0.0998273	0.281913		3406.41	88.0691	3540.42	102.097	1641.32	394.566	1564.4	210.501	0.481834	0.441869
CLUG_01851	0.246922	6.39932	2.9541	0.0856601	0.359821	-0.0795129	6.39932	0.304648	0.580983	0.784923		81.3014	6.37065	83.4134	9.12366	83.8348	9.48149	89.2754	7.17827	1.03116	1.07028
CLUG_05637	0.225792	5.38228	2.95169	0.085788	0.359821	0.00236255	5.38228	0.000317089	0.985793	0.991917		44.3241	1.3579	42.6789	2.53208	41.7057	4.03833	37.5466	4.30028	0.940927	0.879746
CLUG_02513	0.193887	8.74087	2.95083	0.0858333	0.359821	0.480482	8.74087	18.1984	1.99043e-05	0.000615824		521.026	17.5504	531.724	17.5825	365.844	44.2471	298.478	28.4351	0.702159	0.56134
CLUG_02466	0.297816	5.86023	2.94849	0.0859581	0.359821	0.750809	5.86023	19.2212	1.16414e-05	0.000407448		78.9074	2.72359	83.5503	4.56007	35.0137	8.16358	27.9553	5.50669	0.443731	0.334592
CLUG_00182	-0.231713	7.11496	2.94755	0.0860079	0.359821	-0.0451322	7.11496	0.111942	0.737944	0.879935		155.556	13.8014	148.803	5.51782	121.729	10.6381	123.642	13.3468	0.782537	0.830913
CLUG_00276	0.266508	5.5793	2.94621	0.0860794	0.359821	0.270152	5.5793	2.98443	0.0840687	0.255043		47.5177	3.29674	55.01	4.76842	42.602	4.70683	41.5756	4.11608	0.89655	0.755782
CLUG_03386	0.240032	6.86469	2.94455	0.0861678	0.359821	0.113657	6.86469	0.665455	0.414641	0.660218		129.687	9.89092	131.843	7.42206	101.221	7.97296	95.0318	12.9602	0.780498	0.720796
CLUG_05738	0.214415	5.97375	2.94354	0.0862215	0.359821	-0.194634	5.97375	2.37824	0.123036	0.317684		49.6057	1.93734	51.4155	2.96764	68.8361	11.6124	79.3481	10.4894	1.38766	1.54327
CLUG_01540	0.165259	7.67565	2.94281	0.0862607	0.359821	-0.0601524	7.67565	0.385994	0.534413	0.750806		190.773	6.4261	196.211	5.18234	220.223	23.5348	219.074	15.8619	1.15437	1.11652
CLUG_01095	-0.23286	7.29111	2.94175	0.0863173	0.359821	-0.186651	7.29111	1.89889	0.168203	0.384001		144.066	8.46921	142.324	7.09174	161.814	15.9198	169.421	19.786	1.12319	1.1904
CLUG_03047	-0.284223	6.16097	2.93919	0.086454	0.359821	-0.0205081	6.16097	0.0154485	0.901084	0.957146		77.6347	7.87186	71.2512	6.56356	71.3698	9.85894	67.7046	7.59345	0.919302	0.950223
CLUG_00855	-0.282068	7.46151	2.93743	0.0865483	0.359821	-0.211849	7.46151	1.65165	0.198735	0.427776		205.609	12.0942	207.519	6.9939	143.599	13.8528	148.814	32.8604	0.698407	0.717109
CLUG_03332	0.229663	8.18817	2.93689	0.086577	0.359821	0.25341	8.18817	3.57076	0.0588055	0.202474		320.129	13.5087	351.5	10.6295	246.771	22.5343	242.707	31.9968	0.77085	0.690489
CLUG_03444	-2.96287	0.444116	2.93617	0.0866158	0.359821	-0.821101	0.444116	0.205794	0.650084	0.829451		0.950713	1.58362	0.587434	0.519835	0.374772	0.351973	2.71408	4.00596	0.394201	4.62022
CLUG_02496	-0.3236	10.0368	2.93617	0.0866159	0.359821	0.206847	10.0368	1.20235	0.272853	0.516558		1375.84	99.0259	1427.41	96.2699	709.92	168.353	675.004	138.935	0.515988	0.472886
CLUG_03972	0.440912	5.203	2.93549	0.0866523	0.359821	0.176498	5.203	0.466528	0.494589	0.724327		42.7933	4.33844	43.4954	2.36033	29.9857	3.00496	29.1162	8.33992	0.70071	0.669409
CLUG_04938	0.180973	7.84591	2.93501	0.0866784	0.359821	0.184966	7.84591	3.12766	0.0769741	0.240908		196.792	12.1922	191.528	5.52866	282.502	29.0225	239.688	25.5665	1.43554	1.25145
CLUG_01760	-0.28588	10.3423	2.92526	0.0872031	0.361494	0.306382	10.3423	3.36534	0.0665818	0.219486		1727.23	107.443	1776.17	74.4862	882.993	195.075	819.456	132.149	0.511218	0.461362
CLUG_05723	-0.221278	5.51287	2.92501	0.0872164	0.361494	-0.334372	5.51287	6.6594	0.00986342	0.0622017		44.8631	2.63017	38.0091	2.81655	50.7613	4.14167	52.8455	2.96968	1.13147	1.39034
CLUG_00066	0.309969	6.86526	2.92393	0.0872749	0.361494	0.309442	6.86526	2.92398	0.0872726	0.259949		127.534	3.04211	109.907	5.96996	137.422	15.8912	108.184	25.3785	1.07753	0.98432
CLUG_03074	-0.651343	2.72686	2.92263	0.0873456	0.361519	-0.605337	2.72686	2.76912	0.0960989	0.276118		3.76517	1.27293	3.80035	0.567763	7.28696	0.915127	10.5644	1.76209	1.93536	2.77985
CLUG_05097	-1.16406	1.66147	2.91891	0.0875469	0.362085	-0.65188	1.66147	0.948337	0.330143	0.578314		2.68876	0.711257	2.39949	0.882574	2.04308	0.775997	3.97053	1.82525	0.759858	1.65474
CLUG_02827	-0.305628	10.3317	2.91423	0.0878015	0.362688	0.242839	10.3317	1.84176	0.174744	0.393474		1735.81	174.617	1801.95	48.8898	815.907	166.062	771.084	134.133	0.470043	0.427916
CLUG_00461	0.325868	4.87905	2.91273	0.0878832	0.362688	0.077303	4.87905	0.166582	0.683167	0.84845		31.6218	3.56039	34.2322	5.24	24.5398	3.48883	24.584	2.91895	0.776041	0.718155
CLUG_04715	0.220743	6.20521	2.91265	0.0878871	0.362688	0.363663	6.20521	7.86602	0.00503723	0.039233		91.0263	4.15533	92.1657	5.66843	57.1229	7.55189	49.9903	3.62823	0.627543	0.542395
CLUG_00710	0.231454	6.18469	2.90778	0.088153	0.363517	0.131907	6.18469	0.980294	0.322126	0.569775		63.7838	5.66184	64.6524	3.76957	87.4181	10.847	78.9285	3.71288	1.37054	1.22081
CLUG_00010	-0.228382	6.37249	2.9006	0.0885466	0.364872	0.0739734	6.37249	0.301781	0.582768	0.785222		101.158	10.8798	109.55	4.92633	59.9507	6.33181	62.8315	8.48142	0.592642	0.57354
CLUG_02748	-1.24336	3.25887	2.89243	0.0889968	0.366458	-0.561518	3.25887	0.607445	0.435751	0.680482		9.49269	2.70452	7.24898	1.5519	8.91231	3.19249	14.9408	13.6971	0.93886	2.06109
CLUG_02314	-0.916539	3.40636	2.88874	0.0892007	0.366776	-0.33573	3.40636	0.39864	0.527793	0.746562		9.28934	1.21606	9.05704	0.953535	9.92807	4.74186	12.3583	7.10339	1.06876	1.3645
CLUG_04207	-0.163728	7.85048	2.88804	0.0892395	0.366776	0.0767284	7.85048	0.640293	0.423605	0.667584		267.403	7.7939	273.972	7.6952	189.27	19.3613	189.529	12.0777	0.707807	0.691781
CLUG_02540	0.221136	7.58471	2.88705	0.0892943	0.366776	0.312892	7.58471	5.8107	0.015929	0.0861858		167.935	9.63017	214.672	11.6124	134.784	11.1298	183.475	35.3101	0.802596	0.854676
CLUG_05426	0.20467	8.7097	2.88629	0.0893362	0.366776	0.405004	8.7097	11.3374	0.000759609	0.0101281		510.94	9.88204	531.341	21.453	327.391	38.7061	289.684	29.9254	0.640761	0.545194
CLUG_04050	-0.235159	8.00441	2.88389	0.0894695	0.367054	0.0883021	8.00441	0.410052	0.521943	0.742528		326.197	17.7628	304.035	17.5786	204.204	30.6552	191.84	25.3588	0.626013	0.630982
CLUG_01525	0.184811	8.9639	2.87896	0.0897441	0.367887	-0.170493	8.9639	2.4538	0.117241	0.309259		382.602	7.50831	333.66	17.9391	741.523	99.4125	649.33	63.0555	1.9381	1.94608
CLUG_01746	0.264834	9.44731	2.87788	0.0898039	0.367887	0.268729	9.44731	2.96401	0.0851363	0.256307		781.591	40.7713	860.058	32.265	593.854	57.3056	552.547	74.2177	0.759802	0.642454
CLUG_05422	-0.181741	6.92182	2.87671	0.0898697	0.367888	-0.234066	6.92182	4.72221	0.0297755	0.129186		130.918	4.96192	136.358	8.37384	103.027	7.08393	109.241	10.9588	0.786961	0.801134
CLUG_04709	0.27751	5.90347	2.87508	0.0899604	0.36799	0.0693449	5.90347	0.1805	0.670944	0.84293		65.9514	4.53113	63.1486	2.32375	55.7698	7.85328	50.9018	6.84913	0.84562	0.806063
CLUG_02967	-0.180722	7.22704	2.87247	0.0901065	0.368319	0.0247362	7.22704	0.0542258	0.815867	0.917256		170.567	14.2476	158.306	7.11944	137.934	9.83116	133.69	8.62073	0.808678	0.844501
CLUG_04599	-0.402444	4.26495	2.8688	0.0903121	0.368345	-0.420746	4.26495	3.25751	0.0710972	0.228687		12.2128	1.07185	11.5617	1.20438	25.9245	3.987	27.5271	3.22916	2.12273	2.38089
CLUG_05605	-4.24701	-0.538746	2.86835	0.0903376	0.368345	-5.56478	-0.538746	3.6498	0.0560759	0.196021		0.260234	0.412272	0.230136	0.3225	0.103728	0.175083	1.06933	1.59082	0.398596	4.64652
CLUG_00941	0.174137	7.03208	2.86787	0.0903647	0.368345	-0.230458	7.03208	4.89902	0.0268719	0.121848		126.771	6.72207	112.9	6.62178	149.572	26.6613	145.494	13.3966	1.17986	1.2887
CLUG_02204	-0.176603	8.85735	2.86766	0.0903762	0.368345	-0.0587402	8.85735	0.320851	0.571097	0.778742		369.746	20.3672	341.234	7.91872	565.415	56.904	533.327	48.4742	1.5292	1.56294
CLUG_02394	0.176536	7.21485	2.8652	0.0905143	0.368498	0.30367	7.21485	8.5284	0.00349646	0.03069		144.62	10.3326	146.72	5.62628	155.116	7.50037	140.99	10.6067	1.07257	0.960943
CLUG_02527	0.213399	6.29579	2.8642	0.0905707	0.368498	-0.1769	6.29579	1.98547	0.158815	0.37243		68.4719	6.42443	78.2577	7.31095	75.7064	7.36621	88.5262	6.47344	1.10566	1.13121
CLUG_01397	-0.276015	5.28376	2.86348	0.090611	0.368498	-0.237199	5.28376	2.1246	0.144951	0.350965		32.538	4.46816	31.2452	1.7989	42.5092	3.79155	46.6147	3.7264	1.30645	1.4919
CLUG_00023	-0.307457	9.53441	2.86173	0.0907099	0.368632	-0.655186	9.53441	12.9614	0.000317971	0.00552069		554.208	48.3132	577.862	16.026	839.948	170.659	1001.22	218.101	1.51558	1.73263
CLUG_00666	0.176193	9.79505	2.85999	0.0908083	0.368657	0.341793	9.79505	10.7854	0.00102306	0.0125364		1054.79	25.1608	1107.19	24.8496	744.613	72.6596	647.866	46.374	0.705938	0.585143
CLUG_01207	-2.68208	1.38197	2.85817	0.0909111	0.368657	-0.661273	1.38197	0.161055	0.688187	0.851114		2.18434	4.24493	1.34265	2.05235	0.951508	0.522458	6.45728	10.5682	0.435605	4.80934
CLUG_02234	0.702339	3.21579	2.85813	0.0909134	0.368657	0.0281805	3.21579	0.00595945	0.938466	0.973224		4.45256	2.05245	6.52554	1.76628	9.9571	3.1257	12.5408	4.31813	2.23626	1.92181
CLUG_05749	0.190415	8.08707	2.85238	0.091239	0.369421	0.569052	8.08707	25.8749	3.64267e-07	2.12489e-05		357.88	15.0036	408.767	12.6353	151.119	27.0805	130.359	11.0163	0.422263	0.318909
CLUG_05512	-0.218759	6.83488	2.85217	0.0912506	0.369421	-0.234362	6.83488	3.30206	0.0691929	0.22541		116.352	4.83278	121.061	5.43614	102.578	6.05005	114.23	13.9049	0.881614	0.943572
CLUG_03281	-1.07159	1.50734	2.85131	0.0912998	0.369421	-0.444342	1.50734	0.596184	0.440038	0.683197		3.05251	0.809526	3.23316	0.640723	1.78685	0.914005	1.88585	1.37339	0.585372	0.583284
CLUG_02469	-0.269768	5.71191	2.84806	0.0914843	0.36981	-0.358273	5.71191	5.04378	0.0247145	0.116108		35.8468	2.71257	37.1128	1.68202	59.4775	7.18671	73.8167	8.7907	1.65921	1.98898
CLUG_03546	-0.51996	4.23935	2.84729	0.0915279	0.36981	0.889777	4.23935	10.0756	0.00150246	0.017032		16.2541	1.61588	21.0025	3.73763	10.3463	5.64956	11.8428	4.12521	0.636538	0.563876
CLUG_04691	-0.276404	11.2933	2.83927	0.0919858	0.371392	-0.0610582	11.2933	0.138652	0.709625	0.862772		2956.7	199.616	3052.85	134.962	1935.71	205.012	2048.19	366.595	0.654686	0.670912
CLUG_02247	-0.243673	6.20001	2.83626	0.0921588	0.371822	0.0104456	6.20001	0.00535228	0.941679	0.974211		74.9351	3.68066	70.9419	3.08573	74.1066	9.14915	73.0433	9.93699	0.988944	1.02962
CLUG_00415	-0.208344	9.01971	2.83473	0.0922464	0.371908	0.248071	9.01971	4.03233	0.0446364	0.16961		623.234	40.0588	641.118	10.1309	411.094	55.6857	391.889	43.8981	0.659613	0.611259
CLUG_01295	0.402824	5.3165	2.83327	0.0923302	0.371978	0.296523	5.3165	1.55829	0.211916	0.44547		30.8148	3.27463	31.4534	1.01019	48.794	4.69459	44.7417	10.462	1.58346	1.42248
CLUG_03302	-0.438733	5.89982	2.82905	0.092573	0.372688	-0.388593	5.89982	2.22968	0.135382	0.338153		52.1494	4.18375	49.7924	3.96746	68.7529	7.52198	69.8509	25.5319	1.31838	1.40284
CLUG_04737	-0.172113	7.33411	2.82626	0.0927343	0.373069	-0.140184	7.33411	1.8762	0.170767	0.387164		164.936	7.71164	153.886	9.24824	164.368	8.81441	160.844	7.90945	0.996556	1.04522
CLUG_02613	-0.264685	5.94294	2.82357	0.0928895	0.373425	0.0303322	5.94294	0.037615	0.846218	0.930831		60.0445	4.29364	52.1362	4.65161	71.8252	6.76323	65.3634	8.2948	1.1962	1.25371
CLUG_02649	-0.775288	2.53723	2.82079	0.0930505	0.373472	-0.72298	2.53723	2.48195	0.11516	0.306352		5.10409	1.46098	4.25343	0.959108	5.47545	0.847814	7.62564	1.90985	1.07276	1.79282
CLUG_04917	-0.637632	3.75415	2.81992	0.0931011	0.373472	-0.464591	3.75415	1.49583	0.221314	0.455951		13.7696	2.34345	13.571	1.40674	12.3631	2.23812	13.443	6.82204	0.897856	0.990575
CLUG_03646	0.18368	6.60042	2.81992	0.0931012	0.373472	0.163866	6.60042	2.228	0.135529	0.33829		98.8686	5.7173	97.2105	7.45788	100.199	5.19877	91.7342	9.88695	1.01346	0.943666
CLUG_04802	0.209805	7.93358	2.8132	0.0934916	0.373888	0.373501	7.93358	8.96049	0.0027588	0.0260528		240.232	13.263	246.818	12.3772	259.75	17.8277	227.611	24.5033	1.08124	0.92218
CLUG_02506	-0.204117	5.70516	2.8124	0.0935385	0.373888	-0.193949	5.70516	2.56825	0.109028	0.297688		40.0615	2.71934	43.2741	2.34792	55.5331	2.86718	65.7918	6.20166	1.3862	1.52035
CLUG_05600	-0.452268	4.16025	2.81113	0.0936125	0.373888	-0.26325	4.16025	1.00104	0.317059	0.564873		12.6798	1.33905	13.3561	2.26311	20.1214	3.21194	25.0692	4.12782	1.58689	1.87698
CLUG_04002	-1.90556	1.59845	2.81102	0.0936186	0.373888	0.557788	1.59845	0.231746	0.630232	0.818112		1.27018	1.55045	0.518475	0.208294	3.60684	2.6419	5.65055	5.39054	2.83964	10.8984
CLUG_01353	0.17619	8.69358	2.81092	0.0936247	0.373888	0.00730813	8.69358	0.00483259	0.944578	0.975228		394.298	7.28908	391.544	15.0609	457.773	40.5881	426.569	29.49	1.16098	1.08946
CLUG_04751	0.298589	6.02089	2.8107	0.0936375	0.373888	0.0535547	6.02089	0.0909535	0.762968	0.893107		59.0754	4.60974	50.1591	2.9647	86.6607	6.74162	66.7321	11.8868	1.46695	1.33041
CLUG_02143	-0.515156	3.60387	2.8101	0.0936724	0.373888	-0.885928	3.60387	8.29356	0.0039786	0.0333037		8.71532	0.802547	8.4784	1.3264	13.2638	2.08677	17.6822	4.1478	1.52189	2.08556
CLUG_03156	-0.423306	5.28626	2.80148	0.0941776	0.375637	0.267881	5.28626	1.16897	0.279612	0.524566		18.0967	1.16089	17.7844	1.92378	59.8127	16.5575	54.3354	9.89045	3.30517	3.05523
CLUG_03532	0.212486	5.67549	2.80016	0.0942548	0.375654	0.164358	5.67549	1.71865	0.189867	0.415496		53.4481	2.80539	57.2658	3.37629	45.7058	4.02881	45.1398	3.19364	0.855144	0.78825
CLUG_00879	0.204432	7.95387	2.79912	0.0943161	0.375654	-0.103873	7.95387	0.72026	0.396059	0.643026		249.362	14.3571	194.406	7.6827	337.013	44.8076	256.48	27.7699	1.3515	1.3193
CLUG_00772	-0.292157	6.88481	2.79493	0.094563	0.376289	-0.10935	6.88481	0.391811	0.531349	0.748519		121.421	13.3503	104.573	12.383	130.412	3.59936	118.188	18.0207	1.07405	1.1302
CLUG_00759	0.198378	6.81243	2.79316	0.0946672	0.376289	0.143637	6.81243	1.48518	0.222966	0.457533		98.7053	7.44258	91.134	3.77419	143.562	9.31765	120.365	9.50775	1.45445	1.32074
CLUG_00815	-0.176739	7.27388	2.79261	0.0946998	0.376289	-0.100727	7.27388	0.906609	0.341016	0.589592		180.408	5.52137	183.806	7.51294	126.027	7.687	132.262	11.6049	0.698568	0.71957
CLUG_02236	0.192885	6.92908	2.79096	0.0947973	0.376289	0.159075	6.92908	1.92609	0.165186	0.381934		109.873	3.76824	105.124	2.5971	144.229	9.19989	129.436	13.5003	1.31269	1.23128
CLUG_03029	-0.206538	7.32771	2.79036	0.0948329	0.376289	-0.133788	7.32771	1.1883	0.275673	0.519788		161.255	8.92388	157.839	7.37398	156.324	19.4796	163.392	14.33	0.969424	1.03518
CLUG_05176	-0.351505	4.51919	2.78905	0.0949103	0.376289	-0.223281	4.51919	1.14129	0.28538	0.530058		26.1115	2.84712	26.918	2.34231	17.1914	2.21633	18.4466	3.81237	0.658384	0.685286
CLUG_02749	-0.230402	5.53882	2.78739	0.0950091	0.376289	0.0614798	5.53882	0.205424	0.650378	0.829451		46.6588	3.55621	43.6764	3.68518	49.4835	4.25876	46.9989	3.33557	1.06054	1.07607
CLUG_01372	-0.205046	6.94512	2.78732	0.095013	0.376289	-0.133477	6.94512	1.19411	0.274503	0.518104		118.677	3.87765	128.674	8.31369	114.72	6.01337	127.891	14.2084	0.96666	0.993914
CLUG_00721	0.269666	6.0239	2.78561	0.0951144	0.37629	0.298724	6.0239	3.32575	0.0682027	0.223354		77.9136	7.98975	81.636	3.35601	50.4695	4.23266	48.1522	10.2327	0.647762	0.58984
CLUG_00391	0.237509	6.82823	2.78505	0.0951476	0.37629	-0.00638999	6.82823	0.00199696	0.964357	0.983321		124.435	4.9709	119.646	4.46129	108.284	10.6478	104.18	17.3722	0.870204	0.870738
CLUG_01380	-0.231372	7.47988	2.78369	0.0952287	0.376345	-0.0334814	7.47988	0.0588805	0.808274	0.913489		182.008	3.9085	180.927	5.07821	180.321	16.6433	170.431	36.8883	0.99073	0.941986
CLUG_01227	-0.27678	7.29369	2.7804	0.0954246	0.376853	-0.279639	7.29369	2.80781	0.0938065	0.271398		192.175	15.9352	176.277	9.98326	139.506	17.2398	132.532	27.3061	0.725933	0.75184
CLUG_01322	-0.685006	5.14079	2.7791	0.0955017	0.376892	-0.666685	5.14079	2.61329	0.105972	0.292192		30.4192	6.72388	26.8494	5.16356	33.3181	6.2605	52.7179	32.0646	1.0953	1.96346
CLUG_00591	0.186846	6.47171	2.77647	0.0956589	0.377033	0.0880145	6.47171	0.606215	0.436216	0.680752		100.868	6.51405	105.079	2.51847	72.4535	4.49994	73.1737	5.97352	0.718299	0.696367
CLUG_05664	-0.352199	4.60392	2.7762	0.0956751	0.377033	-0.664842	4.60392	9.78613	0.00175833	0.0191043		23.0175	2.14601	22.7439	2.55176	22.301	3.55638	27.537	4.64743	0.968873	1.21074
CLUG_00993	-0.207169	8.46473	2.77512	0.0957395	0.377033	-0.0269666	8.46473	0.0470648	0.828252	0.923762		409.684	19.1359	439.422	16.2008	268.289	17.8688	291.285	40.8466	0.65487	0.662881
CLUG_03079	0.215136	7.35576	2.77333	0.0958467	0.37719	0.320854	7.35576	6.16387	0.0130386	0.0757427		199.489	4.47251	212.554	8.72863	126.927	6.7764	113.931	14.3625	0.636261	0.536011
CLUG_05408	0.253135	7.039	2.76941	0.0960815	0.377632	0.149712	7.039	0.966862	0.325464	0.572479		125.051	7.95079	124.174	4.80414	142.892	9.38928	130.289	20.663	1.14267	1.04925
CLUG_04234	0.454657	7.20014	2.7692	0.0960939	0.377632	0.385626	7.20014	1.99608	0.157707	0.371016		186.904	17.0372	198.755	17.8053	92.3633	17.6944	83.5958	22.9946	0.494176	0.420598
CLUG_03881	-0.23809	5.93196	2.76307	0.0964628	0.378816	-0.106145	5.93196	0.562031	0.453443	0.694745		60.9138	4.96949	62.2571	4.85838	57.668	5.00774	61.2328	6.12471	0.946715	0.983547
CLUG_04973	0.167865	6.96133	2.76043	0.0966222	0.379176	0.113558	6.96133	1.29081	0.2559	0.499664		117.842	8.61515	124.353	3.06898	127.801	4.69243	124.108	9.76774	1.08451	0.998027
CLUG_00962	0.207318	7.0511	2.75471	0.0969682	0.380207	0.423326	7.0511	11.5573	0.000674838	0.0093774		146.33	9.80557	140.043	4.83847	133.4	9.1182	110.202	12.6519	0.911641	0.786919
CLUG_04444	-0.263365	10.788	2.75281	0.0970839	0.380207	0.260346	10.788	2.69333	0.100769	0.283548		2280.01	153.775	2328.68	60.8953	1238.16	254.95	1158.18	176.823	0.543048	0.497355
CLUG_02579	-0.185204	6.64795	2.75043	0.0972281	0.380207	-0.25234	6.64795	5.14269	0.0233444	0.111279		85.6996	3.39469	87.5262	6.73482	105.934	5.55017	120.912	8.46148	1.23611	1.38144
CLUG_02760	-0.537644	5.41855	2.75038	0.0972315	0.380207	-0.669443	5.41855	4.49558	0.0339827	0.142123		2.72524	0.854848	3.55476	0.833005	50.9466	11.9666	107.516	11.8951	18.6943	30.2456
CLUG_00076	0.291485	6.26143	2.74899	0.097316	0.380207	-0.19228	6.26143	1.17654	0.278062	0.522884		74.3079	5.33284	74.6671	6.55845	73.2861	12.0281	76.7843	14.4028	0.986249	1.02835
CLUG_05270	0.294226	7.42333	2.74856	0.0973418	0.380207	0.344674	7.42333	3.77323	0.052079	0.18707		192.667	10.4809	190.372	10.9927	162.853	7.19338	139.271	24.9945	0.845255	0.731569
CLUG_05574	-0.263814	11.3662	2.74826	0.0973603	0.380207	0.168511	11.3662	1.12468	0.288912	0.534376		1666.54	281.897	1689.53	161.089	2498.47	837.05	2291.12	602.228	1.49919	1.35607
CLUG_03391	0.220353	7.51785	2.74549	0.097529	0.380461	-0.214386	7.51785	2.6563	0.103141	0.287357		114.731	14.3382	107.425	5.13589	243.579	15.133	247.816	28.2491	2.12305	2.30687
CLUG_03556	1.74663	0.365469	2.7436	0.0976446	0.380461	2.15999	0.365469	4.37537	0.036462	0.148825		1.10258	0.543249	1.24507	0.390694	0.863802	0.248715	0.597478	0.308438	0.783435	0.479874
CLUG_01155	-0.173978	8.45888	2.74265	0.0977027	0.380461	0.0221049	8.45888	0.0453088	0.831437	0.924699		309.451	31.5501	309.911	24.7426	358.812	65.71	367.115	48.2071	1.15951	1.18458
CLUG_01518	-0.203515	8.01825	2.74196	0.0977449	0.380461	-0.114621	8.01825	0.87011	0.350925	0.600972		316.35	9.25664	299.453	14.7189	211.068	19.5956	206.751	22.8538	0.667199	0.690427
CLUG_01362	0.164192	7.90262	2.74163	0.0977649	0.380461	-0.0735494	7.90262	0.548731	0.458837	0.698986		225.327	4.72105	221.702	9.82343	265.989	25.4718	258.539	21.0559	1.18046	1.16616
CLUG_02482	-0.407711	4.84995	2.73877	0.0979402	0.380687	-0.358295	4.84995	2.1676	0.140946	0.346265		19.4958	3.10704	19.6652	1.47815	33.6771	4.99065	42.9473	6.41723	1.7274	2.18392
CLUG_01405	-0.313495	8.8852	2.73846	0.097959	0.380687	-0.248371	8.8852	1.71614	0.190191	0.415718		680.325	81.2268	722.707	52.6247	191.447	14.2349	217.732	56.0347	0.281405	0.301272
CLUG_01235	-0.196853	6.6344	2.73272	0.0983119	0.381393	-0.273018	6.6344	5.31615	0.0211287	0.103972		78.9669	3.95948	79.0495	5.64856	111.161	6.20566	125.657	9.2226	1.40769	1.5896
CLUG_01901	-0.173786	8.72607	2.73222	0.0983426	0.381393	-0.0726905	8.72607	0.479321	0.48873	0.719915		444.881	21.0224	469.954	16.7164	361.471	23.536	395.753	38.4977	0.812511	0.842111
CLUG_01614	-0.219959	5.8066	2.73104	0.0984153	0.381393	-0.164059	5.8066	1.51717	0.218048	0.451914		55.6172	3.05591	59.2449	4.04348	50.1706	3.58232	57.5797	4.3069	0.90207	0.971893
CLUG_05608	0.654704	3.36928	2.73056	0.098445	0.381393	-0.874331	3.36928	4.28369	0.0384797	0.153699		2.83378	0.780145	4.40778	1.00158	11.4045	6.8656	21.4643	5.389	4.02448	4.86963
CLUG_00109	-0.42717	4.28353	2.72997	0.0984811	0.381393	-0.31185	4.28353	1.40679	0.23559	0.473742		13.9184	2.83435	11.0786	1.8484	25.6459	3.59872	28.8741	5.80981	1.84258	2.60629
CLUG_01379	0.329669	4.62571	2.72714	0.0986559	0.381806	0.426309	4.62571	4.57119	0.032514	0.138043		24.5987	2.40883	22.3576	1.70134	28.4589	2.82897	23.7362	4.67848	1.15693	1.06166
CLUG_03610	-0.797208	7.60343	2.72402	0.0988488	0.382288	-0.34102	7.60343	0.500075	0.479467	0.714847		189.643	13.5696	191.009	11.8675	154.708	27.9201	243.578	224.477	0.815785	1.27522
CLUG_02277	-0.17729	9.14602	2.72103	0.0990339	0.382688	-0.801767	9.14602	54.2063	1.8051e-13	4.8136e-11		592.602	55.863	688.84	31.5148	439.805	141.338	592.917	75.6439	0.742159	0.860748
CLUG_02910	-0.19963	6.41252	2.72015	0.0990888	0.382688	-0.42568	6.41252	12.3952	0.000430432	0.00680909		67.8613	3.67554	56.2113	2.71246	112.291	11.9849	118.03	12.2141	1.65472	2.09975
CLUG_00401	-2.26076	0.862865	2.71776	0.099237	0.382825	-1.755	0.862865	1.40362	0.236118	0.473929		0.919119	1.34949	0.911128	0.742024	0.661334	0.283218	3.91375	4.48243	0.71953	4.2955
CLUG_03995	0.192525	8.06584	2.71738	0.099261	0.382825	0.189546	8.06584	2.63119	0.104783	0.289914		268.526	15.4263	284.378	7.84309	258.009	12.2553	251.304	25.3386	0.960837	0.883696
CLUG_00606	0.329452	4.61564	2.71625	0.099331	0.382831	0.238119	4.61564	1.42622	0.232383	0.469784		25.4119	2.30291	29.2301	2.37633	18.7115	1.73692	19.8162	3.44875	0.736329	0.67794
CLUG_05122	-0.272985	5.56115	2.71367	0.099492	0.383188	-0.296348	5.56115	3.28916	0.0697388	0.226267		38.9952	2.18584	39.3137	5.78989	48.059	3.53704	57.1038	10.4407	1.23243	1.45252
CLUG_02401	-0.205709	7.3302	2.7117	0.0996146	0.383396	-0.119739	7.3302	0.926889	0.335673	0.583778		143.454	4.00755	144.221	5.00176	166.856	14.3567	185.826	19.1627	1.16313	1.28848
CLUG_04988	0.225613	8.56234	2.70694	0.0999123	0.383797	-0.182698	8.56234	1.77205	0.183128	0.40679		248.577	15.8595	247.036	6.5741	505.557	93.4804	502.033	63.5398	2.0338	2.03222
CLUG_01801	-0.192846	6.64908	2.70552	0.100001	0.383797	0.0232476	6.64908	0.0405722	0.840366	0.928215		101.694	4.29918	116.485	5.55406	79.5672	9.58403	92.0882	9.46481	0.782416	0.790557
CLUG_00108	-0.210387	7.51752	2.70326	0.100143	0.383797	-0.00289096	7.51752	0.000511595	0.981955	0.990801		220.475	11.5638	205.357	6.21951	156.515	13.1181	146.497	21.5776	0.7099	0.713378
CLUG_04161	0.219326	7.939	2.70296	0.100162	0.383797	0.0718017	7.939	0.289631	0.590457	0.790219		247.367	9.76565	249.041	9.38264	252.652	15.0133	221.811	32.035	1.02137	0.890663
CLUG_02614	-1.12053	1.32054	2.7029	0.100166	0.383797	-0.279346	1.32054	0.161215	0.688041	0.851114		2.3921	0.954217	2.41683	0.825036	1.74307	0.58337	2.05541	0.957889	0.728677	0.85046
CLUG_03379	-0.211422	5.55744	2.70157	0.10025	0.383797	-0.0603421	5.55744	0.216231	0.641927	0.82525		56.5857	3.7635	57.7383	2.69331	36.1772	3.69164	36.7755	4.50335	0.639335	0.636935
CLUG_04115	-0.330477	10.6191	2.70145	0.100257	0.383797	0.168329	10.6191	0.701714	0.402208	0.648554		2045.72	222.515	2144.62	134.968	1028.4	209.376	1027.91	224.802	0.502707	0.4793
CLUG_01474	0.180549	6.16495	2.70114	0.100277	0.383797	0.287228	6.16495	6.98944	0.00819921	0.0549887		69.4599	2.29837	68.5616	4.46001	78.1067	2.83559	72.621	6.97287	1.12449	1.05921
CLUG_01747	0.340323	5.57209	2.7002	0.100335	0.383797	0.23369	5.57209	1.26321	0.261044	0.50406		55.7615	2.39723	54.2476	3.47658	42.6996	4.50767	37.7817	9.47444	0.765755	0.696468
CLUG_02583	-0.614194	2.83824	2.69827	0.100457	0.383893	-0.300523	2.83824	0.66364	0.415278	0.660669		5.01915	1.21904	4.81008	0.958285	9.50212	0.922233	8.84512	2.57062	1.89317	1.83887
CLUG_02001	0.223999	10.5616	2.69763	0.100498	0.383893	0.138453	10.5616	1.03381	0.309266	0.556342		706.022	37.7052	982.729	113.69	1752.28	116.5	2220.1	289.698	2.48191	2.25912
CLUG_00353	0.255288	7.69765	2.69465	0.100685	0.384348	0.10626	7.69765	0.477754	0.489442	0.720713		164.363	33.3691	184.481	18.6221	231.667	34.7756	219.744	40.9027	1.40949	1.19114
CLUG_04337	-0.353969	5.98086	2.69013	0.100971	0.385177	-0.384884	5.98086	3.16425	0.075267	0.236795		66.3519	5.49329	68.3546	4.71577	54.9576	4.08004	62.2692	17.7786	0.828275	0.910974
CLUG_05707	-0.329985	6.62547	2.68785	0.101116	0.385466	-0.272544	6.62547	1.83896	0.175072	0.393849		99.4453	14.2773	94.0865	5.99352	100.727	10.4454	103.277	23.9349	1.01288	1.09768
CLUG_02701	0.224314	7.47258	2.68642	0.101207	0.38555	-0.41454	7.47258	9.16307	0.00246948	0.0241346		184.914	18.5816	122.152	8.91705	261.499	46.9795	181.56	21.0024	1.41417	1.48634
CLUG_03054	0.164334	7.61146	2.68262	0.101449	0.386209	0.109853	7.61146	1.20102	0.273118	0.516772		222.731	8.92309	218.605	4.3201	179.881	9.84693	166.436	13.6438	0.807614	0.761354
CLUG_00995	0.284931	6.32867	2.67848	0.101713	0.386683	0.03188	6.32867	0.0333717	0.85505	0.934846		78.0425	2.55748	75.2601	3.6147	87.1746	9.51258	82.7842	15.7933	1.11701	1.09997
CLUG_02228	0.369757	6.22289	2.67819	0.101731	0.386683	0.0366918	6.22289	0.0263049	0.871158	0.942884		67.2034	9.00018	69.9707	4.05312	76.6041	9.28474	78.9085	17.4771	1.13988	1.12774
CLUG_02205	0.226059	8.26063	2.67681	0.101819	0.386683	0.290343	8.26063	4.42175	0.0354837	0.146002		266.411	21.1421	256.199	24.3655	440.84	27.7526	335.829	28.7929	1.65473	1.31082
CLUG_00496	-0.804327	1.92438	2.67634	0.10185	0.386683	-0.272725	1.92438	0.320529	0.57129	0.778742		3.25162	0.574657	3.50739	0.569141	2.92832	0.718528	3.67354	1.06997	0.900574	1.04737
CLUG_01024	0.294205	4.94578	2.6715	0.10216	0.38751	-0.0294291	4.94578	0.028036	0.867024	0.940774		23.2842	3.55099	22.5414	2.03139	38.2442	3.76757	37.6936	4.64167	1.64249	1.67219
CLUG_00779	0.153392	8.42873	2.67078	0.102206	0.38751	0.353726	8.42873	14.2652	0.000158773	0.00316416		390.428	13.0056	404.38	14.4824	310.449	18.7581	273.204	19.0933	0.795151	0.675612
CLUG_02449	-0.235479	7.60044	2.66893	0.102325	0.387699	-0.0272048	7.60044	0.0360215	0.849471	0.932542		149.942	10.5172	142.192	6.8948	241.143	30.5496	237.996	33.9051	1.60824	1.67377
CLUG_05515	0.1874	6.15219	2.6672	0.102436	0.387857	-0.0268551	6.15219	0.0553198	0.814052	0.91632		66.7949	4.39301	78.1152	6.99498	59.0866	6.18334	67.59	4.56912	0.884597	0.865261
CLUG_01406	-0.308559	8.93903	2.66565	0.102536	0.387974	-0.530634	8.93903	7.84668	0.00509143	0.0396		584.722	68.8053	612.811	31.7252	334.375	48.6049	397.807	92.429	0.571853	0.649151
CLUG_04645	0.263806	7.1479	2.66241	0.102745	0.388503	0.366013	7.1479	5.07272	0.0243053	0.114378		184.318	17.9823	165.244	18.6409	125.003	15.7264	97.8342	18.9841	0.678191	0.592059
CLUG_04677	-0.269885	6.48849	2.65963	0.102924	0.388918	-0.28393	6.48849	2.92137	0.0874134	0.260005		96.3873	4.99406	86.7624	7.37416	90.3797	7.51061	90.5974	15.4199	0.937673	1.0442
CLUG_05912	-0.222784	7.87313	2.65605	0.103157	0.389533	0.045293	7.87313	0.110658	0.739396	0.880705		295.855	14.9059	306.617	22.4297	156.779	28.7144	164.928	23.4464	0.529918	0.537896
CLUG_00274	-0.237034	6.50571	2.65224	0.103404	0.390205	-0.246725	6.50571	2.86787	0.0903647	0.2655		83.0814	5.19183	86.4769	5.62744	90.6881	7.38023	102.561	13.4828	1.09156	1.186
CLUG_04778	0.203329	6.96859	2.64767	0.103701	0.391063	0.169648	6.96859	1.84707	0.174124	0.392714		132.983	5.32447	139.312	5.18099	119.817	9.10812	112.178	12.5539	0.900994	0.805227
CLUG_02116	-0.186195	5.97858	2.6419	0.104079	0.391984	-0.0480173	5.97858	0.173151	0.677326	0.846687		68.6058	4.70431	70.0739	2.58925	54.6611	3.7327	59.4926	4.73778	0.796741	0.848997
CLUG_04210	-0.265746	5.57667	2.6418	0.104086	0.391984	-0.271725	5.57667	2.73786	0.0979957	0.278385		45.2372	2.36452	45.0942	3.60443	47.4524	4.8685	53.4939	4.71957	1.04897	1.18627
CLUG_00916	-0.251013	6.50836	2.6394	0.104243	0.392313	-0.101137	6.50836	0.431785	0.511114	0.735795		93.3868	6.54269	88.6855	3.25495	90.4523	11.1876	90.5801	13.0486	0.968577	1.02136
CLUG_01340	0.210284	6.22231	2.63698	0.104402	0.392399	0.291584	6.22231	5.04161	0.0247455	0.116157		80.3294	5.81129	80.1717	5.21962	72.6915	5.18535	64.114	7.84113	0.904918	0.799709
CLUG_04896	-2.78873	0.215372	2.63586	0.104476	0.392399	0.0996523	0.215372	0.00420124	0.94832	0.977504		0.569822	0.476959	0.39344	0.347394	0.377191	0.307976	2.52142	3.54793	0.661945	6.40866
CLUG_02542	0.183498	9.12556	2.63563	0.104491	0.392399	0.361773	9.12556	10.2554	0.00136282	0.0157092		557.368	24.1202	580.121	40.7594	621.337	23.3436	504.987	46.1623	1.11477	0.870485
CLUG_02355	-0.173232	6.84741	2.63397	0.1046	0.392399	0.419053	6.84741	16.128	5.92007e-05	0.00141733		135.259	6.54249	142.723	6.44099	88.8917	16.9322	85.8101	5.47711	0.657197	0.601235
CLUG_02302	-2.42237	-0.00410771	2.63372	0.104616	0.392399	-0.976766	-0.00410771	0.818451	0.365633	0.616731		0.417308	0.265955	0.710372	0.2978	0.288745	0.303852	0.792464	0.779912	0.691924	1.11556
CLUG_02664	0.152664	8.10386	2.63208	0.104725	0.392542	-0.213182	8.10386	5.14603	0.0232996	0.111234		243.177	16.3165	248.227	6.50786	293.167	24.6467	306.359	17.4431	1.20557	1.23419
CLUG_02252	0.294492	5.70139	2.63006	0.104858	0.392778	0.371803	5.70139	4.19685	0.0404992	0.159491		55.9556	4.95421	59.0286	3.76835	50.6681	2.84458	41.1802	8.01024	0.905505	0.697632
CLUG_05239	0.757444	3.0123	2.62771	0.105013	0.393097	-0.548702	3.0123	1.51337	0.218625	0.452606		4.66487	2.20603	6.72703	2.16717	7.72229	1.40166	10.2553	3.93513	1.65541	1.52449
CLUG_00949	0.230085	8.02769	2.62579	0.10514	0.39331	-0.127784	8.02769	0.805022	0.369596	0.620797		224.961	16.2928	176.588	13.9805	373.299	73.8597	316.695	49.1219	1.65939	1.79341
CLUG_00680	0.298615	7.52043	2.61616	0.10578	0.395185	0.18682	7.52043	1.02218	0.312002	0.559466		178.656	7.09463	172.6	7.94841	205.42	15.9748	180.848	34.651	1.14981	1.04779
CLUG_03440	-0.271494	11.0706	2.61431	0.105904	0.395185	0.347168	11.0706	4.27777	0.038614	0.154126		2817.98	201.43	2850.23	53.4122	1505.15	323.996	1384.8	227.828	0.534125	0.485856
CLUG_04952	0.372092	4.56352	2.61311	0.105984	0.395185	0.133534	4.56352	0.338023	0.560973	0.769963		22.8178	1.9448	21.6883	2.0228	25.5921	3.7266	24.8759	5.9834	1.12158	1.14697
CLUG_04430	0.241654	5.47539	2.61284	0.106002	0.395185	0.296774	5.47539	3.98652	0.0458656	0.172265		46.3936	2.18018	39.8419	3.61788	54.4936	2.57848	42.64	5.13366	1.17459	1.07023
CLUG_00350	0.165457	8.55674	2.61198	0.106059	0.395185	0.197832	8.55674	3.74429	0.0529882	0.189364		393.361	18.796	399.231	16.7174	369.168	9.3934	345.085	23.9983	0.938497	0.864374
CLUG_05207	0.182548	8.19834	2.61022	0.106177	0.395185	0.148691	8.19834	1.73264	0.188074	0.413184		325.004	12.8718	349.78	16.7581	247.332	24.2409	233.396	14.1034	0.761012	0.667265
CLUG_05501	0.203563	6.79254	2.60904	0.106256	0.395185	-0.0146573	6.79254	0.0135594	0.9073	0.959308		94.0799	3.43781	96.5014	4.93145	131.301	13.3944	128.364	12.3879	1.39563	1.33018
CLUG_00242	0.242114	12.9091	2.6089	0.106265	0.395185	0.0901035	12.9091	0.36143	0.547713	0.761279		6089.32	169.649	6041.4	205.71	9858.32	800.679	9222.93	1065.74	1.61895	1.52662
CLUG_03348	0.339191	4.73134	2.60857	0.106287	0.395185	-0.136815	4.73134	0.45646	0.499283	0.725783		20.0753	4.4003	21.8288	3.34202	29.5964	3.67398	32.8423	3.75177	1.47427	1.50454
CLUG_00052	0.190799	8.51168	2.60768	0.106347	0.395185	0.353505	8.51168	8.9681	0.00274734	0.0260528		436.061	8.68277	446.57	10.8018	309.847	23.7038	266.718	31.2165	0.710558	0.59726
CLUG_01795	-0.163	7.16095	2.60562	0.106485	0.395436	-0.23325	7.16095	5.38215	0.0203438	0.101538		141.501	8.51725	133.388	7.29722	144.41	6.60485	150.158	9.63268	1.02055	1.12572
CLUG_01123	-0.153231	7.81064	2.5992	0.106918	0.396518	-0.305584	7.81064	10.4603	0.00121965	0.0143187		225.321	17.1048	226.465	9.40341	200.035	5.77097	229.287	17.8302	0.887779	1.01246
CLUG_05008	-0.317802	5.06856	2.59919	0.106918	0.396518	-0.20438	5.06856	1.14447	0.284709	0.529691		25.8524	3.50907	39.9027	3.72983	19.9045	2.55426	38.882	7.25093	0.769929	0.974421
CLUG_01175	-0.195004	6.17227	2.59765	0.107022	0.396641	0.308949	6.17227	7.09957	0.00771024	0.052784		71.7859	4.30301	74.3085	2.96672	66.1357	15.7597	64.2634	4.99007	0.92129	0.864819
CLUG_04819	-0.257466	7.05346	2.59336	0.107312	0.397297	-0.1499	7.05346	0.914827	0.338837	0.587457		71.3642	9.74748	71.6937	5.75011	164.845	39.3451	191.686	25.4576	2.30991	2.67368
CLUG_00142	0.228699	8.10927	2.59034	0.107517	0.397297	0.487456	8.10927	11.7934	0.000594404	0.0086012		358.46	12.4802	387.911	16.6736	178.974	30.8416	161.651	25.0975	0.499286	0.416721
CLUG_05659	-0.20163	6.97321	2.58979	0.107554	0.397297	-0.186138	6.97321	2.18923	0.138978	0.343915		138.892	7.25272	129.719	6.10176	119.849	7.86944	113.743	17.0363	0.862893	0.876842
CLUG_04711	-0.19441	8.49254	2.58969	0.107561	0.397297	-0.102293	8.49254	0.717898	0.396834	0.643577		395.44	16.4889	382.888	11.3254	326.567	20.0562	322.932	43.0277	0.825831	0.843413
CLUG_01788	0.173152	6.44453	2.58882	0.107621	0.397297	0.142169	6.44453	1.75983	0.184645	0.408863		82.4661	6.21138	79.2191	3.65734	98.1077	2.95382	89.3404	5.90895	1.18967	1.12776
CLUG_01202	0.293283	5.36889	2.58825	0.107659	0.397297	0.0197469	5.36889	0.0118125	0.913452	0.96189		37.5008	2.92904	37.6614	2.96118	47.6509	3.92471	41.747	7.38335	1.27066	1.10848
CLUG_02563	-0.246628	7.10585	2.5874	0.107717	0.397297	-0.235609	7.10585	2.35528	0.12486	0.320531		157.225	8.28881	154.445	5.93871	111.684	9.34476	118.473	21.3649	0.710345	0.767089
CLUG_00420	0.267075	10.8789	2.58667	0.107767	0.397297	0.48256	10.8789	8.45544	0.00363953	0.0315501		1710.08	271.928	1606.5	172.276	2536.55	609.465	1968.56	355.872	1.4833	1.22537
CLUG_02063	-0.444575	4.03746	2.58363	0.107974	0.39774	-0.56129	4.03746	4.08344	0.0433054	0.166559		14.2483	2.4737	15.1776	2.03121	13.5197	2.11577	18.5747	4.47848	0.948864	1.22382
CLUG_04185	-0.389322	4.01932	2.58193	0.10809	0.39774	-0.379938	4.01932	2.39955	0.12137	0.315962		16.3558	2.90611	16.2641	2.25963	14.3904	1.49981	17.0077	1.71258	0.879837	1.04572
CLUG_01259	0.49366	3.40828	2.58144	0.108123	0.39774	0.218848	3.40828	0.533896	0.464974	0.704696		10.1143	1.65126	10.3228	1.29171	9.40666	1.15009	10.4323	2.14537	0.930034	1.01061
CLUG_01522	-0.164477	6.98983	2.58074	0.108171	0.39774	-0.0913049	6.98983	0.799992	0.371096	0.62192		138.394	5.21428	147.033	5.10897	101.648	5.10441	115.925	9.2336	0.73448	0.788428
CLUG_00171	0.338294	6.50143	2.57894	0.108294	0.397932	1.357	6.50143	43.6944	3.83873e-11	6.32261e-09		77.0453	20.7154	69.0462	10.6712	163.686	97.3395	58.9156	13.1926	2.12454	0.853277
CLUG_03767	-0.228204	5.79255	2.57705	0.108424	0.398146	-0.191475	5.79255	1.86331	0.172243	0.388935		58.6487	3.38395	62.0696	4.62468	44.9672	3.06401	50.5304	2.16947	0.766721	0.814094
CLUG_01765	0.335225	7.24678	2.57387	0.108641	0.398503	0.457901	7.24678	4.81866	0.0281532	0.125624		157.824	4.41648	163.715	5.71361	150.781	17.6808	131.764	27.4159	0.955375	0.80484
CLUG_05510	0.166354	7.55917	2.57356	0.108663	0.398503	0.203018	7.55917	3.85565	0.0495787	0.180873		210.189	6.25098	204.29	5.32088	175.593	12.813	158.768	14.1869	0.835404	0.777172
CLUG_03830	-0.303603	10.6212	2.56774	0.109064	0.399392	0.114111	10.6212	0.363066	0.546808	0.76021		2034.53	208.286	2100.55	108.605	1104.85	184.81	1062.97	231.039	0.54305	0.506042
CLUG_05890	0.225344	6.40904	2.56663	0.10914	0.399392	0.416585	6.40904	8.84135	0.00294482	0.0272128		92.8672	4.27296	98.1485	5.5512	76.7644	7.39835	68.9433	8.14502	0.826604	0.702438
CLUG_02351	-1.86378	0.964123	2.5662	0.10917	0.399392	-1.73785	0.964123	1.89636	0.168487	0.384328		1.08151	1.23543	0.486029	0.283933	2.13802	1.17969	4.13518	3.18867	1.97689	8.50808
CLUG_01477	0.172055	6.17143	2.56589	0.109191	0.399392	0.101161	6.17143	0.925138	0.336129	0.584391		65.9376	4.01103	65.7189	3.39097	80.4733	3.14892	73.0453	4.28789	1.22045	1.11148
CLUG_05839	-0.196238	7.54224	2.56222	0.109445	0.400059	-0.188167	7.54224	2.36765	0.123873	0.319084		220.869	10.2682	216.25	6.5708	150.244	18.1694	149.984	19.7681	0.68024	0.693566
CLUG_04148	0.304984	5.75511	2.55302	0.110084	0.401917	0.331327	5.75511	2.96885	0.0848819	0.256307		62.8735	3.95103	70.6042	4.29638	37.2114	2.70496	37.8975	9.39041	0.591845	0.53676
CLUG_02439	-0.301907	5.16859	2.55283	0.110097	0.401917	-0.337777	5.16859	3.20551	0.0733908	0.233119		22.0532	2.42482	18.0579	1.3425	51.5497	8.3421	56.2163	6.2557	2.33752	3.11311
CLUG_00070	-0.373875	5.64272	2.54428	0.110694	0.403715	-0.0604121	5.64272	0.0667742	0.796093	0.908892		49.0397	5.51906	47.6855	2.08145	49.9197	4.36774	52.7021	13.5727	1.01794	1.1052
CLUG_03645	-0.279025	8.90628	2.54372	0.110733	0.403715	-0.23904	8.90628	1.86728	0.171787	0.388532		453.556	29.8109	473.333	24.0963	473.415	43.1768	512.449	114.885	1.04379	1.08264
CLUG_05802	0.326846	5.48643	2.5374	0.111178	0.405073	0.119623	5.48643	0.345197	0.556845	0.766809		34.1919	2.56906	35.6201	3.10326	54.9403	6.56674	52.2773	9.6921	1.60682	1.46763
CLUG_03496	0.190157	8.08461	2.53596	0.111279	0.405177	0.238742	8.08461	4.01448	0.045111	0.170728		290.337	9.03138	295.639	12.3737	264.186	12.078	232.468	26.7188	0.909929	0.786322
CLUG_00583	-2.43393	-0.276124	2.52999	0.111701	0.406315	-1.31212	-0.276124	0.766137	0.381415	0.631369		0.525277	0.295587	0.390502	0.213519	0.268859	0.154524	0.819656	0.887211	0.511843	2.09898
CLUG_03530	0.187052	6.51879	2.52939	0.111744	0.406315	0.331025	6.51879	8.0229	0.00461895	0.0373618		103.043	3.62805	109.276	5.86926	77.4549	8.20893	73.8053	6.33383	0.751673	0.675403
CLUG_01327	-0.199066	6.80223	2.52832	0.111819	0.406315	-0.541855	6.80223	18.8521	1.41259e-05	0.000470863		65.3662	4.27447	64.0933	3.43869	133.29	22.7144	168.36	8.54678	2.03913	2.6268
CLUG_04785	-0.405559	8.78233	2.52744	0.111882	0.406315	0.0507455	8.78233	0.0395565	0.84235	0.92949		697.556	127.883	765.022	38.8293	128.06	27.0786	129	43.3011	0.183583	0.168622
CLUG_00921	-0.175694	9.30643	2.51361	0.112867	0.409549	0.0841743	9.30643	0.579131	0.446653	0.690002		694.857	18.7414	755.11	22.5293	510.138	50.9084	528.971	61.3189	0.734162	0.700521
CLUG_04555	-0.283374	10.4938	2.51289	0.112919	0.409549	0.14503	10.4938	0.659157	0.416858	0.662128		1914.05	129.224	1945.34	112.503	959.563	200.415	910.19	165.02	0.501326	0.467882
CLUG_00812	-0.32787	4.50028	2.51091	0.113061	0.409799	-0.140147	4.50028	0.471744	0.492186	0.723803		16.9855	1.3794	14.0507	1.32861	27.5797	2.14911	30.0262	4.17191	1.62372	2.13699
CLUG_03049	0.21312	5.45525	2.50942	0.113168	0.409922	0.198581	5.45525	2.15684	0.141936	0.347092		44.3664	1.36623	46.1323	3.49762	42.5569	3.1506	38.2531	3.53483	0.959215	0.829203
CLUG_04705	-0.310676	4.431	2.50663	0.113368	0.410353	-0.28552	4.431	2.14701	0.142847	0.348674		25.5433	1.49835	20.5235	1.6941	19.9442	1.70573	19.344	2.22433	0.7808	0.942527
CLUG_00488	-4.2866	-0.659194	2.50572	0.113433	0.410353	3.25391	-0.659194	2.0928	0.147994	0.355262		0.240962	0.590233	0.106719	0.184358	0.0766672	0.12178	0.808619	1.38959	0.318172	7.57708
CLUG_03127	0.235235	7.00339	2.50119	0.11376	0.411269	0.538163	7.00339	13.2234	0.000276469	0.00504783		169.696	5.39484	178.753	8.42516	84.0544	15.7693	78.3836	15.2817	0.495322	0.438502
CLUG_04547	0.381678	4.21399	2.49619	0.114122	0.412313	0.606432	4.21399	7.17864	0.00737766	0.0512338		16.2631	3.68838	19.3811	2.9341	22.866	6.44854	18.2242	3.93817	1.40601	0.940304
CLUG_04907	-0.44035	4.46549	2.48958	0.114602	0.413308	-0.617767	4.46549	5.01456	0.025135	0.117102		18.0805	1.59341	17.803	1.21447	25.5523	2.68557	29.2544	11.1919	1.41325	1.64323
CLUG_01887	0.202299	6.78792	2.4895	0.114608	0.413308	0.00330347	6.78792	0.000661764	0.979477	0.99035		101.475	7.17066	114.861	6.06448	106.426	8.81111	114.565	10.691	1.04879	0.997423
CLUG_04732	0.250254	8.13964	2.48935	0.114619	0.413308	0.765111	8.13964	23.428	1.29677e-06	6.29883e-05		331.664	7.34765	388.64	18.263	233.438	48.0324	192.387	29.1435	0.703837	0.495025
CLUG_03511	0.166193	8.18126	2.48707	0.114785	0.413639	0.349343	8.18126	11.063	0.000880671	0.0111483		337.141	11.5413	328.345	10.8397	276.31	24.1128	226.548	17.9226	0.819566	0.689971
CLUG_01660	-0.302582	4.99865	2.48307	0.115078	0.414351	-0.130927	4.99865	0.459353	0.497927	0.724496		32.7822	3.55054	33.8094	3.86772	27.3608	2.0238	30.5062	4.18555	0.834624	0.902298
CLUG_00969	-0.185105	5.99666	2.48146	0.115195	0.414351	-0.00197055	5.99666	0.000312564	0.985895	0.991917		41.9858	2.38652	42.4028	2.8135	78.8545	9.93614	87.7521	4.52822	1.87812	2.06949
CLUG_02397	0.326762	5.60423	2.48098	0.11523	0.414351	0.370991	5.60423	3.21748	0.0728557	0.232209		50.2568	2.80928	52.4194	3.9005	46.8589	2.5376	43.442	9.67172	0.932389	0.82874
CLUG_04747	-2.03718	1.7375	2.48032	0.115278	0.414351	-1.17311	1.7375	0.754073	0.38519	0.634991		1.81669	2.77526	1.63964	1.52269	1.45029	0.582576	8.59116	11.1746	0.798315	5.23967
CLUG_00362	-0.839361	2.19315	2.47924	0.115358	0.41437	-0.579875	2.19315	1.29505	0.255119	0.499434		3.99746	0.638903	3.84368	0.794094	4.35214	1.34895	5.33874	2.37504	1.08873	1.38896
CLUG_01750	-0.264456	8.41917	2.47602	0.115594	0.414947	-0.050208	8.41917	0.0897471	0.764499	0.893964		325.243	36.0808	348.395	15.6463	325.977	48.8744	352.018	63.939	1.00226	1.0104
CLUG_03137	-0.167235	8.47149	2.47504	0.115667	0.414947	0.150862	8.47149	2.03841	0.15337	0.364418		368.834	13.3812	361.597	14.0588	346.076	48.7201	316.878	29.7174	0.938297	0.876328
CLUG_03040	-0.914242	2.57186	2.47015	0.116027	0.415974	-0.815993	2.57186	2.01269	0.155989	0.368084		4.00756	0.532431	3.49922	1.2556	6.43014	0.892153	9.82783	4.94023	1.6045	2.80858
CLUG_00355	1.20053	1.03506	2.46851	0.116148	0.416071	1.08393	1.03506	1.9253	0.165274	0.381979		2.20403	0.631304	1.94489	0.61216	1.92835	0.53189	1.13484	0.634003	0.874917	0.583496
CLUG_04999	-0.750799	2.25971	2.46777	0.116203	0.416071	-0.422258	2.25971	0.798299	0.371603	0.622115		4.07912	0.604238	4.59601	1.26334	4.31891	0.917543	5.0367	1.79955	1.05878	1.09588
CLUG_04826	-0.172077	8.02911	2.46599	0.116334	0.416276	-0.193117	8.02911	3.12947	0.0768886	0.240814		179.371	7.71215	183.991	6.85152	309.972	16.4564	364.749	35.951	1.7281	1.98243
CLUG_04273	-0.354165	9.59063	2.46455	0.116441	0.416391	0.120473	9.59063	0.285891	0.592866	0.791762		1030.88	113.384	1062.41	119.518	495.513	118.752	477.316	125.242	0.480672	0.449276
CLUG_04665	0.26047	6.74773	2.46087	0.116714	0.416858	0.542947	6.74773	10.663	0.00109298	0.0132197		119.405	12.3489	123.437	10.3834	95.7715	6.28852	85.7086	15.8076	0.802072	0.694352
CLUG_05611	-1.79955	0.966568	2.46079	0.11672	0.416858	-1.64633	0.966568	1.91146	0.166801	0.383136		0.546671	0.529641	0.589351	0.551926	1.51771	0.642767	4.37186	2.70619	2.77627	7.41809
CLUG_01849	0.221733	5.60258	2.45867	0.116877	0.417154	-0.391265	5.60258	7.63455	0.00572608	0.0427548		44.8584	4.86804	48.1241	6.34961	45.8165	6.84847	47.3514	7.35231	1.02136	0.983943
CLUG_05834	-0.217899	8.55268	2.4549	0.117159	0.417891	-0.0807064	8.55268	0.337348	0.561364	0.770311		399.75	5.23255	406.717	13.4086	343.191	19.148	343.222	64.8067	0.858514	0.843884
CLUG_00203	0.15358	8.56797	2.45171	0.117397	0.418377	-0.0095812	8.56797	0.00977395	0.921247	0.96574		312.928	50.7407	323.058	29.1567	427.823	43.2928	422.794	43.8162	1.36716	1.30872
CLUG_00689	-0.143994	8.24246	2.45107	0.117444	0.418377	-0.0240094	8.24246	0.0686127	0.793368	0.908003		334.437	11.7378	349.1	7.89994	248.95	16.4533	265.008	17.6208	0.744384	0.759118
CLUG_00963	0.621759	2.80199	2.44431	0.117952	0.419752	0.535079	2.80199	1.78321	0.181755	0.404542		7.53172	0.57649	8.07624	1.20354	6.25796	1.73071	5.01131	1.47927	0.830881	0.620501
CLUG_00110	0.193655	6.55323	2.44393	0.11798	0.419752	0.0426914	6.55323	0.118036	0.731175	0.876033		82.1272	5.22943	87.1068	7.03534	101.133	8.79495	103.075	8.7199	1.23142	1.18332
CLUG_03900	-0.279043	6.98061	2.44203	0.118123	0.419994	-0.264386	6.98061	2.20187	0.137843	0.34262		117	9.18838	112.621	5.22331	136.161	18.0308	136.023	27.4875	1.16377	1.2078
CLUG_01060	0.152049	6.80263	2.43762	0.118456	0.420756	0.25339	6.80263	6.99438	0.0081766	0.0549028		105.411	3.9794	104.715	4.30171	123.524	9.10887	110.257	7.24916	1.17183	1.05293
CLUG_05042	0.269374	5.691	2.43719	0.118488	0.420756	0.266419	5.691	2.39738	0.121538	0.315962		50.5889	2.58372	51.3828	5.25266	56.9537	2.22722	47.4068	8.94235	1.12581	0.92262
CLUG_05444	-2.85439	0.119331	2.43346	0.11877	0.421231	-0.386797	0.119331	0.0226674	0.880325	0.945653		0.638764	1.19537	0.365574	0.338979	0.279895	0.200539	2.14543	3.07756	0.438182	5.86865
CLUG_01751	-0.20267	5.58443	2.43344	0.118772	0.421231	-0.323738	5.58443	6.12614	0.0133197	0.0769411		46.4247	2.46142	47.9991	1.98525	44.0717	2.94984	52.3852	4.90769	0.949316	1.09138
CLUG_00923	-0.158299	7.64019	2.42677	0.119279	0.422709	-0.113923	7.64019	1.25243	0.263089	0.505246		204.191	10.1212	200.622	6.17317	187.644	9.62927	202.347	13.7968	0.918962	1.0086
CLUG_04139	0.216418	8.06342	2.42587	0.119347	0.422709	0.427132	8.06342	9.45709	0.00210334	0.0214159		351.576	18.3638	296.525	16.0153	267.037	34.7028	196.594	31.0474	0.759542	0.662993
CLUG_03703	-0.246601	11.0398	2.42497	0.119415	0.422709	0.10724	11.0398	0.459002	0.498091	0.724496		2771.14	163.814	2844.51	115.582	1384.77	233.016	1360.47	199.859	0.499711	0.478279
CLUG_01129	-0.337111	4.52355	2.42147	0.119682	0.423386	-0.109823	4.52355	0.251873	0.61576	0.809275		21.7637	4.72735	21.4581	3.2157	24.8106	4.23246	24.0893	2.70534	1.14	1.12262
CLUG_00809	0.274269	5.58022	2.42009	0.119788	0.423494	0.0040995	5.58022	0.000547595	0.981331	0.99035		41.5345	5.02514	42.8868	2.31729	51.5418	3.15498	55.688	10.8184	1.24094	1.29849
CLUG_00847	-0.241503	7.47281	2.41815	0.119936	0.42375	-0.54774	7.47281	12.4149	0.000425913	0.0067567		152.109	12.7066	146.896	9.14213	198.863	26.54	214.451	39.0214	1.30737	1.45988
CLUG_02706	-0.219512	5.76858	2.41537	0.12015	0.424186	-0.289027	5.76858	4.23811	0.0395262	0.15665		56.4922	4.09396	59.0216	4.09815	44.6104	2.40413	53.1008	8.02788	0.789673	0.899685
CLUG_01575	0.17068	8.17959	2.41179	0.120425	0.424186	0.472321	8.17959	18.6298	1.58718e-05	0.000519778		352.149	8.60248	351.454	11.7992	248.667	29.8432	209.964	20.8073	0.706143	0.597414
CLUG_05751	-0.156552	7.1066	2.41169	0.120433	0.424186	-0.0796326	7.1066	0.623687	0.429681	0.673631		143.514	5.47361	150.859	10.8835	123.885	6.09321	128.783	10.223	0.863224	0.853661
CLUG_04509	-0.142944	8.31269	2.4109	0.120493	0.424186	-0.0957907	8.31269	1.09602	0.295141	0.542076		288.81	10.794	264.25	4.58616	359.602	24.2181	339.04	22.6698	1.24512	1.28303
CLUG_00314	0.188103	7.07847	2.41031	0.120539	0.424186	0.0252822	7.07847	0.0435413	0.834709	0.926588		132.155	6.29534	145.127	5.30933	125.012	6.455	134.076	15.1053	0.945946	0.923848
CLUG_02107	0.241018	5.2604	2.40899	0.12064	0.424186	0.158708	5.2604	1.06773	0.30146	0.549797		41.6962	3.52623	40.8346	3.03939	35.5185	3.33092	32.9399	3.69228	0.85184	0.806668
CLUG_00459	0.196006	6.504	2.40872	0.120661	0.424186	-0.0787289	6.504	0.388085	0.533308	0.749817		104.118	7.06844	102.417	5.40922	81.6832	9.43735	75.0448	7.37387	0.784525	0.73274
CLUG_02537	-0.239052	5.38625	2.40866	0.120666	0.424186	-0.322372	5.38625	4.31033	0.0378816	0.15238		43.0339	3.34376	41.144	4.33669	40.4353	4.65822	39.5531	4.01314	0.939615	0.961334
CLUG_00270	0.232197	5.31918	2.40409	0.121018	0.425159	0.0542093	5.31918	0.133622	0.714706	0.865553		39.9344	4.79561	36.6218	2.66005	42.4838	2.80984	37.4432	2.989	1.06384	1.02243
CLUG_05119	-0.403571	5.40795	2.39922	0.121396	0.425969	-0.290764	5.40795	1.25996	0.261659	0.504402		40.6356	2.99353	35.8225	4.29094	50.443	4.20244	48.438	11.9066	1.24135	1.35217
CLUG_02263	-0.207451	6.84933	2.39915	0.121401	0.425969	-0.203356	6.84933	2.32169	0.127581	0.324752		102.928	4.98252	107.308	4.08938	113.688	6.21021	129.794	16.052	1.10453	1.20955
CLUG_05052	0.385782	6.7951	2.39734	0.121542	0.426196	1.68338	6.7951	47.3924	5.81079e-12	1.01689e-09		195.65	17.8697	187.657	17.6885	41.9004	24.7677	18.5344	2.05728	0.21416	0.0987671
CLUG_01174	-0.199037	6.00986	2.39554	0.121682	0.426418	0.238296	6.00986	3.62548	0.0569013	0.197645		62.2536	1.521	59.6439	5.28944	68.5354	11.8361	64.2149	3.6946	1.10091	1.07664
CLUG_05087	0.192495	5.67433	2.38374	0.122604	0.428874	-0.313996	5.67433	6.18383	0.0128923	0.0752051		46.2951	2.46774	43.1989	2.95514	62.2684	12.1132	54.1903	3.29766	1.34503	1.25444
CLUG_00281	-0.368958	6.00792	2.38314	0.122651	0.428874	-0.193621	6.00792	0.654016	0.41868	0.663307		63.4547	9.42719	57.1289	6.84655	65.7411	3.88417	75.1676	21.976	1.03603	1.31575
CLUG_05067	-0.415432	6.76239	2.38284	0.122675	0.428874	-0.274594	6.76239	1.03847	0.308177	0.555096		123.289	10.6786	132.391	9.71295	86.8494	10.523	89.0519	38.5753	0.704437	0.672646
CLUG_02436	0.165826	8.73003	2.38266	0.122688	0.428874	0.248711	8.73003	5.36603	0.0205327	0.102373		476.382	16.5515	487.848	10.9687	388.938	27.302	351.463	27.8987	0.816442	0.720436
CLUG_02687	-0.239685	5.44139	2.38079	0.122835	0.428956	-0.261331	5.44139	2.79375	0.0946324	0.273166		42.4306	2.82248	47.4395	3.2934	34.4317	5.93331	43.5289	4.7897	0.811482	0.917566
CLUG_03006	0.300128	4.35815	2.38041	0.122865	0.428956	0.134837	4.35815	0.495083	0.481669	0.716266		20.4467	1.77985	20.165	2.08237	21.6069	1.94073	19.3184	1.44449	1.05674	0.958017
CLUG_02030	0.403613	4.20879	2.37943	0.122943	0.428959	-0.0978524	4.20879	0.143021	0.705296	0.860121		14.2978	1.7981	14.9104	2.04087	19.7106	2.81802	22.7207	5.44927	1.37857	1.52381
CLUG_02699	0.856129	3.56834	2.37771	0.123078	0.429163	-2.4999	3.56834	24.481	7.50474e-07	3.92771e-05		1.74524	0.965894	1.90504	0.577461	16.5637	11.2758	32.155	11.002	9.49078	16.8789
CLUG_00946	0.289263	5.9162	2.37589	0.123221	0.429395	0.0336562	5.9162	0.0322628	0.857452	0.93637		59.9853	3.55208	56.8167	2.93086	64.3367	6.32023	58.6196	11.555	1.07254	1.03173
CLUG_03839	0.230849	7.66002	2.37392	0.123377	0.429672	0.190016	7.66002	1.60702	0.204911	0.435939		197.501	8.6171	190.075	2.11109	229.269	9.77905	203.364	31.6659	1.16085	1.06991
CLUG_05472	0.263375	5.08815	2.37049	0.123648	0.430135	0.249866	5.08815	2.13379	0.144084	0.350602		31.9522	2.13388	32.0047	2.10019	36.3414	2.20784	33.7557	5.42269	1.13737	1.05471
CLUG_04860	0.149	8.52827	2.37029	0.123664	0.430135	0.174895	8.52827	3.27871	0.0701839	0.226923		385.029	12.9808	395.623	15.7611	363.525	12.8846	334.164	19.7933	0.944151	0.844652
CLUG_01479	0.183444	8.69741	2.36835	0.123818	0.430177	0.546838	8.69741	21.4502	3.6313e-06	0.000157638		424.703	55.654	492.871	49.0349	364.688	97.2088	321.658	39.5939	0.858692	0.652622
CLUG_01085	-0.29413	8.33575	2.3682	0.12383	0.430177	-0.117581	8.33575	0.378897	0.538194	0.753962		387.136	16.5557	405.348	13.0499	242.655	28.642	249.851	66.4865	0.626796	0.616387
CLUG_02807	-0.407489	4.29409	2.36679	0.123942	0.430301	-0.277715	4.29409	1.09206	0.296016	0.542616		20.0725	1.82707	18.5469	0.766884	19.025	2.81679	20.2589	5.16129	0.947813	1.09231
CLUG_00978	0.494734	4.32022	2.36515	0.124072	0.43043	0.496406	4.32022	2.35755	0.124678	0.320493		26.6763	2.32023	26.8776	2.39059	11.0597	1.38888	10.1362	4.50169	0.41459	0.377123
CLUG_00121	0.141299	7.5738	2.36438	0.124133	0.43043	-0.147236	7.5738	2.56454	0.109284	0.298097		171.713	4.739	159.747	10.3941	221.697	21.0842	214.81	10.4068	1.29109	1.34469
CLUG_00365	-0.327084	4.69601	2.36313	0.124233	0.43051	0.26258	4.69601	1.53129	0.215919	0.44883		30.4974	4.34106	31.1563	2.90254	21.1447	4.69106	20.8192	3.16832	0.693326	0.668219
CLUG_00428	-0.155128	8.15118	2.3606	0.124434	0.430941	-0.001002	8.15118	9.88661e-05	0.992067	0.994731		329.404	13.3697	328.075	9.96675	233.316	13.9058	229.61	21.9483	0.708296	0.699873
CLUG_04087	0.243593	8.51993	2.35842	0.124608	0.431277	0.567871	8.51993	12.8667	0.000334478	0.00567598		418.746	19.0171	472.373	25.7146	286.371	52.4274	266.807	44.7033	0.683877	0.564822
CLUG_03515	0.179666	7.44286	2.35413	0.124952	0.431917	0.122998	7.44286	1.11227	0.291589	0.536961		157.379	8.40622	168.44	7.53836	173.762	8.22874	182.722	19.0221	1.1041	1.08479
CLUG_03072	0.238124	6.4772	2.35383	0.124976	0.431917	0.736791	6.4772	23.4162	1.30476e-06	6.29883e-05		120.333	8.73401	109.881	7.51244	69.3091	16.71	47.8624	6.46351	0.575978	0.435584
CLUG_05137	0.187524	7.54683	2.35322	0.125025	0.431917	-0.0357362	7.54683	0.0873229	0.767609	0.894984		151.585	20.5629	154.322	11.7916	219.225	14.4218	213.5	17.1606	1.44622	1.38347
CLUG_05862	-0.219011	5.3169	2.35028	0.12526	0.432465	0.115501	5.3169	0.659025	0.416904	0.662128		43.5546	4.06904	44.3975	2.47225	33.2723	3.9555	36.076	2.87372	0.763923	0.812569
CLUG_00384	0.196219	6.24537	2.34814	0.125433	0.432549	0.0506212	6.24537	0.162299	0.687049	0.851018		60.7395	5.48254	56.6147	3.77241	97.7006	3.67741	87.7641	7.94195	1.60852	1.5502
CLUG_03729	0.151857	7.83945	2.34712	0.125515	0.432549	0.21714	7.83945	4.77716	0.0288397	0.127167		318.125	18.1945	232.235	33.3291	266.285	14.6568	175.781	28.3491	0.837044	0.75691
CLUG_04828	-0.427069	5.1297	2.34572	0.125627	0.432549	-0.209819	5.1297	0.568218	0.450968	0.694343		27.2554	4.38983	22.9993	4.04354	41.1498	4.93353	41.075	10.3819	1.50978	1.78593
CLUG_03888	-0.225601	8.88959	2.34526	0.125665	0.432549	0.11673	8.88959	0.630163	0.427295	0.671773		584.583	10.6725	602.321	16.7852	345.703	63.3932	332.032	50.5619	0.591367	0.551254
CLUG_01791	-0.294408	4.73623	2.34507	0.12568	0.432549	-0.100641	4.73623	0.269402	0.603733	0.800264		24.0514	3.84701	24.2399	2.15346	26.0629	2.88886	30.9707	3.18238	1.08364	1.27767
CLUG_02232	0.317923	8.99106	2.34422	0.125748	0.432549	0.808904	8.99106	15.167	9.8409e-05	0.00211958		692.608	24.4604	763.582	26.7748	311.626	80.0031	261.271	60.6896	0.449932	0.342166
CLUG_05455	0.182621	6.0035	2.33798	0.126253	0.43402	-0.0152316	6.0035	0.0159789	0.899409	0.956751		66.7928	3.23359	63.2594	2.50015	67.9043	5.9851	60.5677	6.40493	1.01664	0.95745
CLUG_03245	0.315646	5.18375	2.33484	0.126508	0.434607	-0.322001	5.18375	2.44669	0.117773	0.309782		28.2848	4.3691	29.1613	1.69552	41.5153	6.30157	45.8933	8.85869	1.46776	1.57377
CLUG_02598	-0.285927	4.69687	2.33396	0.126579	0.434607	-0.190813	4.69687	1.05179	0.305096	0.552181		24.3039	1.89295	22.9992	1.57739	26.0454	2.80166	28.8118	3.02183	1.07165	1.25273
CLUG_00553	0.144594	7.39851	2.33111	0.126812	0.435138	-0.180815	7.39851	3.64652	0.0561865	0.196207		122.183	5.31591	140.256	9.74215	189.636	23.2612	216.916	8.48939	1.55206	1.54657
CLUG_04232	-0.213653	6.29248	2.32971	0.126925	0.43514	-0.244609	6.29248	3.07162	0.0796698	0.246263		74.5169	1.54953	68.3563	4.56363	89.6622	7.49123	84.4616	11.4146	1.20325	1.23561
CLUG_00752	0.193836	5.80143	2.32842	0.127031	0.43514	0.0747631	5.80143	0.349717	0.554273	0.765699		60.7612	2.9474	59.5252	4.01149	52.2079	1.7221	47.7365	3.9787	0.859231	0.801955
CLUG_04744	0.178166	9.9768	2.32824	0.127045	0.43514	0.220362	9.9768	3.56068	0.0591636	0.203386		1055.09	31.9878	1112.7	45.0616	960.29	46.2824	887.171	74.7086	0.910149	0.797316
CLUG_03425	0.200771	6.62082	2.3263	0.127204	0.435418	0.276105	6.62082	4.44195	0.0350662	0.145196		112.206	5.77514	112.493	7.46184	91.2106	6.25605	78.0502	7.61111	0.812884	0.69382
CLUG_04529	-0.249951	6.91326	2.32241	0.127523	0.436231	0.0397534	6.91326	0.0580497	0.809605	0.91458		146.391	17.2131	152.585	7.75984	91.3086	10.701	93.7209	17.8196	0.62373	0.614222
CLUG_04443	-0.184554	8.22525	2.32149	0.127598	0.436231	-0.113234	8.22525	0.871558	0.350524	0.60047		369.754	12.8685	357.299	13.3636	231.392	17.9297	228.666	26.3376	0.625799	0.639983
CLUG_02362	0.239747	6.05386	2.31902	0.1278	0.436657	-0.338904	6.05386	4.62051	0.0315919	0.135229		84.204	4.99793	26.7603	2.73487	162.548	42.9724	56.594	9.771	1.93041	2.11484
CLUG_05130	0.160003	7.41865	2.31681	0.127983	0.437013	0.0840489	7.41865	0.648583	0.42062	0.664271		157.224	11.0253	187.061	12.4161	152.416	4.54345	162.208	12.2081	0.969422	0.86714
CLUG_05289	0.158622	6.53405	2.31366	0.128242	0.437195	0.0385149	6.53405	0.134993	0.71331	0.864943		105.641	3.29907	102.092	5.60972	83.2941	6.66495	78.6417	4.04651	0.788464	0.770302
CLUG_03499	0.194535	9.02271	2.3134	0.128264	0.437195	-0.087228	9.02271	0.463978	0.495771	0.724327		405.893	35.2232	397.516	37.9127	762.619	140.722	676.673	85.3429	1.87887	1.70225
CLUG_05661	-0.190912	6.05499	2.31332	0.12827	0.437195	0.0851596	6.05499	0.460547	0.497368	0.724496		77.9283	5.85395	78.9967	4.19511	53.7389	5.09462	53.6769	4.62873	0.689594	0.679483
CLUG_03094	-0.37174	4.27756	2.30977	0.128563	0.437596	-0.382595	4.27756	2.5413	0.110903	0.300319		16.5668	2.1868	10.4477	1.7671	28.3568	3.90677	23.4618	4.18671	1.71166	2.24564
CLUG_01813	0.265347	4.74117	2.30909	0.128619	0.437596	0.326466	4.74117	3.24996	0.0714251	0.229215		30.8644	4.03029	33.2999	3.46242	21.6285	3.92769	20.9595	4.45988	0.70076	0.629416
CLUG_01721	-0.288475	5.91507	2.30817	0.128695	0.437596	0.0554561	5.91507	0.0902675	0.763837	0.893564		35.5728	3.21238	33.7121	3.46422	81.4574	20.9819	78.9463	15.8074	2.28988	2.34178
CLUG_01051	-0.219285	8.29582	2.30812	0.1287	0.437596	0.190584	8.29582	1.75339	0.185451	0.409453		404.682	12.6936	429.251	15.8108	210.9	38.8069	207.665	33.0056	0.521149	0.483784
CLUG_01781	-0.240194	5.59022	2.30631	0.128849	0.437838	0.0709794	5.59022	0.211514	0.645583	0.827482		56.2704	4.18095	57.9022	2.20732	37.1405	6.68437	39.0674	4.53904	0.660036	0.674713
CLUG_03491	0.40348	4.74709	2.30514	0.128946	0.437902	0.00979185	4.74709	0.00134778	0.970715	0.986136		26.4165	1.87121	25.7733	2.88928	27.9455	3.40364	26.3806	8.96856	1.05788	1.02357
CLUG_04625	0.37541	5.38872	2.30188	0.129217	0.438556	0.29984	5.38872	1.46328	0.226408	0.462058		43.0441	3.06485	43.8012	2.47853	40.74	4.2239	36.0429	9.63655	0.946472	0.822875
CLUG_00667	0.153309	7.06597	2.29687	0.129635	0.439707	0.0939586	7.06597	0.868555	0.351356	0.601342		125.181	5.12112	123.421	5.89541	150.223	6.99342	140.49	9.45013	1.20004	1.13829
CLUG_01158	0.220879	6.16017	2.28728	0.130438	0.442164	0.513047	6.16017	13.0548	0.000302507	0.00536061		64.238	5.96087	65.1758	3.28086	81.9194	17.1617	65.2921	9.28853	1.27525	1.00179
CLUG_01063	-0.230849	6.4851	2.28332	0.130772	0.443026	-0.322392	6.4851	4.42303	0.035457	0.146		84.5158	7.94456	84.1818	2.39514	92.9484	10.6579	103.051	15.5476	1.09978	1.22415
CLUG_02759	-2.2623	-0.0429359	2.27904	0.131133	0.443982	-1.8249	-0.0429359	1.18605	0.276127	0.520294		0.475994	0.747763	0.210198	0.191845	0.596542	0.289825	1.76224	1.72338	1.25325	8.3837
CLUG_00134	0.172403	7.63044	2.27378	0.131578	0.445013	0.0994556	7.63044	0.754596	0.385025	0.634906		195.168	7.50358	189.032	10.7341	217.31	17.7481	198.631	17.6613	1.11345	1.05078
CLUG_01712	-0.157984	7.73509	2.2718	0.131747	0.445013	-0.251766	7.73509	5.77493	0.0162564	0.0875342		195.583	10.7346	190.352	7.555	221.49	11.0948	237.753	17.9114	1.13246	1.24902
CLUG_01646	0.251273	7.79635	2.27134	0.131786	0.445013	0.527233	7.79635	10.0073	0.00155924	0.0176043		302.737	10.866	317.209	11.0862	138.098	27.2969	122.424	21.4165	0.456164	0.38594
CLUG_01141	-0.225531	5.47624	2.27089	0.131824	0.445013	-0.367525	5.47624	6.59294	0.0102384	0.0639898		32.2037	4.83009	29.4382	1.98422	51.5022	5.41938	58.652	6.9746	1.59926	1.99238
CLUG_01179	-0.814786	2.66519	2.27076	0.131835	0.445013	-0.177102	2.66519	0.110113	0.740015	0.8808		4.30425	1.37585	4.32559	0.973173	4.33714	1.81981	8.91032	3.60414	1.00764	2.05991
CLUG_02960	0.320168	5.08158	2.26974	0.131922	0.445037	0.0339122	5.08158	0.0248786	0.87467	0.943897		35.6951	2.56236	34.464	3.57389	30.8052	4.7786	33.0699	8.87859	0.863008	0.95955
CLUG_04893	-0.17375	7.03858	2.26858	0.132021	0.445104	-0.281258	7.03858	6.06413	0.0137955	0.0789		104.823	8.44927	102.166	3.6623	150.514	7.11932	166.161	14.2139	1.43589	1.62638
CLUG_02994	-0.320599	7.10794	2.26717	0.132141	0.44514	-1.00614	7.10794	22.0248	2.69145e-06	0.00011962		96.8992	9.71925	100.009	8.11439	146.816	47.7753	203.369	28.9388	1.51514	2.0335
CLUG_02993	0.192736	8.69076	2.26614	0.132229	0.44514	0.196586	8.69076	2.35719	0.124706	0.320493		487.385	13.8435	496.998	14.6257	338.798	24.4097	309.132	37.444	0.695135	0.621999
CLUG_00734	0.200531	7.806	2.26548	0.132285	0.44514	0.666233	7.806	25.7327	3.92125e-07	2.23585e-05		118.203	8.34115	159.966	10.1577	301.131	68.0868	270.185	37.2884	2.54758	1.68902
CLUG_05845	0.224172	12.7044	2.26464	0.132357	0.44514	0.34209	12.7044	5.27258	0.0216638	0.105494		7975.3	250.983	7997.13	285.294	5975.64	620.303	5038.44	507.244	0.749268	0.630031
CLUG_04934	-0.182278	5.83448	2.26289	0.132507	0.44514	-0.0695248	5.83448	0.320066	0.571568	0.778742		69.3929	7.08197	55.5596	3.93137	58.5356	3.2358	49.679	4.92759	0.843538	0.894156
CLUG_02675	0.240103	6.74388	2.26287	0.132509	0.44514	0.0650251	6.74388	0.165472	0.684168	0.848956		133.173	11.8205	150.697	17.4821	61.8978	13.5476	67.939	8.87246	0.464793	0.450832
CLUG_01173	0.210294	5.77807	2.25957	0.132791	0.445821	-0.0743646	5.77807	0.282645	0.594973	0.793108		51.0937	2.77914	48.4298	2.04456	60.167	4.97275	60.5863	8.98637	1.17758	1.25101
CLUG_01320	-0.215296	9.05033	2.25641	0.133062	0.445929	-0.404335	9.05033	7.95044	0.00480757	0.038242		432.493	32.9098	395.758	20.396	638.875	79.5	687.564	78.4997	1.47719	1.73733
CLUG_03893	0.245118	6.73568	2.25552	0.133139	0.445929	0.328269	6.73568	4.04993	0.0441733	0.168596		115.885	5.58933	107.952	4.44783	108.09	6.39584	93.1287	16.8199	0.932733	0.862686
CLUG_01258	0.204485	5.43789	2.2536	0.133304	0.445929	0.263235	5.43789	3.94633	0.0469737	0.174438		41.4398	3.27936	47.5521	2.58874	38.4784	3.0194	39.5502	3.37061	0.928537	0.831724
CLUG_04167	0.165169	9.09721	2.25335	0.133325	0.445929	0.00826106	9.09721	0.00560667	0.940312	0.973721		574.692	25.8232	643.214	32.2599	457.048	44.0549	480.68	37.3426	0.795292	0.74731
CLUG_02572	0.230176	6.6324	2.25053	0.133568	0.445929	0.545741	6.6324	12.6394	0.000377696	0.00620028		130.426	8.61344	140.155	6.47993	63.0944	11.8294	58.4204	11.6071	0.483758	0.416825
CLUG_05208	0.47514	6.90034	2.25038	0.133582	0.445929	0.419712	6.90034	1.75504	0.185245	0.409255		135.059	8.00189	139.001	6.12162	103.529	8.86161	89.6755	27.466	0.766548	0.645145
CLUG_03093	-0.735134	3.80375	2.25018	0.133599	0.445929	-0.277061	3.80375	0.320384	0.571377	0.778742		10.7097	3.62912	8.16715	2.12795	18.4547	1.23932	20.757	10.3863	1.72318	2.54152
CLUG_04816	0.396838	5.05752	2.25001	0.133613	0.445929	0.686542	5.05752	6.97304	0.0082747	0.0553624		43.2549	4.84162	42.8375	5.80269	20.2787	5.71254	15.8593	4.58717	0.468819	0.370221
CLUG_04627	0.391968	6.24058	2.24967	0.133642	0.445929	0.360127	6.24058	1.89001	0.169201	0.385329		78.9025	9.54186	80.6897	5.03009	70.0789	6.67984	67.8251	19.056	0.888171	0.840567
CLUG_01309	0.172628	7.53612	2.24866	0.13373	0.445929	-0.150484	7.53612	1.73888	0.18728	0.411929		165.709	20.0866	149.937	5.62282	213.352	10.3843	198.896	18.7494	1.2875	1.32653
CLUG_04945	0.291722	6.75672	2.24756	0.133826	0.445929	-1.02009	6.75672	30.2483	3.80116e-08	2.95646e-06		32.5383	13.8173	35.6666	11.4326	116.123	14.7701	206.968	35.9092	3.56881	5.80285
CLUG_04464	-0.257507	10.7726	2.24718	0.133858	0.445929	0.206385	10.7726	1.44521	0.229298	0.465917		2263.91	138.297	2355.89	111.079	1180.39	250.754	1143.57	202.768	0.521395	0.485411
CLUG_02291	-0.254759	5.13482	2.24656	0.133912	0.445929	-0.222609	5.13482	1.86969	0.171511	0.388462		21.4993	2.62201	24.2798	1.66358	33.3306	4.59996	41.0687	5.77975	1.55031	1.69148
CLUG_01710	-0.229294	5.88144	2.24523	0.134027	0.445929	-0.289039	5.88144	3.54518	0.0597187	0.204666		50.5404	4.45078	50.2759	2.90057	63.9247	6.02471	71.3083	8.34554	1.26482	1.41834
CLUG_01723	0.295655	4.487	2.24478	0.134066	0.445929	0.0607886	4.487	0.0946104	0.758396	0.892043		21.5645	1.6632	20.4458	2.0493	22.8714	2.22379	23.3804	2.96238	1.0606	1.14353
CLUG_02992	-0.609717	2.92875	2.24356	0.134171	0.445929	-0.622759	2.92875	2.37964	0.122926	0.317668		9.43969	1.72286	7.06251	1.10422	6.12308	0.485349	6.3552	2.29606	0.648653	0.89985
CLUG_01512	0.164386	6.91914	2.2435	0.134177	0.445929	0.206832	6.91914	3.56891	0.0588708	0.202504		122.922	9.14962	118.493	6.87902	130.006	8.41702	117.333	11.3937	1.05763	0.990206
CLUG_05542	-0.215586	8.7242	2.24228	0.134283	0.446016	-0.173362	8.7242	1.46917	0.225477	0.460493		351.447	61.3459	369.597	44.4746	405.731	74.7829	472.205	79.8333	1.15446	1.27762
CLUG_03724	-0.190215	5.92671	2.24018	0.134465	0.446358	0.148746	5.92671	1.48933	0.22232	0.45708		49.4011	2.41444	44.023	2.32499	73.7904	13.6981	65.4535	9.69424	1.4937	1.4868
CLUG_01228	-0.249488	5.31133	2.23671	0.134767	0.446789	-0.233074	5.31133	2.00686	0.156589	0.369065		33.3782	0.781114	34.6731	2.81541	39.2011	4.01261	49.2045	5.22174	1.17445	1.4191
CLUG_01935	0.23423	5.41039	2.23539	0.134883	0.446789	0.0310699	5.41039	0.0389448	0.843558	0.929541		45.1808	1.55714	44.9389	3.32792	39.4714	2.72586	38.2646	7.08842	0.873632	0.85148
CLUG_04757	0.14012	7.24072	2.23497	0.134919	0.446789	0.277744	7.24072	8.97621	0.00273518	0.0260528		152.99	5.37806	147.228	6.17352	165.44	12.5271	141.339	5.47777	1.08138	0.96
CLUG_00904	-0.63337	4.88078	2.23389	0.135014	0.446789	-0.39311	4.88078	0.854376	0.355317	0.604795		27.4606	4.3503	27.8082	2.30683	24.0813	3.68127	35.4968	15.2156	0.876942	1.27649
CLUG_02423	0.255534	11.5306	2.23303	0.135089	0.446789	-0.703366	11.5306	16.9261	3.88639e-05	0.00103146		1663.31	671.474	1854.74	493.321	2887.59	390.753	4010.96	933.144	1.73605	2.16255
CLUG_01568	0.227422	7.71755	2.22951	0.135397	0.446789	-0.165947	7.71755	1.20007	0.273309	0.516896		85.9808	5.38115	122.215	13.3318	232.797	34.1293	346.759	33.9327	2.70755	2.83727
CLUG_05121	-0.172569	8.30563	2.22837	0.135497	0.446789	-0.111998	8.30563	0.938597	0.332639	0.580305		297.566	16.6939	305.959	15.3161	289.825	19.0724	336.726	28.1017	0.973985	1.10056
CLUG_01078	0.143312	7.96338	2.2279	0.135538	0.446789	0.0806148	7.96338	0.709109	0.39974	0.647062		260.993	12.5922	253.828	10.6858	265.392	7.86328	234.127	15.67	1.01685	0.922386
CLUG_03091	-0.148743	6.798	2.22766	0.135559	0.446789	-0.0625074	6.798	0.407819	0.523078	0.743462		96.2461	3.95259	106.875	5.05636	105.752	7.43098	128.31	8.03507	1.09877	1.20057
CLUG_04212	-0.238099	6.85969	2.2275	0.135573	0.446789	-0.436421	6.85969	7.40825	0.00649255	0.0468535		98.2391	10.3596	97.6419	3.29553	122.184	16.7144	147.08	21.9051	1.24375	1.50632
CLUG_00675	0.317875	4.02441	2.22715	0.135604	0.446789	0.56229	4.02441	7.31319	0.00684502	0.0484842		13.4618	1.09548	15.8856	1.65078	16.1093	2.13593	16.8156	1.7037	1.19667	1.05854
CLUG_01596	-0.146656	7.5954	2.22694	0.135622	0.446789	-0.0410241	7.5954	0.176381	0.674502	0.845203		202.204	10.3651	206.855	8.01375	180.102	13.5032	179.468	11.0568	0.890697	0.8676
CLUG_01891	-0.202402	5.83359	2.22656	0.135656	0.446789	-0.236549	5.83359	3.20058	0.0736119	0.233556		41.5854	3.0053	43.7263	3.28071	61.3976	3.90574	71.3738	5.76593	1.47642	1.63229
CLUG_05616	2.38856	-0.106489	2.22592	0.135712	0.446789	-1.91814	-0.106489	2.02585	0.154642	0.366017		0.184334	0.311922	0.399291	0.37177	0.270001	0.0827164	0.945757	0.296956	1.46474	2.36859
CLUG_03796	-0.168717	7.73859	2.21901	0.13632	0.447772	-0.0341123	7.73859	0.0912254	0.762625	0.893081		248.094	11.636	237.18	12.7807	182.122	15.4867	178.42	16.2775	0.734085	0.752256
CLUG_04474	0.182805	6.58856	2.21886	0.136334	0.447772	0.0253262	6.58856	0.0427123	0.836268	0.92698		92.0474	4.32146	94.0985	2.62529	97.0958	4.5802	97.9054	11.1621	1.05485	1.04046
CLUG_01969	0.268106	5.22523	2.2188	0.136339	0.447772	0.0340912	5.22523	0.0357216	0.850092	0.932866		32.7031	0.755473	31.3541	2.94756	42.2986	5.5039	40.9663	6.76397	1.29342	1.30657
CLUG_05915	-0.218873	6.17264	2.21817	0.136395	0.447772	-0.224662	6.17264	2.396	0.121646	0.315962		72.1576	6.71761	68.258	2.72455	73.2974	5.44585	73.0423	12.7128	1.0158	1.07009
CLUG_04293	0.220362	7.15324	2.21799	0.13641	0.447772	0.265103	7.15324	3.21411	0.0730058	0.232505		158.281	6.82972	157.511	4.61655	135.162	5.48762	120.556	19.0192	0.85394	0.765378
CLUG_03525	0.170594	7.23567	2.21499	0.136676	0.448024	0.0334002	7.23567	0.0851114	0.770487	0.896287		136.892	2.28113	134.597	5.95078	168.827	10.8618	163.478	16.8515	1.23329	1.21458
CLUG_01762	-0.268139	9.61516	2.21499	0.136676	0.448024	0.00501048	9.61516	0.00077456	0.977797	0.989662		1006.48	74.1451	1024.4	73.5102	551.794	78.9687	548.939	112.716	0.548241	0.535864
CLUG_03133	-0.37294	4.06224	2.2143	0.136737	0.448024	-0.338614	4.06224	1.82931	0.176209	0.395817		17.0839	2.8944	16.2641	1.90158	14.9738	1.88825	15.95	2.04736	0.876483	0.98069
CLUG_03024	-0.263898	7.39901	2.21351	0.136807	0.448024	-0.170823	7.39901	0.9219	0.336977	0.585319		223.427	29.4491	205.29	12.9047	125.955	12.8097	121.121	23.6554	0.563742	0.589997
CLUG_03735	0.263583	5.3483	2.21007	0.137112	0.448529	0.248119	5.3483	1.89529	0.168606	0.384445		46.0524	4.80886	50.1615	3.32769	29.3278	2.32647	31.4961	6.70675	0.636835	0.627893
CLUG_03793	-0.265325	5.04492	2.20985	0.137132	0.448529	0.0461062	5.04492	0.0704173	0.79073	0.907209		42.752	1.99881	34.7747	4.03005	30.636	5.45798	23.7949	1.2659	0.716598	0.68426
CLUG_00220	0.382608	4.79353	2.20846	0.137256	0.448529	0.149174	4.79353	0.335416	0.562487	0.771536		28.5667	1.7946	27.7009	2.67126	27.5153	3.23344	25.9646	7.35769	0.963195	0.937317
CLUG_00111	0.165256	6.88674	2.20816	0.137282	0.448529	0.246603	6.88674	4.93405	0.0263325	0.120143		120.395	7.01379	121.391	7.45093	120.941	8.12095	110.605	7.15977	1.00453	0.91115
CLUG_00059	-0.224142	5.4788	2.20459	0.1376	0.449307	-0.0427241	5.4788	0.0806168	0.776463	0.899		46.5018	5.61792	46.0223	1.64186	40.9657	3.44991	43.4651	4.56345	0.880948	0.944437
CLUG_03485	0.341907	4.35619	2.20278	0.137762	0.449566	0.134392	4.35619	0.351199	0.553435	0.765432		16.9831	1.64673	17.7201	1.61915	23.624	2.90195	23.792	4.99419	1.39103	1.34265
CLUG_00635	0.162525	7.03126	2.20191	0.13784	0.449566	-0.0863926	7.03126	0.627041	0.428443	0.672444		97.8202	5.12322	96.1297	5.79025	170.923	16.3848	168.967	10.6238	1.74732	1.7577
CLUG_05573	-2.59767	-0.223893	2.20057	0.13796	0.449694	-0.93454	-0.223893	0.366092	0.545142	0.759211		0.351184	0.240834	0.362778	0.239363	0.377191	0.307976	0.932909	1.14846	1.07406	2.57157
CLUG_02306	-2.64272	0.91878	2.1973	0.138253	0.450015	-1.05528	0.91878	0.328029	0.566822	0.774574		1.22498	1.9804	0.742607	1.18692	0.581829	0.319965	4.98077	8.18134	0.474969	6.70713
CLUG_04314	-0.203331	5.99414	2.19679	0.138299	0.450015	-0.383138	5.99414	7.935	0.00484875	0.038406		62.7576	5.50569	67.4197	7.34835	46.5608	4.6629	63.6806	8.08403	0.741915	0.944541
CLUG_05131	0.182037	7.48625	2.19634	0.138339	0.450015	-0.189636	7.48625	2.3768	0.12315	0.31778		111.575	7.78317	109.853	5.07832	246.323	46.4199	252.092	21.2221	2.2077	2.29482
CLUG_05778	0.181659	6.03775	2.19589	0.13838	0.450015	0.0832741	6.03775	0.466567	0.494571	0.724327		51.4979	4.44988	49.4442	2.36227	89.0957	8.12483	76.9551	4.35183	1.73009	1.5564
CLUG_04009	-0.243407	7.09232	2.19442	0.138511	0.450181	-0.0341073	7.09232	0.043085	0.835565	0.926721		155.022	13.309	147.518	7.16997	119.84	17.8595	117.307	16.5316	0.773052	0.795205
CLUG_00097	-0.167215	7.61507	2.19283	0.138654	0.450384	-0.032712	7.61507	0.0850884	0.770517	0.896287		201.767	8.1627	185.389	10.7929	208.268	20.3459	189.412	18.876	1.03222	1.0217
CLUG_05655	0.173587	5.90798	2.19134	0.138789	0.450521	0.192595	5.90798	2.69415	0.100717	0.283548		70.1436	2.823	68.0471	2.03965	51.8836	2.53098	49.9496	4.99134	0.739677	0.734045
CLUG_02117	0.176187	7.83271	2.1901	0.138901	0.450521	0.200277	7.83271	2.8282	0.0926218	0.269583		258.404	12.6967	268.775	10.0241	202.107	17.5363	187.336	18.0727	0.782136	0.696998
CLUG_04796	-0.220545	4.97368	2.18969	0.138937	0.450521	-0.0133038	4.97368	0.00812056	0.928197	0.969034		30.6277	2.26935	32.1826	3.17725	31.2914	2.51339	30.591	3.11611	1.02167	0.950547
CLUG_01265	-0.19424	7.62101	2.18428	0.139426	0.451845	-0.316512	7.62101	5.84465	0.0156244	0.0851334		135.482	8.90246	142.492	7.20156	220.848	14.4152	276.824	26.9495	1.63009	1.94274
CLUG_05856	-0.351761	7.31389	2.18283	0.139557	0.45185	-0.596795	7.31389	6.25466	0.0123867	0.0731703		134.912	20.6362	118.941	6.34772	179.11	44.5525	198.469	36.5648	1.32761	1.66864
CLUG_04933	0.184201	6.78746	2.18204	0.139629	0.45185	0.0771999	6.78746	0.378495	0.53841	0.753962		119.332	9.21501	135.627	5.28301	88.997	6.13283	88.115	6.98849	0.745793	0.649686
CLUG_00073	0.176285	8.86304	2.18101	0.139723	0.45185	0.205326	8.86304	2.95916	0.085392	0.256405		526.62	11.4657	542.802	16.5009	405.807	20.7009	368.404	38.5496	0.770589	0.678708
CLUG_03189	0.167031	6.49497	2.17989	0.139824	0.45185	-0.0189523	6.49497	0.0284766	0.865993	0.940384		75.6952	2.07591	72.7781	4.32708	112.768	8.91839	103.442	6.78487	1.48976	1.42133
CLUG_05372	-0.309877	6.78283	2.17981	0.139832	0.45185	-0.0255247	6.78283	0.0148222	0.9031	0.957833		149.451	9.47407	157.924	7.03155	62.7797	11.6443	69.1176	18.2147	0.420069	0.437663
CLUG_04569	-0.215254	5.79051	2.17644	0.140138	0.452071	0.0775413	5.79051	0.285695	0.592993	0.791762		59.8716	4.05198	56.7364	4.04327	53.7036	3.96296	49.1138	7.62988	0.896979	0.865649
CLUG_00016	0.267213	5.30031	2.17607	0.140172	0.452071	0.463726	5.30031	7.54596	0.00601447	0.0440275		18.0601	3.00125	21.8643	1.45819	52.241	13.0014	50.2774	6.4186	2.89261	2.29952
CLUG_04406	-0.202561	7.19805	2.1749	0.140278	0.452071	0.00558108	7.19805	0.00165859	0.967515	0.984748		175.813	12.2156	180.623	7.17627	112.194	9.04415	113.444	18.5167	0.638143	0.628072
CLUG_03818	-0.316935	4.57179	2.17352	0.140404	0.452071	-0.0660912	4.57179	0.0964468	0.756136	0.890133		24.9415	2.22331	22.0251	2.02103	25.3912	3.93122	23.1773	3.73966	1.01803	1.05231
CLUG_04195	0.726448	2.54775	2.17302	0.14045	0.452071	0.306661	2.54775	0.397375	0.528448	0.747112		4.34043	1.34192	5.85725	1.59078	5.02053	0.465463	6.22856	2.08008	1.15669	1.06339
CLUG_05327	-2.6792	0.319656	2.17289	0.140462	0.452071	-0.532046	0.319656	0.0797776	0.777599	0.899		0.644548	0.817884	0.398323	0.397	0.310723	0.223149	3.02433	5.39018	0.482078	7.59265
CLUG_03190	-0.193128	5.54335	2.17286	0.140465	0.452071	-0.0324305	5.54335	0.0614149	0.804273	0.912175		47.5818	3.83884	50.1675	4.67516	41.4099	2.66686	45.8463	4.18449	0.870287	0.913865
CLUG_03856	-0.343708	5.19603	2.16759	0.140947	0.453305	-0.310389	5.19603	1.75191	0.185636	0.409453		33.5217	2.54458	34.2657	3.99615	36.6497	5.20843	40.9453	10.6119	1.09331	1.19494
CLUG_00726	0.188345	6.29265	2.1669	0.14101	0.453305	0.226889	6.29265	3.16463	0.0752495	0.236795		77.1242	4.03657	78.9008	4.16007	79.4413	5.59334	78.7557	9.4009	1.03004	0.998161
CLUG_05800	-0.648947	2.6956	2.16506	0.141179	0.453586	-0.44781	2.6956	1.15263	0.283	0.528267		2.72623	0.660772	2.67827	0.6744	7.93378	2.09156	12.1954	3.01569	2.91017	4.55344
CLUG_02046	0.15779	6.24906	2.16324	0.141346	0.453864	-0.0299489	6.24906	0.0790235	0.778625	0.899588		75.5398	4.52831	69.5719	2.92704	83.1667	4.27553	77.3907	7.51626	1.10096	1.11238
CLUG_05028	1.00395	1.67839	2.16235	0.141428	0.453866	-2.15712	1.67839	8.48758	0.00357579	0.0311422		1.87629	0.952377	1.83971	0.539076	3.74217	3.304	4.71007	1.29807	1.99445	2.56022
CLUG_03597	0.196107	5.55688	2.16059	0.14159	0.454127	-0.251222	5.55688	3.38387	0.0658374	0.217773		48.818	3.53573	51.1656	2.64577	39.8757	5.93785	43.99	3.20604	0.816824	0.859758
CLUG_00770	-0.291693	4.7368	2.15914	0.141724	0.454296	0.265686	4.7368	1.78339	0.181733	0.404542		30.1124	4.75129	27.5989	2.64112	26.7049	2.27491	24.116	3.86659	0.88684	0.873801
CLUG_02416	-0.200554	7.07147	2.15556	0.142055	0.455096	-0.0537019	7.07147	0.15477	0.694018	0.854492		171.469	1.99206	174.764	6.34211	92.1088	9.77061	95.0133	14.3555	0.537175	0.543667
CLUG_02140	-0.354001	4.24602	2.14553	0.142985	0.457673	-0.150951	4.24602	0.396887	0.528701	0.747119		21.4843	2.28249	19.7066	1.54131	17.352	1.83433	17.6771	3.40834	0.807661	0.897016
CLUG_05632	-0.217685	6.61604	2.14418	0.143111	0.457673	-0.256312	6.61604	2.97246	0.084693	0.25623		120.42	9.10403	121.742	9.90861	70.5478	11.6139	76.0211	11.4388	0.585849	0.624445
CLUG_00603	0.156648	7.95154	2.14418	0.143111	0.457673	0.0804474	7.95154	0.573734	0.448779	0.692331		218.271	14.954	209.555	8.46344	288.145	12.2258	263.408	25.4341	1.32013	1.25699
CLUG_03658	-2.00841	1.73753	2.1431	0.143213	0.457673	-1.81273	1.73753	1.63172	0.201466	0.431437		2.29551	2.8782	1.66446	1.61401	1.08339	0.737916	8.37756	13.7723	0.471961	5.0332
CLUG_03038	0.157708	7.19291	2.1425	0.143268	0.457673	0.304071	7.19291	7.99493	0.00469086	0.0376884		173.255	5.26507	171.828	7.34468	131.149	9.08504	112.352	10.9641	0.756973	0.653865
CLUG_00174	-0.631916	3.39791	2.14133	0.143378	0.457762	-0.743636	3.39791	3.08989	0.0787802	0.24455		3.3961	0.921315	4.06554	0.81777	10.8936	2.06057	20.5557	6.93244	3.20769	5.05607
CLUG_05011	-0.164909	7.34511	2.13705	0.143778	0.458779	-0.0217935	7.34511	0.0372579	0.846941	0.930887		192.194	6.64442	194.488	7.24294	130.528	13.1974	135.621	16.0214	0.679149	0.697325
CLUG_01077	-0.285773	10.5369	2.1343	0.144036	0.459341	0.163995	10.5369	0.703622	0.401569	0.648306		1917.23	210.561	1922.18	123.385	1070.75	192.426	1034.31	211.188	0.558487	0.538093
CLUG_00531	0.180907	5.69282	2.13256	0.1442	0.459602	0.210752	5.69282	2.89104	0.0890732	0.262808		51.9586	3.72392	55.6575	4.1526	51.2008	2.25869	47.7936	3.60243	0.985415	0.858709
CLUG_05281	0.664241	2.67071	2.13007	0.144434	0.459773	-0.167591	2.67071	0.13977	0.70851	0.862206		4.9222	1.61574	5.0636	1.25756	6.75954	1.25421	7.40669	2.79439	1.37328	1.46273
CLUG_03531	0.177333	5.51187	2.12991	0.144449	0.459773	0.195318	5.51187	2.58395	0.107952	0.295904		48.2163	1.37517	57.4884	2.24583	32.4892	1.59956	36.6462	2.92002	0.673822	0.637455
CLUG_03085	0.162982	6.17611	2.12937	0.1445	0.459773	-0.0312737	6.17611	0.0779557	0.780087	0.900905		71.1092	2.68885	70.5071	4.00816	74.6285	6.14943	72.5934	6.52534	1.04949	1.02959
CLUG_00570	-0.596597	2.61772	2.1266	0.144762	0.460343	-0.714965	2.61772	3.10577	0.0780152	0.242579		3.61491	0.442734	3.41722	1.18681	7.00696	1.37816	8.86596	1.38711	1.93835	2.59449
CLUG_03179	0.127001	8.28515	2.11798	0.145578	0.462247	-0.194119	8.28515	4.91231	0.026666	0.121209		275.5	8.48205	251.347	8.02373	399.336	57.4038	369.768	27.3273	1.44949	1.47114
CLUG_05048	-0.235469	5.58223	2.11765	0.14561	0.462247	-0.199526	5.58223	1.68286	0.194545	0.422104		31.1258	5.33011	30.0521	2.85403	59.378	9.88988	63.1341	10.621	1.90768	2.10082
CLUG_02178	0.147167	8.15754	2.11697	0.145675	0.462247	0.0575907	8.15754	0.32562	0.56825	0.775957		231.326	6.66867	246.432	7.45825	317.674	11.983	325.888	25.3367	1.37328	1.32243
CLUG_05921	0.278323	5.78491	2.1168	0.14569	0.462247	0.550656	5.78491	8.30857	0.00394584	0.0331328		66.9573	5.36128	66.4489	6.21485	48.8605	4.17782	37.286	8.02496	0.729725	0.561122
CLUG_02876	-0.405475	4.47125	2.11406	0.145952	0.462755	-0.291175	4.47125	1.06938	0.301085	0.549748		26.5893	3.34215	24.6569	2.65469	15.7524	5.50069	19.501	2.99802	0.592436	0.790895
CLUG_01928	0.197881	5.79662	2.11339	0.146016	0.462755	0.174702	5.79662	1.64033	0.20028	0.43038		44.8486	4.22903	44.0283	4.21987	70.6093	7.11103	63.8119	5.32392	1.57439	1.44934
CLUG_01604	0.18866	7.1885	2.10889	0.146445	0.463854	0.25951	7.1885	3.99762	0.0455646	0.17168		147.588	9.22409	146.617	5.78518	152.667	7.23634	136.543	18.0829	1.03441	0.931287
CLUG_04169	-0.242365	4.86071	2.1076	0.146569	0.463969	-0.291289	4.86071	3.11004	0.0778108	0.242265		27.4314	0.753284	27.0486	2.70712	29.5486	3.36207	32.06	3.13637	1.07718	1.18527
CLUG_00711	0.143959	6.76837	2.10678	0.146647	0.463969	0.326933	6.76837	11.0604	0.000881914	0.0111483		117.046	3.54528	115.504	4.52539	110.04	8.04165	94.5145	5.19074	0.940143	0.818277
CLUG_05523	-0.259615	5.00646	2.10387	0.146927	0.464591	-0.620013	5.00646	12.6768	0.000370224	0.00618882		20.0975	1.87006	17.1617	2.38818	46.4184	3.92735	45.9685	5.87215	2.30966	2.67856
CLUG_02560	0.464763	3.51963	2.10254	0.147054	0.464597	0.354214	3.51963	1.19243	0.27484	0.518566		12.3417	1.68608	10.8489	1.21454	12.3021	2.15172	9.44779	2.74178	0.996793	0.870856
CLUG_01870	0.171178	9.59512	2.10174	0.147132	0.464597	-0.0263392	9.59512	0.0498536	0.823318	0.92103		581.073	21.9494	657.156	20.062	879.904	72.0574	936.297	82.8169	1.51427	1.42477
CLUG_02215	0.212298	5.38229	2.10126	0.147178	0.464597	0.0527955	5.38229	0.130751	0.717655	0.867257		37.1361	2.73712	39.9077	2.10677	44.6674	2.52236	45.7707	6.39381	1.2028	1.14691
CLUG_00209	0.178965	8.57752	2.0997	0.147328	0.464721	-0.235459	8.57752	3.63176	0.0566869	0.197294		285.195	11.4834	321.129	17.4432	424.226	56.0419	486.972	48.2972	1.4875	1.51644
CLUG_02484	-1.27175	0.356837	2.09913	0.147383	0.464721	-1.93467	0.356837	3.65435	0.055923	0.195853		1.09577	0.655759	0.664027	0.182664	0.814293	0.577504	1.42815	0.537222	0.743123	2.15075
CLUG_02850	-1.16284	0.728454	2.09793	0.147499	0.464825	0.747096	0.728454	1.00818	0.31534	0.563057		1.06261	0.260115	1.26128	0.369932	1.35828	0.771688	1.36188	0.570314	1.27825	1.07976
CLUG_01112	0.135789	8.3338	2.09704	0.147584	0.464832	0.330716	8.3338	12.5188	0.00040287	0.00650165		367.802	7.85095	359.57	16.2343	308.213	22.0557	264.116	18.079	0.837985	0.734531
CLUG_03326	0.277281	5.78706	2.09606	0.147679	0.46487	0.192054	5.78706	0.9927	0.319083	0.56636		68.8612	2.70467	65.3474	3.22377	45.3344	2.88742	40.8774	10.6098	0.658345	0.62554
CLUG_00356	0.277249	4.82689	2.09315	0.147961	0.465494	0.389633	4.82689	3.98777	0.0458315	0.172253		33.2889	4.46797	31.3756	2.69392	26.2955	4.31201	22.0081	3.18935	0.789919	0.701439
CLUG_03198	-0.272293	6.12429	2.08718	0.14854	0.465853	-0.713719	6.12429	13.8944	0.000193369	0.00374695		177.347	37.9314	24.6082	4.29801	149.809	55.3272	24.254	6.82233	0.844722	0.985606
CLUG_04951	-0.598303	2.98436	2.0865	0.148606	0.465853	-0.716482	2.98436	2.97341	0.0846431	0.256217		3.05042	1.20824	2.98018	0.842684	11.2014	2.06879	15.0348	1.91358	3.67209	5.04494
CLUG_03075	0.429089	4.36722	2.08569	0.148685	0.465853	0.250272	4.36722	0.679236	0.40985	0.656639		25.5939	1.54553	26.8782	1.96617	12.8908	2.15174	13.8469	5.41001	0.503669	0.515172
CLUG_01856	0.23439	10.2064	2.08413	0.148837	0.465853	0.695737	10.2064	18.4136	1.77788e-05	0.00057219		1323.13	177.228	1811.02	195.743	700.045	216.756	664.801	93.7581	0.529081	0.367087
CLUG_05549	-0.563801	2.90589	2.08327	0.148921	0.465853	-0.668	2.90589	2.99718	0.0834093	0.254041		3.33328	0.565638	2.58305	0.536639	11.3112	1.71202	13.6173	2.21568	3.3934	5.27179
CLUG_04117	0.27689	5.77041	2.08315	0.148933	0.465853	0.373576	5.77041	3.79852	0.0512978	0.1853		74.804	3.17644	72.351	3.3609	38.2291	9.21594	32.9041	8.20865	0.511057	0.454785
CLUG_00924	-0.287266	10.9798	2.08314	0.148933	0.465853	0.262626	10.9798	1.74244	0.18683	0.411422		2728.29	258.772	2816.69	147.14	1298.63	299.079	1229.52	256.336	0.475989	0.436513
CLUG_02119	-0.282416	6.41767	2.08298	0.148949	0.465853	-0.386683	6.41767	3.91313	0.0479103	0.176861		86.7988	8.66731	85.0041	5.24277	81.8187	10.5963	88.0785	19.9106	0.942624	1.03617
CLUG_00698	-0.517958	6.52596	2.08292	0.148955	0.465853	-0.604479	6.52596	2.82354	0.0928913	0.270016		91.4718	23.0093	87.3961	6.16652	85.0634	29.7607	102.914	30.3432	0.929941	1.17756
CLUG_03465	-0.295046	5.51152	2.08259	0.148987	0.465853	-0.269963	5.51152	1.73095	0.18829	0.413266		53.2537	2.76651	53.2824	5.3936	35.9356	4.09413	38.3037	8.44479	0.6748	0.71888
CLUG_00728	-0.169878	8.21373	2.08256	0.14899	0.465853	-0.0609935	8.21373	0.268756	0.604167	0.800349		345.924	19.5324	330.247	13.2488	259.526	21.5514	254.293	31.6414	0.75024	0.770006
CLUG_01006	-0.192768	6.0032	2.08098	0.149145	0.466077	-0.19451	6.0032	2.11456	0.145904	0.352182		65.2959	3.38321	70.651	3.87718	53.1925	4.76201	63.024	5.46228	0.814637	0.892046
CLUG_01250	0.308749	5.58487	2.07475	0.149755	0.467598	0.3907	5.58487	3.3419	0.0675366	0.222082		52.5406	2.44355	52.8428	4.81942	46.0278	2.86162	38.4472	8.66987	0.876043	0.727577
CLUG_04455	-0.128657	7.35214	2.0743	0.149798	0.467598	0.133267	7.35214	2.27059	0.13185	0.331846		169.022	5.86649	180.683	6.79069	149.116	12.7836	149.244	7.48139	0.882234	0.825996
CLUG_04129	-1.14705	1.04751	2.07292	0.149934	0.467761	-0.686359	1.04751	0.640091	0.423678	0.667584		0.901013	0.43507	0.614576	0.269052	1.9519	0.707464	3.88991	2.15857	2.16634	6.32943
CLUG_04036	0.159227	7.28859	2.07001	0.150221	0.468042	0.278729	7.28859	6.39381	0.0114519	0.0691693		133.873	3.93007	177.185	6.24052	135.534	6.21503	149.821	13.9331	1.0124	0.845562
CLUG_02731	0.164528	7.72141	2.06902	0.150318	0.468042	0.0944446	7.72141	0.675937	0.410989	0.657207		223.234	11.6183	225.923	7.5826	203.874	20.1691	191.27	18.4243	0.913275	0.846618
CLUG_05324	0.246946	6.15346	2.06892	0.150328	0.468042	0.26455	6.15346	2.33501	0.126494	0.322844		86.1442	4.99459	90.1763	5.27708	53.391	3.24705	51.2969	11.2431	0.619787	0.568851
CLUG_04448	0.153974	7.30438	2.06861	0.150358	0.468042	0.199404	7.30438	3.46178	0.0628026	0.211482		156.286	9.83944	159.891	19.1603	166.378	8.97087	145.956	18.2928	1.06457	0.912846
CLUG_04219	-0.247026	7.98776	2.06346	0.150867	0.469038	-0.267887	7.98776	2.42742	0.119229	0.312586		277.109	25.1078	242.945	13.0611	262.064	12.9385	249.522	46.1515	0.945708	1.02707
CLUG_05686	0.163718	6.41688	2.06332	0.150881	0.469038	0.0392378	6.41688	0.116162	0.733235	0.876876		90.0177	3.60736	90.1763	6.1809	80.7131	7.50489	80.6149	6.31009	0.896635	0.89397
CLUG_01488	0.205048	8.92147	2.06283	0.15093	0.469038	0.113037	8.92147	0.627135	0.428408	0.672444		512.489	28.469	521.893	14.8282	463.858	8.10322	441.048	62.8904	0.905109	0.845094
CLUG_03031	0.251223	5.16617	2.05687	0.151521	0.470474	0.253441	5.16617	2.08006	0.149234	0.357447		45.3231	1.44612	44.0195	3.84868	28.2139	2.06605	25.6477	3.88926	0.622507	0.582645
CLUG_05606	-3.57057	0.235674	2.05648	0.15156	0.470474	-4.50128	0.235674	2.76146	0.0965602	0.276734		0.560723	1.15742	0.486009	0.97668	0.102185	0.169551	2.95727	5.44875	0.182238	6.08481
CLUG_05430	-0.218779	6.33753	2.0545	0.151757	0.470598	-0.366267	6.33753	5.94122	0.0147908	0.0823946		69.8429	8.44981	72.3874	3.27475	80.134	12.6702	89.2766	19.1555	1.14735	1.23332
CLUG_00128	-0.291594	4.84858	2.05435	0.151772	0.470598	-0.225403	4.84858	1.2254	0.268304	0.5121		26.482	2.63125	25.9204	1.57239	29.6235	2.76139	30.9506	6.48606	1.11863	1.19406
CLUG_03650	0.3103	4.79399	2.05238	0.151969	0.470598	0.332685	4.79399	2.35597	0.124804	0.320531		27.1767	2.38448	25.1219	2.56723	30.5824	2.13912	28.6536	7.24218	1.12532	1.14058
CLUG_05288	0.191185	7.60071	2.05214	0.151992	0.470598	0.160816	7.60071	1.45913	0.227068	0.462898		202.262	9.85317	169.739	6.00512	233.927	12.4071	183.429	25.995	1.15655	1.08066
CLUG_00195	-0.181096	6.73389	2.05177	0.152029	0.470598	0.235551	6.73389	3.62782	0.0568213	0.197609		106.151	6.90785	104.092	6.46162	104.848	21.8596	97.0756	7.04162	0.987723	0.932592
CLUG_01877	-1.23794	0.691344	2.05102	0.152104	0.470598	-0.988499	0.691344	1.46159	0.226677	0.462269		1.51793	0.327081	1.02971	0.48186	0.894318	0.475103	1.30269	0.492238	0.58917	1.2651
CLUG_04680	0.27908	5.09457	2.04784	0.152422	0.471321	0.193536	5.09457	1.02582	0.311142	0.558261		18.9077	2.44193	23.6106	1.7515	39.0694	4.5703	42.2468	6.05904	2.06633	1.78932
CLUG_00929	0.32185	5.84932	2.04641	0.152566	0.471505	0.400692	5.84932	3.17214	0.0749042	0.236052		75.5574	3.59125	68.3136	4.65662	50.7842	7.23847	39.7883	9.72568	0.672128	0.582436
CLUG_01230	0.315875	8.35346	2.04548	0.152658	0.471532	-0.0155294	8.35346	0.00493828	0.943976	0.975154		256.523	8.60338	272.776	13.6845	379.304	60.1319	391.225	87.5177	1.47863	1.43423
CLUG_00886	0.223256	5.19992	2.04283	0.152925	0.472096	0.133542	5.19992	0.749482	0.38664	0.635697		29.5945	1.49064	30.0696	1.67281	46.5292	3.85111	45.13	5.86793	1.57222	1.50085
CLUG_05793	-0.146029	8.03005	2.04098	0.153111	0.47219	-0.690927	8.03005	44.0144	3.25975e-11	5.53169e-09		269.151	20.9133	291.439	13.3615	226.775	60.2077	284.464	23.3366	0.842556	0.976065
CLUG_03159	-0.190911	7.29991	2.04085	0.153124	0.47219	0.0446493	7.29991	0.112726	0.737062	0.879935		159.743	6.01681	150.495	5.81811	162.861	13.5757	150.271	23.1718	1.01952	0.99851
CLUG_01946	-0.240301	5.41923	2.03932	0.153279	0.472405	0.54794	5.41923	11.4783	0.00070414	0.00966467		48.2992	3.44995	49.4368	4.22523	36.3935	11.1738	32.3233	5.18631	0.753502	0.653831
CLUG_04818	-0.690115	2.90926	2.03839	0.153372	0.472433	-0.541372	2.90926	1.58703	0.207752	0.43929		3.11348	1.49929	3.65979	1.52045	5.57789	1.94062	12.8171	3.75827	1.79153	3.50215
CLUG_05186	0.193896	5.33664	2.03464	0.153751	0.473181	-0.094756	5.33664	0.46737	0.4942	0.724327		43.7757	2.68568	40.4154	3.33211	38.7192	4.54305	36.5914	3.16605	0.88449	0.905383
CLUG_02784	0.189033	8.33745	2.03431	0.153784	0.473181	0.447766	8.33745	11.3496	0.000754648	0.0101154		481.366	53.5934	446.403	24.1271	224.824	26.2584	176.504	21.9351	0.467054	0.395392
CLUG_03037	-0.188794	6.71471	2.03116	0.154103	0.473903	-0.142596	6.71471	1.17335	0.278714	0.523759		103.454	3.99246	105.846	6.90065	101.985	6.70423	104.685	15.4519	0.985796	0.989032
CLUG_01820	0.190153	8.4312	2.02948	0.154273	0.474166	-0.147203	8.4312	1.21438	0.270466	0.514459		265.622	7.38517	272.612	6.9816	396.555	56.5735	418.841	52.3135	1.49293	1.5364
CLUG_04736	0.168784	9.0462	2.02704	0.154521	0.474501	-0.302619	9.0462	6.55055	0.0104852	0.0650243		356.729	30.3028	320.928	15.3271	743.704	85.4648	688.188	66.6952	2.08479	2.14437
CLUG_03879	0.36619	5.04309	2.02656	0.154571	0.474501	0.426559	5.04309	2.74237	0.0977198	0.278122		37.508	3.96515	37.3748	2.12197	29.5896	3.01492	27.5941	9.39204	0.788887	0.738308
CLUG_05320	0.151499	6.75245	2.02591	0.154637	0.474501	0.187554	6.75245	3.13726	0.0765222	0.239801		107.417	2.92279	102.299	4.8931	122.195	5.96325	106.532	6.47128	1.13758	1.04138
CLUG_00006	0.3184	4.66435	2.02019	0.15522	0.475742	0.619895	4.66435	7.82562	0.00515108	0.039953		25.4132	3.68628	27.5349	3.46186	22.9199	2.2754	21.7891	5.05757	0.90189	0.791327
CLUG_02983	0.207401	6.8391	2.0197	0.155269	0.475742	-0.256477	6.8391	3.10974	0.0778253	0.242265		87.3586	7.44561	86.4126	2.67662	137.682	15.5047	142.586	17.9156	1.57605	1.65006
CLUG_00632	-0.142298	6.84379	2.01921	0.155319	0.475742	-0.131435	6.84379	1.74682	0.186276	0.410527		119.504	5.46454	117.811	4.31406	102.367	7.16814	112.857	6.80839	0.856606	0.957945
CLUG_05815	-0.244444	6.48772	2.01861	0.155381	0.475742	-0.173983	6.48772	1.01657	0.313333	0.560595		94.4865	12.9767	95.6125	3.49258	80.7888	12.588	87.5993	10.1852	0.85503	0.916191
CLUG_05477	-0.231762	4.92645	2.01723	0.155523	0.475917	-0.22247	4.92645	1.81457	0.177961	0.398633		31.2859	3.62556	28.0738	3.06218	30.7	2.60348	31.9752	2.40328	0.981275	1.13897
CLUG_02319	-0.200531	6.01278	2.01497	0.155754	0.475962	-0.60169	6.01278	18.127	2.06646e-05	0.000635835		63.4014	7.06096	67.5987	3.53041	55.0725	6.70145	68.3796	9.86102	0.868632	1.01155
CLUG_02388	-0.281381	5.19009	2.01397	0.155857	0.475962	-0.244754	5.19009	1.54232	0.214273	0.44735		28.8812	3.72671	24.7786	3.15323	47.1697	4.26383	46.3257	6.08181	1.63323	1.86958
CLUG_01973	0.185861	6.3019	2.01312	0.155945	0.475962	0.0124281	6.3019	0.00886826	0.924973	0.967834		87.0566	7.28416	87.8712	7.65257	71.4765	5.88353	67.944	3.91652	0.821035	0.773223
CLUG_01308	0.125046	8.01701	2.0125	0.156008	0.475962	0.30108	8.01701	11.7048	0.000623385	0.00895118		311.536	9.80446	300.534	11.0959	234.635	11.8605	200.744	12.2803	0.753154	0.66796
CLUG_03081	0.182973	6.13921	2.01216	0.156043	0.475962	0.0472013	6.13921	0.139791	0.708489	0.862206		63.6832	7.40618	67.5318	3.9898	71.7412	7.34569	69.7746	3.72655	1.12653	1.03321
CLUG_00841	0.201315	7.55481	2.01211	0.156048	0.475962	-0.0967957	7.55481	0.464194	0.49567	0.724327		178.969	5.90044	179.069	4.77536	198.187	19.3062	197.368	30.2848	1.10738	1.10219
CLUG_03020	0.24808	6.59332	2.00654	0.156622	0.477249	0.0745978	6.59332	0.180278	0.671135	0.84293		106.108	7.65196	114.636	4.78536	76.9921	6.57933	78.3501	14.2642	0.725605	0.683468
CLUG_04768	0.202298	5.62642	2.00637	0.15664	0.477249	0.200574	5.62642	2.00528	0.156753	0.36914		54.6667	6.32073	53.1211	3.63589	43.5766	2.18048	42.3163	5.27419	0.797132	0.796601
CLUG_03400	-0.281203	4.74106	2.00499	0.156782	0.477423	-0.459061	4.74106	5.54382	0.0185461	0.0956383		15.4729	2.63018	14.5551	0.810072	35.4148	3.69611	42.5421	4.40891	2.28883	2.92283
CLUG_05423	-0.194923	6.20863	2.00206	0.157086	0.477893	-0.0552613	6.20863	0.161472	0.687805	0.851018		74.5115	4.74724	76.1664	5.43484	68.9231	3.19151	75.107	5.63428	0.925001	0.986091
CLUG_02146	0.278059	4.47476	2.00185	0.157107	0.477893	-0.291729	4.47476	2.13523	0.143949	0.350485		22.109	2.41385	23.0929	1.777	20.0162	3.84554	21.97	3.0137	0.905342	0.951376
CLUG_03423	0.286454	11.7386	1.99871	0.157433	0.478625	0.0060607	11.7386	0.000895294	0.97613	0.988665		2481.72	237.071	2665.33	124.757	4041.24	731.449	4330.67	550.629	1.6284	1.62482
CLUG_00769	0.20191	5.80326	1.99601	0.157714	0.479137	0.583274	5.80326	16.4229	5.06688e-05	0.0012724		73.3524	8.73237	76.0004	4.90003	39.0388	2.56405	30.9236	4.93686	0.532208	0.406887
CLUG_04428	-0.166051	7.85933	1.99544	0.157773	0.479137	-0.0154123	7.85933	0.0172713	0.895443	0.95423		257.933	8.39639	270.121	11.4224	186.423	15.8613	199.09	16.9386	0.722755	0.73704
CLUG_04260	-0.14527	6.24255	1.99349	0.157977	0.479495	-0.0563055	6.24255	0.303516	0.581686	0.784926		67.9677	3.07363	62.6837	3.75872	87.5848	3.24555	82.701	4.72987	1.28862	1.31934
CLUG_04479	0.149117	6.89622	1.99108	0.158228	0.479875	0.0537306	6.89622	0.253908	0.614337	0.808718		139.79	2.6761	144.322	6.26405	97.0274	9.30585	91.944	6.9788	0.694095	0.637075
CLUG_00260	0.154197	7.77461	1.99006	0.158334	0.479875	0.0332421	7.77461	0.0922855	0.761292	0.89304		208.304	11.2632	190.27	10.2303	259.877	18.1754	230.427	20.9659	1.24759	1.21106
CLUG_05776	0.925942	1.19568	1.98983	0.158359	0.479875	0.292913	1.19568	0.168903	0.681089	0.848308		1.54317	0.358825	1.68495	0.397322	2.39509	1.08842	2.11973	0.835766	1.55206	1.25804
CLUG_04071	-2.52911	0.25872	1.98724	0.158629	0.480435	-2.04071	0.25872	1.19789	0.273744	0.517027		0.515777	0.476571	0.469911	0.319916	0.164675	0.19197	2.69035	4.40239	0.319276	5.72523
CLUG_05610	-2.09075	0.660786	1.98438	0.15893	0.481086	-0.287176	0.660786	0.0380811	0.84528	0.930707		0.911973	1.26721	0.620717	0.591033	1.03169	0.518679	3.13235	4.29619	1.13127	5.04633
CLUG_03526	-0.185966	7.70235	1.9775	0.159654	0.483015	-0.060573	7.70235	0.209877	0.646864	0.828175		255.826	7.32652	221.915	8.62554	189.924	18.9858	173.327	18.7091	0.742393	0.78105
CLUG_01270	-0.251459	5.35199	1.97611	0.159801	0.483199	-0.184206	5.35199	1.05349	0.304704	0.552181		46.2892	3.42891	49.0799	3.46198	28.9235	1.27744	36.7378	5.44004	0.624844	0.748531
CLUG_01263	0.328967	5.9322	1.97246	0.160187	0.483856	1.2754	5.9322	30.3563	3.59541e-08	2.83582e-06		92.8321	9.9719	85.0273	5.63885	44.865	17.8636	21.7004	4.50546	0.483292	0.255217
CLUG_03697	-0.198789	5.82202	1.97239	0.160194	0.483856	-0.0641502	5.82202	0.196381	0.657658	0.834193		62.4694	9.30366	60.7438	5.68079	49.8826	5.75345	51.5405	3.90192	0.798512	0.848489
CLUG_02605	0.149186	6.79577	1.97161	0.160277	0.483856	0.193746	6.79577	3.413	0.0646847	0.214707		109.452	6.31873	107.649	6.34454	121.75	8.3649	108.458	6.49274	1.11236	1.00751
CLUG_02971	0.20515	8.2123	1.9706	0.160385	0.483919	0.451807	8.2123	9.58751	0.00195906	0.0204296		397.994	9.85922	414.656	18.5708	196.517	37.1572	170.224	23.5407	0.493769	0.410517
CLUG_04926	-0.387105	3.44955	1.96616	0.160857	0.484995	-0.38246	3.44955	1.97548	0.159868	0.373648		10.1459	1.39306	9.20881	0.852701	11.6335	1.36228	12.6595	1.83851	1.14662	1.37472
CLUG_02853	0.216939	6.52409	1.96561	0.160914	0.484995	0.205707	6.52409	1.78447	0.181602	0.404542		94.1671	2.99489	92.3788	4.79298	92.5542	5.79862	84.9798	13.2813	0.982873	0.919905
CLUG_01288	-0.249889	4.69192	1.96463	0.161019	0.485049	0.0664251	4.69192	0.145262	0.703105	0.859317		26.7563	1.28071	27.5556	2.15148	24.3245	3.3462	23.8834	3.96448	0.909113	0.866733
CLUG_04716	-0.152237	8.04072	1.96354	0.161135	0.485139	0.10217	8.04072	0.892592	0.344776	0.594322		298.405	9.92047	306.809	8.84745	215.96	24.306	211.309	19.3666	0.723716	0.688734
CLUG_01814	-0.796406	2.23084	1.96262	0.161234	0.485173	-0.157097	2.23084	0.0750039	0.784186	0.903403		2.81462	1.04934	2.92464	0.881626	4.53594	0.901391	7.12601	3.41341	1.61156	2.43655
CLUG_04518	-0.155211	6.0902	1.9569	0.161845	0.486641	-0.222479	6.0902	3.8705	0.049142	0.179866		71.2025	5.26458	72.5336	4.05002	59.0607	5.03108	68.8506	4.10237	0.829474	0.949223
CLUG_03364	0.243047	7.08017	1.95644	0.161895	0.486641	0.196653	7.08017	1.27427	0.258967	0.501639		151.744	7.34404	149.656	8.21524	124.504	7.25482	115.795	27.4093	0.820489	0.773741
CLUG_03609	-0.154896	7.31002	1.95434	0.16212	0.487057	0.0254695	7.31002	0.0530461	0.817845	0.918374		172.71	9.32046	165.005	6.97691	146.348	12.0009	143.435	8.27525	0.847362	0.869278
CLUG_01162	-1.9073	0.813672	1.95178	0.162395	0.487619	-0.662473	0.813672	0.238677	0.625163	0.815625		1.31732	1.24309	0.973036	0.629202	0.686493	0.370791	3.35312	4.97786	0.521129	3.44604
CLUG_04727	-0.214602	5.76592	1.94942	0.162649	0.488121	-0.368029	5.76592	5.83185	0.0157386	0.085486		53.5612	3.47223	49.7974	2.81208	57.955	3.49869	57.5491	8.07832	1.08203	1.15566
CLUG_04113	-0.164565	7.4216	1.94798	0.162805	0.488192	0.0145726	7.4216	0.0154904	0.900951	0.957146		190.174	8.43776	191.926	8.53164	150.122	25.3116	148.653	7.10027	0.789391	0.774537
CLUG_04484	-0.953871	6.67166	1.94691	0.162921	0.488192	-0.829411	6.67166	1.47475	0.224598	0.459367		58.7201	4.91311	54.1791	5.08568	104.02	42.7025	209.479	285.624	1.77145	3.86643
CLUG_02070	0.204524	5.69332	1.94678	0.162934	0.488192	-0.0979057	5.69332	0.440511	0.506876	0.73214		49.3992	2.96672	49.8512	2.72211	53.024	7.92421	53.8691	5.67142	1.07338	1.0806
CLUG_03550	-0.216536	5.91608	1.94575	0.163045	0.488264	0.283375	5.91608	3.43413	0.0638623	0.213615		82.3943	4.20902	71.0697	7.17888	51.517	10.3701	40.1168	3.91241	0.62525	0.564472
CLUG_04383	-0.159421	8.27597	1.94336	0.163304	0.488778	-0.0851592	8.27597	0.555159	0.456217	0.696895		344.58	17.4998	333.355	9.1991	282.158	7.66804	276.349	33.4132	0.818848	0.828992
CLUG_04078	-3.0859	0.938795	1.93969	0.163703	0.489709	-0.985101	0.938795	0.197751	0.656543	0.834044		1.61669	3.2898	1.06202	1.92469	0.358793	0.299828	4.9464	11.6242	0.22193	4.65753
CLUG_01111	-2.49889	0.057923	1.93875	0.163804	0.489751	-1.42297	0.057923	0.629094	0.427688	0.672012		0.717908	0.499755	0.417331	0.602529	0.358489	0.344118	1.87902	2.82167	0.499351	4.50247
CLUG_03792	-0.173392	7.44293	1.92822	0.164953	0.492754	0.357548	7.44293	8.54539	0.00346399	0.0305005		208.312	24.3772	154.578	20.0006	195.369	62.4933	139.658	32.8245	0.937866	0.903478
CLUG_03552	0.162701	6.29311	1.92793	0.164985	0.492754	0.0076237	6.29311	0.00426214	0.947947	0.977504		84.8753	3.75878	82.2773	5.42913	73.8344	2.54446	70.7399	7.61982	0.869916	0.859774
CLUG_01030	0.3826	3.6977	1.92368	0.165451	0.49355	-0.220055	3.6977	0.559128	0.454612	0.695771		14.6795	1.80588	15.151	1.08155	10.2132	3.42728	11.5417	2.39622	0.695747	0.761776
CLUG_03468	0.331162	9.70055	1.92315	0.16551	0.49355	0.264845	9.70055	1.22995	0.267417	0.51123		840.599	21.8384	873.561	40.2382	821.058	54.8957	762.087	180.892	0.976754	0.872391
CLUG_03643	0.142992	9.70018	1.9221	0.165625	0.49355	0.0610541	9.70018	0.350657	0.553741	0.765667		866.091	35.9664	880.217	22.9628	819.432	28.1275	758.976	54.0174	0.946127	0.86226
CLUG_01655	0.34632	4.23547	1.92167	0.165673	0.49355	0.242572	4.23547	0.944159	0.331211	0.579257		17.3786	0.932179	17.3098	1.41333	19.8862	3.2868	19.9465	5.21785	1.14429	1.15232
CLUG_00007	-0.229842	5.39483	1.9215	0.165692	0.49355	0.0360993	5.39483	0.0488989	0.824991	0.921113		40.4751	2.27038	39.4894	4.0659	42.9313	5.9578	44.1752	4.67749	1.06068	1.11866
CLUG_04224	-0.318085	4.39237	1.92038	0.165815	0.493654	-0.487404	4.39237	4.56613	0.0326102	0.138251		19.6998	2.87337	18.173	2.53767	21.0024	2.69982	23.6018	2.80095	1.06612	1.29873
CLUG_01262	0.154378	6.76868	1.91869	0.166001	0.493786	0.0555416	6.76868	0.245948	0.619943	0.81114		109.332	6.44908	112.79	6.19205	106.886	8.27692	105.44	8.37049	0.977624	0.934829
CLUG_03842	0.235657	5.06775	1.91804	0.166073	0.493786	-0.100351	5.06775	0.347615	0.555466	0.765971		30.1413	2.44902	33.9894	3.43147	31.806	3.47678	33.5391	4.17169	1.05523	0.98675
CLUG_04027	0.188454	9.6858	1.91501	0.166408	0.493786	0.0112147	9.6858	0.00681018	0.93423	0.97171		474.057	35.136	610.245	27.7249	872.286	52.7067	1046.66	116.394	1.84005	1.71515
CLUG_03956	-0.725302	3.79924	1.91405	0.166514	0.493786	-0.0208611	3.79924	0.00208429	0.963586	0.982903		3.85003	0.936854	3.58093	1.48217	6.46948	3.29765	7.67302	3.47634	1.68037	2.14274
CLUG_05850	0.127838	8.36225	1.91338	0.166589	0.493786	0.181488	8.36225	3.87311	0.0490654	0.179703		300.705	7.23489	315.748	5.70412	351.49	11.2811	347.161	25.5102	1.16889	1.09949
CLUG_03952	-1.14542	3.32904	1.91332	0.166595	0.493786	-1.26554	3.32904	2.2778	0.131238	0.33135		3.50127	2.93663	2.23016	2.30889	16.5088	6.96001	22.4205	15.8263	4.71508	10.0533
CLUG_00543	0.168151	6.92388	1.91295	0.166636	0.493786	0.4225	6.92388	12.3275	0.000446323	0.00697058		142.087	6.69252	148.951	7.4297	105.345	13.0819	92.9722	10.738	0.74141	0.62418
CLUG_05543	-2.07117	0.484324	1.9125	0.166686	0.493786	-1.18731	0.484324	0.616437	0.432374	0.676529		0.673434	0.422675	0.584126	0.527601	0.316584	0.195285	2.88152	3.29875	0.470103	4.93306
CLUG_04779	0.379701	9.03041	1.91216	0.166724	0.493786	0.597642	9.03041	4.73542	0.0295476	0.128999		746.747	23.0731	777.234	76.9037	291.803	65.2316	247.455	62.8213	0.390765	0.318379
CLUG_02670	0.159447	8.62536	1.912	0.166741	0.493786	-0.334701	8.62536	8.38485	0.0037836	0.0323978		304.363	10.4968	356.924	25.8857	395.082	65.5006	481.127	47.6467	1.29806	1.34798
CLUG_04281	-0.303019	5.09189	1.91084	0.16687	0.493906	-0.863444	5.09189	15.2649	9.34392e-05	0.00204398		29.1719	2.97183	25.1223	3.32578	39.9537	8.70219	45.4881	8.52976	1.3696	1.81067
CLUG_00798	0.169963	7.07834	1.90799	0.167187	0.494497	0.340928	7.07834	7.63739	0.00571707	0.0427445		157.671	13.3327	170.72	8.78696	108.264	6.24286	99.6156	9.98545	0.686641	0.583504
CLUG_00347	-0.224673	7.98359	1.90746	0.167246	0.494497	0.102162	7.98359	0.393896	0.530259	0.747996		339.451	24.7517	347.604	9.15461	169.588	27.1436	164.442	28.8155	0.499595	0.473072
CLUG_04790	-0.340318	4.63133	1.90648	0.167355	0.494557	0.122495	4.63133	0.284557	0.59373	0.792017		12.7392	2.85666	12.8327	1.56588	29.4946	9.98116	28.2641	4.79646	2.31526	2.20251
CLUG_03681	-0.145404	8.47939	1.90398	0.167633	0.495043	0.2496	8.47939	5.65953	0.0173607	0.0916194		415.703	17.653	449.405	13.3386	276.401	41.1003	273.051	20.5611	0.6649	0.607584
CLUG_05812	2.28223	-0.184776	1.90342	0.167696	0.495043	1.59055	-0.184776	0.928171	0.335339	0.583379		0.531105	0.358223	0.739169	0.567059	0.430607	0.230657	0.510106	0.657075	0.810775	0.690108
CLUG_02377	-0.204806	6.08	1.90079	0.16799	0.495649	0.309772	6.08	4.39363	0.0360734	0.147532		84.1277	8.7025	88.5165	6.19749	50.1976	10.7641	47.9532	5.80091	0.596683	0.541743
CLUG_00891	-0.137644	8.11705	1.8977	0.168336	0.496408	-0.0214645	8.11705	0.0461606	0.829884	0.924649		287.979	12.1303	306.328	6.74731	246.496	10.7917	263.968	21.8556	0.855954	0.861715
CLUG_05847	-0.784687	6.36674	1.8961	0.168515	0.49664	-0.337666	6.36674	0.351251	0.553406	0.765432		82.9655	30.481	80.8572	19.9962	52.303	1.66597	113.143	130.423	0.630418	1.39929
CLUG_03462	-2.19247	1.06425	1.89542	0.168592	0.49664	-1.70877	1.06425	1.03652	0.308633	0.555559		1.42207	2.06188	1.22504	1.37835	0.700457	0.491348	4.92833	8.49424	0.492563	4.023
CLUG_05667	-0.236361	11.2762	1.89103	0.169086	0.49757	0.371457	11.2762	4.67334	0.0306343	0.13176		3388.43	88.0666	3491.71	129.237	1583.78	414.637	1419	205.908	0.467408	0.406392
CLUG_04850	-0.921124	2.6747	1.89085	0.169106	0.49757	0.0033206	2.6747	3.29291e-05	0.995421	0.997202		4.8663	1.82628	4.60053	1.69489	5.51278	1.06696	9.70733	6.40023	1.13285	2.11005
CLUG_04979	0.153736	9.22275	1.88984	0.16922	0.49757	0.242776	9.22275	4.72165	0.0297851	0.129186		682.597	15.4559	548.529	20.5431	777	41.7921	518.112	53.8126	1.1383	0.944548
CLUG_04750	-0.162341	5.92609	1.88946	0.169263	0.49757	-0.273394	5.92609	5.20051	0.0225802	0.108727		54.346	4.28971	60.131	3.4247	55.1159	5.54624	71.646	4.86768	1.01417	1.1915
CLUG_01808	0.213829	5.20749	1.88527	0.169737	0.498122	0.0366787	5.20749	0.0555834	0.813618	0.916015		34.1582	2.09667	34.7516	2.44568	38.1444	2.0686	38.5886	4.40115	1.1167	1.11041
CLUG_04237	-0.183271	6.18413	1.88522	0.169742	0.498122	-0.188766	6.18413	2.01218	0.156041	0.368084		71.7152	5.41948	74.4202	3.84943	69.8492	4.1106	75.5338	8.5184	0.973981	1.01496
CLUG_05674	-0.150011	7.61507	1.88492	0.169776	0.498122	-0.329991	7.61507	9.14999	0.00248719	0.0242231		176.198	5.35588	177.739	7.75153	204.511	12.8346	219.896	22.768	1.16069	1.23718
CLUG_01425	-0.148413	7.12798	1.88465	0.169806	0.498122	0.210665	7.12798	3.81736	0.050724	0.18406		162.191	13.4706	170.234	4.01468	116.729	11.9834	112.636	11.2739	0.7197	0.661657
CLUG_05224	0.356881	3.74439	1.88168	0.170144	0.498494	-0.0825979	3.74439	0.098317	0.753859	0.888969		12.6247	0.837718	12.0949	1.1865	14.4118	2.53015	13.6824	3.34646	1.14156	1.13125
CLUG_01981	-0.208595	6.78703	1.88145	0.17017	0.498494	0.347475	6.78703	5.31872	0.0210975	0.103972		135.714	6.50625	138.236	5.32805	79.9922	19.4401	81.4396	9.63712	0.589417	0.589134
CLUG_05443	0.201907	6.84788	1.88118	0.1702	0.498494	0.382888	6.84788	6.76993	0.00927064	0.0597417		152.479	5.16671	161.338	7.73123	73.5869	11.6599	68.031	11.2939	0.482604	0.421669
CLUG_02665	-0.129372	7.27399	1.87686	0.170692	0.499555	0.00883278	7.27399	0.00894398	0.924654	0.967834		151.574	6.18115	143.269	6.66782	165.59	10.5384	157.073	11.7268	1.09247	1.09636
CLUG_02338	0.219921	6.02742	1.87643	0.170741	0.499555	0.402486	6.02742	6.21847	0.0126424	0.0738244		88.6042	6.21274	91.2419	3.2613	41.8769	7.94971	38.1553	7.47389	0.472628	0.418177
CLUG_00153	-0.136744	8.09245	1.87409	0.171007	0.500034	-0.0655305	8.09245	0.436877	0.508634	0.732971		270.579	16.5478	275.225	14.8206	265.613	21.3461	276.184	20.9001	0.981647	1.00349
CLUG_02261	0.181461	8.04914	1.87343	0.171083	0.500034	-0.213907	8.04914	2.61226	0.106041	0.292238		174.817	13.848	188.001	8.62512	305.812	34.3052	359.831	41.9781	1.74933	1.91398
CLUG_03172	0.152691	8.52695	1.87163	0.171288	0.500372	0.0599046	8.52695	0.289251	0.590701	0.790235		367.466	25.3429	344.631	12.4881	425.97	5.19585	365.751	34.5141	1.15921	1.06128
CLUG_04504	0.243547	4.7393	1.86942	0.171542	0.500852	0.314312	4.7393	3.11603	0.0775253	0.241997		26.5419	2.60298	24.6356	1.95945	30.0614	2.62174	25.7378	2.55205	1.1326	1.04474
CLUG_01534	-0.183476	5.75123	1.86572	0.171966	0.501829	-0.169965	5.75123	1.6062	0.205027	0.435939		56.8584	1.56054	54.8464	3.4435	50.2993	1.73667	52.6051	6.73167	0.884642	0.959135
CLUG_04632	-0.26083	6.48813	1.86292	0.172288	0.502506	0.00456538	6.48813	0.000561595	0.981094	0.99035		117.964	8.77965	127.69	6.1779	54.4685	11.3187	57.4984	13.0709	0.46174	0.450297
CLUG_04789	0.140067	7.1519	1.86207	0.172386	0.502529	0.0484634	7.1519	0.223423	0.636444	0.822165		141.061	4.13189	127.614	4.96834	159.147	11.229	147.789	11.7483	1.12821	1.15809
CLUG_01317	-0.267998	4.91007	1.86023	0.172598	0.502887	-0.717675	4.91007	13.8168	0.000201522	0.00389145		14.097	1.67802	11.4325	1.97455	49.7616	9.56245	53.0529	6.39224	3.52993	4.64052
CLUG_02126	0.188313	13.1027	1.85688	0.172985	0.503752	0.0307095	13.1027	0.0494023	0.824107	0.921065		8003.41	732.113	8304.52	338.374	9874.51	288.665	9229.43	904.692	1.23379	1.11137
CLUG_05789	0.189094	5.80134	1.85356	0.173369	0.50461	0.208043	5.80134	2.30504	0.128955	0.327208		46.9447	2.83721	50.0489	5.01544	62.4032	5.4251	56.7459	4.27134	1.32929	1.13381
CLUG_05831	-0.207235	5.29095	1.85228	0.173519	0.504735	0.254897	5.29095	2.82738	0.0926692	0.269583		52.2708	5.99939	49.7226	3.43086	27.0651	3.57664	25.7178	3.27963	0.517787	0.517226
CLUG_04959	0.166102	7.55254	1.85164	0.173593	0.504735	0.785128	7.55254	42.9577	5.59357e-11	8.70111e-09		225.175	18.8548	193.319	13.3421	199.58	65.2877	129.119	13.0706	0.886335	0.667909
CLUG_02065	-0.450212	3.50835	1.85012	0.17377	0.504786	-0.277686	3.50835	0.718078	0.396775	0.643577		9.40702	1.01663	7.23063	0.832669	13.5022	2.61425	15.218	3.9477	1.43533	2.10466
CLUG_00385	-0.17822	5.57397	1.84944	0.173848	0.504786	-0.375668	5.57397	8.18757	0.00421783	0.0347862		51.6102	4.08078	41.7798	2.2778	49.7828	3.51867	49.4324	3.90347	0.964593	1.18317
CLUG_05032	0.293373	6.27894	1.84857	0.17395	0.504786	0.3956	6.27894	3.41736	0.0645141	0.214707		54.1105	2.9188	44.8468	3.44473	120.046	12.01	89.7903	20.3016	2.21854	2.00216
CLUG_01057	0.138375	6.65646	1.84839	0.173971	0.504786	0.177941	6.65646	3.26778	0.0706532	0.228045		98.443	11.4452	98.9479	4.59076	106.369	13.6375	97.4436	3.97621	1.08052	0.984797
CLUG_03479	0.247125	5.07411	1.84569	0.174286	0.505322	0.272493	5.07411	2.16621	0.141073	0.346265		40.8383	4.34596	40.7464	3.637	27.096	2.37401	24.4874	5.00384	0.663495	0.60097
CLUG_02059	-0.168571	7.72195	1.84526	0.174336	0.505322	-0.13069	7.72195	1.11639	0.290696	0.536022		203.44	8.89747	205.107	12.5907	219.193	9.04598	222.266	36.2384	1.07744	1.08366
CLUG_02360	-1.17465	2.16229	1.84143	0.174783	0.505931	0.154402	2.16229	0.0373345	0.846786	0.930887		0.953729	0.786919	1.34075	0.770545	4.01568	2.32785	6.92086	2.78617	4.21051	5.16195
CLUG_04566	0.15805	6.26207	1.84031	0.174914	0.505931	0.483801	6.26207	18.0632	2.13689e-05	0.000639925		63.4719	3.11648	59.997	1.35026	105.61	16.5097	80.2083	6.80172	1.66388	1.33687
CLUG_04961	0.142357	7.73464	1.83969	0.174987	0.505931	0.0140192	7.73464	0.0179529	0.893412	0.953154		208.649	13.3266	198.135	8.01371	243.975	9.39812	213.241	13.2015	1.16931	1.07624
CLUG_02345	-0.203961	7.43014	1.83962	0.174996	0.505931	-0.273732	7.43014	3.3115	0.0687966	0.224642		174.592	9.12051	181.29	8.25541	154.752	10.0406	173.966	29.5897	0.886361	0.959601
CLUG_05285	-0.175351	5.81296	1.83876	0.175096	0.505931	-0.208287	5.81296	2.64411	0.103934	0.288652		51.7445	3.27552	47.7257	3.89301	59.6339	5.82302	62.7073	6.876	1.15247	1.31391
CLUG_01714	-0.170502	6.11015	1.83851	0.175126	0.505931	-0.512571	6.11015	17.329	3.14352e-05	0.000875807		49.4484	4.74064	52.2229	4.91701	76.3621	6.01294	91.8946	7.63054	1.54428	1.75966
CLUG_03138	0.253983	5.68816	1.83806	0.175178	0.505931	-0.33722	5.68816	3.49533	0.0615422	0.209004		28.643	7.03097	25.1298	4.67141	69.3009	7.81478	67.2234	9.36079	2.41947	2.67505
CLUG_00771	-0.29514	7.19853	1.83435	0.175614	0.506927	0.142938	7.19853	0.438861	0.507673	0.732535		146.434	23.7469	119.671	17.611	164.06	70.8962	150.839	17.3324	1.12036	1.26044
CLUG_04031	-0.133645	7.48743	1.83049	0.17607	0.507901	-0.0851563	7.48743	0.746678	0.38753	0.636065		177.64	6.10541	190.716	8.46533	161.189	4.08967	183.21	11.7406	0.907392	0.960641
CLUG_05318	0.160912	6.25584	1.82996	0.176133	0.507901	0.261091	6.25584	4.97564	0.0257066	0.118191		68.5252	2.44634	73.3402	5.69032	77.2404	6.99721	80.5264	7.69054	1.12718	1.09798
CLUG_04570	0.275778	5.81097	1.82708	0.176473	0.507908	0.464555	5.81097	5.15965	0.0231176	0.110743		61.1865	7.4525	61.5786	2.5902	53.3494	6.22155	46.0747	8.68915	0.871915	0.748227
CLUG_02368	0.137407	7.38437	1.82681	0.176504	0.507908	-0.0648603	7.38437	0.409975	0.521982	0.742528		174.539	14.2818	176.617	6.53745	158.224	5.87357	156.262	9.63062	0.906528	0.884746
CLUG_05731	0.191393	6.40753	1.82632	0.176563	0.507908	-0.37472	6.40753	7.08839	0.00775848	0.0529157		66.2626	6.4889	56.3722	3.38546	113.349	16.687	108.037	12.4003	1.71061	1.9165
CLUG_05894	-0.195536	6.94074	1.82501	0.176718	0.507908	0.0134343	6.94074	0.00878507	0.925325	0.967897		136.636	7.43183	133.813	10.7983	104.185	14.9954	106.547	16.4196	0.762498	0.796239
CLUG_01171	-0.265397	4.39904	1.82488	0.176734	0.507908	-0.407812	4.39904	4.44125	0.0350805	0.145196		22.2987	2.21006	20.7124	2.45978	20.7094	1.50139	20.2961	2.25593	0.928728	0.979901
CLUG_03926	0.185578	6.56257	1.82453	0.176775	0.507908	0.326956	6.56257	5.6712	0.0172456	0.0911949		120.673	2.1139	129.406	4.62529	63.519	8.8325	60.175	10.6172	0.526373	0.465008
CLUG_04451	0.228467	4.92958	1.82403	0.176834	0.507908	0.256672	4.92958	2.45572	0.117097	0.309259		28.6236	2.5614	28.91	2.48494	33.4975	4.53691	30.348	3.93382	1.17028	1.04974
CLUG_02883	-0.210147	5.60477	1.82332	0.176919	0.507908	0.0167207	5.60477	0.0118866	0.913182	0.96189		53.2556	4.47281	57.0195	4.04131	38.9627	4.1023	41.7891	4.32456	0.731617	0.73289
CLUG_02647	-0.200353	5.35747	1.82293	0.176965	0.507908	-0.30246	5.35747	4.03204	0.0446439	0.16961		43.6541	3.77324	36.1143	2.66976	40.3105	4.17351	41.0577	3.97696	0.923406	1.13688
CLUG_04019	-0.184925	6.05393	1.82204	0.177071	0.507908	-0.197047	6.05393	2.05221	0.151985	0.362641		62.2577	6.5832	62.0825	5.4018	68.4894	4.15827	72.7882	6.03545	1.1001	1.17244
CLUG_00208	-0.165332	8.07189	1.82151	0.177133	0.507908	0.116161	8.07189	0.92061	0.337315	0.585674		349.704	42.2424	338.632	25.6877	181.355	42.1747	164.62	17.5791	0.518597	0.486134
CLUG_02125	-0.208955	6.38004	1.82003	0.17731	0.508033	-0.250137	6.38004	2.60066	0.106819	0.293806		82.9792	6.95324	79.0039	3.58724	85.8179	8.50153	84.356	15.0819	1.03421	1.06775
CLUG_01835	-1.19133	1.80341	1.81962	0.177358	0.508033	0.117618	1.80341	0.0191882	0.889828	0.951143		2.03196	1.76097	2.18461	0.688791	2.25752	0.783156	5.92062	4.53785	1.111	2.71015
CLUG_03826	-0.32291	5.09644	1.81716	0.177652	0.508614	-0.203738	5.09644	0.752938	0.385547	0.63504		5.5724	1.88907	5.54249	0.820431	54.4575	6.25478	72.8943	4.83155	9.77272	13.1519
CLUG_05425	-0.156507	6.37286	1.81144	0.178335	0.51031	0.181869	6.37286	2.50999	0.113127	0.303047		85.1585	6.27717	85.9234	5.0526	78.5462	8.42001	78.1028	4.26625	0.922352	0.908982
CLUG_01546	0.14283	7.23453	1.81011	0.178495	0.510493	0.134502	7.23453	1.61218	0.204186	0.435224		167.845	9.81681	156.002	7.42891	153.088	9.44964	129.839	12.2219	0.912079	0.832294
CLUG_02822	-0.205559	6.82907	1.80939	0.178581	0.510493	0.00331336	6.82907	0.00046953	0.982712	0.991387		134.484	4.05284	139.965	7.47184	86.1258	8.37073	91.8325	16.0572	0.640415	0.65611
CLUG_01438	-0.174823	7.29295	1.80729	0.178834	0.510607	-0.0609138	7.29295	0.218801	0.639955	0.824039		181.817	18.2782	174.409	8.52344	135.63	8.18234	129.948	14.2196	0.745967	0.745076
CLUG_05352	-0.196195	6.0302	1.80715	0.178851	0.510607	-0.14362	6.0302	0.997968	0.317803	0.565162		68.9933	4.40398	72.954	4.65719	56.4567	6.15842	61.4854	9.41561	0.818293	0.842796
CLUG_02231	-0.258271	6.73821	1.80678	0.178895	0.510607	-0.19706	6.73821	1.04846	0.305862	0.552542		134.164	18.3247	142.163	8.08066	70.39	10.2421	77.7827	17.3526	0.524655	0.547139
CLUG_04560	0.135195	8.37246	1.80558	0.179039	0.510664	0.00861923	8.37246	0.00732025	0.931817	0.97024		349.986	11.4308	353.414	15.2878	317.119	22.4535	301.22	21.0391	0.906091	0.852313
CLUG_05379	0.30328	4.50231	1.8051	0.179097	0.510664	0.118867	4.50231	0.288708	0.591049	0.790324		21.9378	3.65064	26.2738	5.8715	17.5508	2.70392	20.3577	3.19912	0.800026	0.774827
CLUG_05808	0.1643	6.55678	1.80225	0.179441	0.511384	0.232064	6.55678	3.69813	0.0544733	0.192582		95.0264	6.82001	100.701	5.85176	78.9616	6.20302	80.5269	9.20719	0.830944	0.799663
CLUG_00559	0.173716	7.79365	1.79954	0.179768	0.511537	-0.0575414	7.79365	0.196686	0.657409	0.834193		187.021	5.50804	187.634	6.63049	262.113	32.0411	259.836	31.9992	1.40151	1.38481
CLUG_04389	-0.337679	3.78666	1.79883	0.179854	0.511537	0.0728369	3.78666	0.0835383	0.772559	0.896966		14.6278	1.63978	15.2454	1.61123	10.974	0.928201	13.0764	2.5184	0.750218	0.857726
CLUG_01464	-0.238407	5.03713	1.79854	0.179889	0.511537	-0.125098	5.03713	0.504002	0.477747	0.713694		33.6368	2.59747	35.0267	4.80004	29.681	2.81579	31.6203	3.57863	0.882398	0.902749
CLUG_01201	0.375175	4.63118	1.7977	0.17999	0.511537	0.450965	4.63118	2.61098	0.106126	0.292329		24.9898	3.04152	22.6209	2.78103	27.0803	2.02255	23.7429	7.52788	1.08365	1.0496
CLUG_04894	-0.235609	5.77858	1.79668	0.180115	0.511537	-0.29247	5.77858	2.78221	0.0953167	0.274678		42.0005	2.63222	42.1453	4.30346	57.1106	2.80908	75.3649	11.3449	1.35976	1.78821
CLUG_03559	0.211904	5.31781	1.79665	0.180118	0.511537	0.0738714	5.31781	0.219867	0.639141	0.823862		43.4925	2.56295	44.4003	4.43181	35.5148	3.22222	33.9488	3.43086	0.816572	0.764607
CLUG_05217	0.12405	6.90481	1.79652	0.180134	0.511537	0.203012	6.90481	4.85038	0.0276401	0.123754		128.206	6.12526	123.404	8.5996	126.763	2.29715	107.194	5.20416	0.988748	0.868638
CLUG_02835	-0.494557	3.30129	1.7952	0.180294	0.511733	-0.65216	3.30129	3.05594	0.0804424	0.247833		9.98774	2.12383	9.56956	1.13466	8.99606	2.49973	10.5209	2.81596	0.90071	1.09941
CLUG_05481	-0.201116	5.75914	1.78722	0.181266	0.513357	-0.456087	5.75914	9.08819	0.00257266	0.0248552		42.1167	1.23576	42.4955	2.92451	60.2294	8.80918	70.3076	6.73229	1.43006	1.65447
CLUG_05681	-0.122044	8.00581	1.7857	0.181451	0.513357	-0.289401	8.00581	9.94541	0.00161251	0.018024		253.418	10.2001	257.567	6.85477	240.832	21.4202	272.356	16.8499	0.950334	1.05742
CLUG_04493	-0.142717	6.41861	1.78569	0.181452	0.513357	0.123927	6.41861	1.39717	0.237198	0.475672		76.2822	3.46178	82.7178	4.86577	81.9479	7.54217	91.8118	3.92672	1.07427	1.10994
CLUG_03381	-0.295997	4.55925	1.78563	0.181459	0.513357	-0.34176	4.55925	2.40849	0.120679	0.315353		23.738	2.31321	21.536	1.70296	24.4144	1.75714	24.5844	5.86882	1.0285	1.14155
CLUG_02866	-0.212282	4.99728	1.78542	0.181485	0.513357	-0.586679	4.99728	13.128	0.000290921	0.00520498		33.1858	1.91719	31.4104	2.81166	28.1613	5.03629	33.8042	2.22366	0.848594	1.07621
CLUG_03336	0.198088	6.18953	1.78498	0.181539	0.513357	-0.122261	6.18953	0.666405	0.414308	0.659876		61.9375	4.07042	73.2005	3.80866	70.3128	10.2579	82.8984	12.0616	1.13522	1.13248
CLUG_04329	-0.163094	5.84773	1.7845	0.181598	0.513357	-0.175134	5.84773	2.04763	0.152444	0.363425		58.849	3.05702	58.1544	3.90609	53.0427	5.24612	56.0079	3.56031	0.901337	0.96309
CLUG_00369	-0.269423	4.53341	1.78417	0.181638	0.513357	-0.0447526	4.53341	0.0513108	0.820798	0.919781		22.5732	1.81796	19.4174	2.10933	27.0483	2.61468	24.1852	2.5354	1.19825	1.24554
CLUG_04881	0.972747	1.62478	1.78373	0.181692	0.513357	0.559967	1.62478	0.587286	0.443471	0.686032		1.97914	0.395234	2.23936	0.924295	3.54848	1.34409	3.44227	0.939741	1.79294	1.53716
CLUG_00869	-0.17744	8.28879	1.78224	0.181875	0.513615	-0.0282938	8.28879	0.0455285	0.831035	0.924699		379.656	16.712	368.348	14.4641	250.673	29.0137	240.161	31.6127	0.660263	0.651994
CLUG_04888	-0.184071	6.23439	1.77747	0.18246	0.514736	-0.161939	6.23439	1.40488	0.235908	0.473742		70.3358	3.7071	72.0075	4.45044	72.564	7.45607	83.034	7.97325	1.03168	1.15313
CLUG_00178	-0.232928	12.1982	1.77538	0.182718	0.514736	0.129184	12.1982	0.546312	0.459829	0.699697		5693.18	444.801	5878.58	257.093	3631	485.713	3541.07	603.871	0.63778	0.602369
CLUG_05260	0.273548	6.01718	1.77477	0.182793	0.514736	0.192309	6.01718	0.866785	0.351847	0.601635		69.4323	6.38605	77.7621	3.57397	49.4635	4.03997	52.8695	13.0404	0.712398	0.679889
CLUG_00177	-0.128588	7.82907	1.77395	0.182894	0.514736	-0.00666011	7.82907	0.0048591	0.944427	0.975228		178.328	3.25055	177.394	10.5624	262.808	21.5627	261.241	14.9029	1.47374	1.47266
CLUG_05317	-0.173942	6.79599	1.77222	0.183108	0.514736	-0.337536	6.79599	6.67042	0.00980259	0.0619889		109.294	6.10608	116.317	8.88416	97.1599	6.84449	116.842	9.78009	0.888976	1.00451
CLUG_00197	0.336677	6.88635	1.77203	0.183131	0.514736	0.108804	6.88635	0.184504	0.66753	0.840227		146.766	10.8947	138.725	9.23056	96.5542	14.8888	86.9368	22.2175	0.657879	0.626684
CLUG_01576	0.150244	8.02452	1.77198	0.183138	0.514736	0.154957	8.02452	1.87931	0.170412	0.386527		290.001	11.7985	281.817	9.03509	256.129	10.111	223.341	21.688	0.883203	0.792504
CLUG_04571	0.156786	6.93117	1.77189	0.183149	0.514736	-0.133569	6.93117	1.31031	0.252339	0.495998		113.85	13.0254	129.533	5.07331	113.033	7.31034	123.072	11.3366	0.992831	0.950123
CLUG_00071	-0.187227	6.45091	1.77119	0.183235	0.514736	-0.0369508	6.45091	0.0697331	0.791726	0.907363		89.1743	7.1551	89.8542	4.33447	83.2411	6.45992	86.0043	8.53185	0.933465	0.957154
CLUG_03591	-0.174442	5.84325	1.77103	0.183254	0.514736	-0.0501813	5.84325	0.150694	0.697873	0.856662		45.1758	3.44697	43.3804	4.0894	70.0121	3.81174	72.7847	3.38205	1.54977	1.67782
CLUG_00868	-0.11871	7.54517	1.7708	0.183283	0.514736	0.105989	7.54517	1.41772	0.233779	0.471941		200.605	11.1693	179.289	10.5399	203.842	10.312	178.538	8.45938	1.01614	0.995809
CLUG_00490	-0.17977	6.42359	1.76528	0.183967	0.516399	-0.250032	6.42359	3.48444	0.0619484	0.209868		89.2686	9.53044	78.6571	5.63282	89.5051	7.44235	92.6099	8.63601	1.00265	1.17739
CLUG_00909	0.295355	4.11433	1.76297	0.184254	0.516696	0.44368	4.11433	4.0366	0.0445234	0.16961		17.7802	1.61481	17.4493	1.30451	17.745	1.77419	15.4076	3.27092	0.998022	0.882993
CLUG_05895	-0.153095	5.91647	1.76295	0.184258	0.516696	-0.0570388	5.91647	0.241607	0.623048	0.814251		55.0676	5.29093	56.2871	3.30654	63.1941	3.33083	67.598	3.60824	1.14757	1.20095
[truncated: 3,604 more rows]

## Sheet: Sheet B - H2O2 effect
	Linear Model Analysis						Control (YPD)		0.5 mM H2O2
Gene Name	log2FC	logCPM	LR	PValue	FDR		Avg CPM	stdev	Avg CPM	stdev
CLUG_02348	-3.43955	7.97291	1087.89	1.41376e-238	7.91706e-235		449.032	337.172	48.2423	35.2769
CLUG_02395	3.34539	6.31601	823.729	3.74194e-181	1.04774e-177		17.3471	6.61211	144.519	42.9128
CLUG_03238	3.30399	6.29116	781.728	5.06617e-172	9.45686e-169		19.982	1.97224	139.262	44.9493
CLUG_00983	-2.63887	8.34865	780.669	8.61023e-172	1.20543e-168		551.285	156.608	95.5689	14.8042
CLUG_00824	2.37149	8.91039	732.962	2.03292e-161	2.27687e-158		190.156	66.2526	776.17	182.588
CLUG_03270	2.77071	6.60422	727.813	2.67799e-160	2.49946e-157		30.2295	4.49323	167.057	25.7109
CLUG_02918	2.71353	8.3282	722.119	4.63249e-159	3.70599e-156		91.4575	5.54645	555.571	105.343
CLUG_02760	4.82638	5.41855	719.715	1.54373e-158	1.08061e-155		3.24826	0.845373	84.788	28.3479
CLUG_00218	3.55367	7.58453	680.366	5.56239e-150	3.46104e-147		50.0285	31.6372	337.724	148.603
CLUG_02844	2.51413	8.26536	665.862	7.93474e-147	4.44346e-144		165.362	72.677	452.148	117.657
CLUG_01393	4.96036	8.52946	657.367	5.58471e-145	2.84313e-142		138.62	191.707	606.323	629.382
CLUG_00074	5.47786	6.29997	634.081	6.47355e-140	3.02099e-137		7.37756	4.7661	154.541	21.315
CLUG_03826	3.5632	5.09644	626.058	3.59953e-138	1.55056e-135		5.75563	1.30109	65.3036	9.80545
CLUG_02417	-2.04279	8.40616	601.467	8.02954e-133	3.21182e-130		522.415	59.7535	151.838	37.0534
CLUG_04204	2.97327	8.73552	601.283	8.80719e-133	3.28802e-130		99.7106	37.4614	756.411	195.33
CLUG_04007	2.35737	9.81385	592.081	8.83563e-131	3.09247e-128		388.264	154.578	1415.52	358.45
CLUG_03931	-2.35465	9.08891	588.637	4.95954e-130	1.63373e-127		879.68	32.1987	204.571	55.0534
CLUG_01281	2.35329	9.66691	587.62	8.25106e-130	2.567e-127		590.653	746.042	1038.64	1073.73
CLUG_04968	-2.21854	7.38119	558.817	1.52054e-123	4.4816e-121		258.774	14.9079	70.8136	19.7878
CLUG_04441	3.35435	7.78414	546.53	7.15952e-121	2.00467e-118		41.465	26.5747	404.3	225.729
CLUG_05187	-2.67769	6.69868	501.496	4.49332e-111	1.19822e-108		169.205	17.1988	34.3336	11.2471
CLUG_04363	1.96665	6.65392	500.529	7.29175e-111	1.85608e-108		47.1827	8.26489	156.071	36.2036
CLUG_05786	-1.78595	8.6916	496.084	6.7623e-110	1.64647e-107		626.331	63.8755	196.343	29.8035
CLUG_04072	2.53985	8.08168	466.171	2.18273e-103	5.09303e-101		95.4334	15.5156	449.823	57.3472
CLUG_03835	2.173	6.9424	447.453	2.58449e-99	5.78926e-97		52.2148	11.6623	196.686	21.2105
CLUG_01894	-2.20679	5.78416	446.403	4.37363e-99	9.42013e-97		82.4052	5.27363	24.7323	6.82324
CLUG_01948	4.56421	5.82851	433.176	3.30802e-96	6.86108e-94		8.07071	3.88913	109.324	26.7839
CLUG_05749	-1.6395	8.08707	420.822	1.61594e-93	3.23188e-91		395.554	31.9741	144.589	23.5036
CLUG_02617	-2.83555	7.50257	420.207	2.2003e-93	4.24885e-91		289.257	33.5679	69.0622	31.852
CLUG_02052	4.43263	5.41941	416.84	1.18902e-92	2.21951e-90		6.07882	4.55969	82.6631	68.8652
CLUG_05286	1.87543	7.08532	411.415	1.80338e-91	3.25772e-89		67.4621	12.2711	206.603	27.8088
CLUG_01461	-2.36503	7.26454	410.443	2.93524e-91	5.13668e-89		242.784	12.316	60.5691	18.9207
CLUG_03242	3.68784	4.54043	405.032	4.42109e-90	7.50245e-88		4.11834	1.21298	44.5068	11.0507
CLUG_01115	-1.82895	8.46694	399.258	7.98815e-89	1.31569e-86		551.149	48.8035	152.254	31.4768
CLUG_02674	1.54276	7.36829	389.694	9.64861e-87	1.54378e-84		97.0354	4.89667	234.906	43.4087
CLUG_04344	-2.22359	11.0198	382.99	2.78028e-85	4.32488e-83		3333.86	755.345	813.376	120.728
CLUG_02914	3.1658	5.12374	376.831	6.09427e-84	9.22376e-82		6.41469	2.73489	65.3254	23.2094
CLUG_02223	-1.62058	6.96369	374.832	1.66034e-83	2.44681e-81		183.727	12.324	62.454	7.29174
CLUG_05676	1.747	7.93138	374.237	2.23745e-83	3.21275e-81		117.273	6.81576	373.251	57.4398
CLUG_04635	-1.36053	7.57528	366.8	9.30916e-82	1.30328e-79		257.604	17.3763	120.967	22.5294
CLUG_04904	-2.31638	5.61565	358.618	5.63016e-80	7.68997e-78		74.0002	5.6352	21.0684	5.20889
CLUG_04333	-1.25348	7.39333	355.278	3.00504e-79	4.00672e-77		237.517	36.6979	95.5278	7.51716
CLUG_03199	2.42002	8.49882	353.942	5.87168e-79	7.64684e-77		255.369	350.559	471.798	622.729
CLUG_01881	2.02075	6.65383	348.421	9.35374e-78	1.19048e-75		47.7272	5.69311	155.59	25.4599
CLUG_04865	1.90932	6.78962	343.499	1.10361e-76	1.37338e-74		63.5909	42.0063	159.808	67.7102
CLUG_01100	3.00531	7.42188	342.835	1.53955e-76	1.87423e-74		60.5491	13.0657	285.282	110.512
CLUG_00897	3.77681	9.62012	339.551	7.99271e-76	9.52322e-74		151.753	32.9281	1426.83	438.641
CLUG_00191	2.49458	5.11709	335.708	5.48983e-75	6.4048e-73		12.4505	4.99085	59.1368	15.0327
CLUG_02700	1.41673	7.49249	333.158	1.97213e-74	2.25386e-72		107.312	5.3664	254.337	37.7231
CLUG_04238	2.04886	7.56057	332.54	2.68945e-74	3.01219e-72		72.5283	5.41054	308.045	42.759
CLUG_01368	2.57537	10.6666	331.972	3.5754e-74	3.92593e-72		596.637	51.7354	2657.81	746.959
CLUG_05052	-3.37628	6.7951	331.159	5.37532e-74	5.7888e-72		189.837	16.9734	27.9082	17.37
CLUG_03761	1.69237	7.84832	330.145	8.93786e-74	9.44378e-72		114.573	12.6819	348.238	70.4281
CLUG_04838	2.23395	10.566	327.182	3.94939e-73	4.09567e-71		534.446	160.86	2500.45	672.301
CLUG_05334	-1.23396	7.55692	318.916	2.49421e-71	2.53956e-69		256.897	36.7634	116.62	12.1586
CLUG_04863	1.34599	9.06061	314.169	2.69861e-70	2.69861e-68		314.074	30.9972	755.353	163.134
CLUG_03367	2.43102	6.17807	313.937	3.03086e-70	2.97769e-68		31.043	3.92624	115.283	54.7586
CLUG_03197	1.90315	9.90399	309.709	2.52691e-69	2.43978e-67		434.874	90.6839	1483.65	418.323
CLUG_01606	-2.30138	7.42523	307.86	6.38986e-69	6.06496e-67		268.122	20.7874	71.5635	20.9697
CLUG_01899	-1.5041	7.93113	307.618	7.21318e-69	6.7323e-67		345.387	22.7367	139.388	18.9017
CLUG_00898	1.65494	7.00335	304.145	4.11753e-68	3.78002e-66		73.961	4.14706	184.283	39.9834
CLUG_00286	1.5225	9.35935	302.62	8.84967e-68	7.99325e-66		409.54	37.2457	905.754	180.104
CLUG_04093	-1.87539	5.42972	301.699	1.40459e-67	1.24853e-65		59.3103	32.0148	24.3785	7.87796
CLUG_01974	1.69906	8.0299	301.323	1.69648e-67	1.48442e-65		136.914	5.60082	387.977	57.9731
CLUG_04945	2.29651	6.75672	299.894	3.47488e-67	2.99375e-65		42.9813	22.632	175.81	51.0243
CLUG_02123	2.17598	8.13498	295.461	3.21151e-66	2.72492e-64		122.778	9.46729	441.647	124.255
CLUG_04445	1.22454	8.00981	291.792	2.02339e-65	1.69119e-63		161.874	6.01378	355.004	39.3835
CLUG_04864	2.83184	5.43974	290.186	4.52961e-65	3.73027e-63		17.2763	13.722	71.7704	36.3259
CLUG_02968	1.56069	9.59234	289.352	6.88094e-65	5.58453e-63		513.178	559.609	1034.23	1092.64
CLUG_02278	4.04264	4.86955	288.844	8.88238e-65	7.1059e-63		6.27762	4.95483	54.9077	15.0959
CLUG_01317	2.29389	4.91007	288.295	1.16976e-64	9.22627e-63		12.1765	2.29703	49.3983	8.87796
CLUG_04942	1.63696	5.61705	285.14	5.69427e-64	4.42887e-62		29.5576	3.9986	69.4722	17.0988
CLUG_01096	1.72627	6.66592	285.101	5.80786e-64	4.45535e-62		56.3332	3.47161	148.326	30.5915
CLUG_03517	1.132	7.32526	280.468	5.93869e-63	4.49415e-61		108.491	6.59284	213.37	23.4651
CLUG_04138	1.42968	7.65802	280.2	6.79062e-63	5.07033e-61		119.949	7.29103	285.616	54.1218
CLUG_01494	-1.95614	6.52892	277.563	2.55123e-62	1.87985e-60		135.332	10.6612	46.2281	13.1105
CLUG_01832	1.82976	6.14265	277.279	2.94081e-62	2.13877e-60		36.2649	2.73013	106.621	20.5303
CLUG_01994	2.23744	6.62977	277.203	3.05584e-62	2.19394e-60		39.4164	7.58256	161.393	37.6494
CLUG_00034	1.31077	8.91312	276.454	4.45006e-62	3.15447e-60		281.221	17.0749	685.051	70.9579
CLUG_01020	-2.33492	7.14704	275.343	7.76964e-62	5.43875e-60		231.992	62.034	47.0237	13.6633
CLUG_05822	1.79579	7.83674	271.392	5.6438e-61	3.90188e-59		107.6	6.77187	351.931	62.4234
CLUG_03318	1.46628	5.81736	268.871	1.99981e-60	1.36572e-58		31.9398	2.75587	81.7559	14.4711
CLUG_01871	1.88267	8.35022	268.525	2.37941e-60	1.60539e-58		150.38	15.313	505.098	64.729
CLUG_02099	1.38575	7.1918	268.244	2.73923e-60	1.82615e-58		86.3646	7.39505	207.535	19.0691
CLUG_01114	3.64997	8.25309	268.125	2.90825e-60	1.91602e-58		141.491	154.971	472.208	391.618
CLUG_04372	1.54196	6.09019	267.332	4.32875e-60	2.81872e-58		39.4564	5.80043	98.2428	9.32097
CLUG_01084	1.65395	5.89911	267.018	5.06703e-60	3.26154e-58		27.2266	2.66599	94.2929	12.2692
CLUG_03819	1.46838	9.80785	265.113	1.31851e-59	8.39055e-58		525.135	22.1046	1269.29	213.039
CLUG_03841	2.22901	7.38989	264.051	2.2466e-59	1.41359e-57		69.7122	8.57579	267.729	70.8972
CLUG_04704	-1.69265	7.02476	263.986	2.32095e-59	1.44414e-57		190.376	22.9016	66.7012	18.0692
CLUG_00157	4.66556	5.52395	263.141	3.5476e-59	2.18314e-57		12.4894	8.81233	82.5682	77.8854
CLUG_04793	-1.38337	5.74602	262.477	4.94983e-59	3.01294e-57		73.9573	6.23373	30.9311	4.55656
CLUG_04222	3.89195	4.25672	261.073	1.00124e-58	6.02899e-57		2.84065	1.08046	36.9595	6.87925
CLUG_02651	1.46545	7.09158	259.413	2.30404e-58	1.37262e-56		77.5456	8.86531	197.061	24.8732
CLUG_00300	1.19609	6.42664	256.975	7.83412e-58	4.61801e-56		52.139	6.99983	121.206	9.43825
CLUG_01492	-1.55064	6.20896	255.739	1.45692e-57	8.4987e-56		104.758	7.08633	40.4695	8.36575
CLUG_01327	1.39047	6.80223	254.597	2.58387e-57	1.49172e-55		67.9666	8.56531	156.421	21.7654
CLUG_03492	1.64084	6.53853	254.253	3.07047e-57	1.75456e-55		54.888	17.9343	132.461	25.2603
CLUG_05355	-1.84954	7.14782	252.162	8.77296e-57	4.96248e-55		209.499	10.5478	70.5882	13.6752
CLUG_01659	1.80639	7.78159	250.728	1.80171e-56	1.00895e-54		104.304	16.8478	338.453	79.7196
CLUG_04557	-1.51392	7.36337	249.81	2.85614e-56	1.5836e-54		228.404	12.5765	97.8114	16.1947
CLUG_00973	-1.68043	6.0669	246.576	1.44875e-55	7.95393e-54		99.9344	8.5505	31.0746	5.38954
CLUG_03124	1.62014	9.82998	245.167	2.93787e-55	1.59729e-53		502.153	65.2931	1319.92	329.922
CLUG_02207	2.06141	6.73387	244.472	4.16547e-55	2.24294e-53		43.7856	5.5413	171.452	22.4716
CLUG_00788	1.45312	8.19873	243.186	7.94563e-55	4.23767e-53		174.731	12.9832	414.402	81.301
CLUG_04481	1.61175	5.64885	241.856	1.54892e-54	8.18296e-53		25.1891	1.75025	76.4605	11.2545
CLUG_01569	1.33933	6.21986	239.746	4.46742e-54	2.33809e-52		45.7847	2.97095	104.265	17.2223
CLUG_05539	1.73567	7.63876	239.018	6.43772e-54	3.33808e-52		105.66	8.41043	295.121	47.0129
CLUG_02274	1.39506	8.38695	238.835	7.06001e-54	3.62716e-52		182.166	29.1141	489.504	99.6026
CLUG_05050	1.63825	7.65556	237.626	1.29539e-53	6.59473e-52		115.179	25.3137	289.757	74.0038
CLUG_05333	-1.83281	5.40392	236.221	2.62275e-53	1.32319e-51		59.4616	8.85018	22.5397	4.28484
CLUG_04971	1.17185	8.39075	234.91	5.06512e-53	2.53256e-51		218.074	12.5335	454.535	55.1556
CLUG_05823	1.28687	7.30054	234.204	7.22148e-53	3.57879e-51		100.904	7.77305	215.469	36.6974
CLUG_02155	1.8452	5.87959	233.494	1.03115e-52	5.0653e-51		36.1111	22.5382	83.3395	34.4606
CLUG_03836	-1.52044	6.94641	233.427	1.06655e-52	5.19361e-51		170.672	12.288	73.0339	11.5039
CLUG_03401	-1.09029	7.55977	231.412	2.9341e-52	1.41646e-50		242.258	12.9602	132.747	31.2176
CLUG_01363	1.36793	6.99214	230.988	3.63066e-52	1.73775e-50		77.3586	4.85827	178.87	19.2558
CLUG_00837	1.71036	6.77529	229.227	8.78691e-52	4.17006e-50		57.3989	7.10506	163.588	35.0874
CLUG_04954	-1.49221	7.4141	228.566	1.22471e-51	5.76334e-50		243.78	10.9566	93.9159	15.7421
CLUG_04394	-1.70083	6.80721	227.527	2.0635e-51	9.62966e-50		160.261	8.51783	60.5128	13.797
CLUG_03833	1.39119	7.5081	227.466	2.12784e-51	9.84785e-50		108.839	6.50401	256.986	28.2311
CLUG_01977	1.06378	8.45736	226.925	2.79245e-51	1.28178e-49		249.742	25.0882	454.063	67.4028
CLUG_04217	1.50249	7.26576	226.37	3.68934e-51	1.6797e-49		89.2836	9.28933	220.082	25.0699
CLUG_02429	-2.01547	4.92605	226.236	3.9473e-51	1.78265e-49		43.1431	6.73839	15.2303	3.72232
CLUG_03350	-1.24325	7.42185	225.578	5.49091e-51	2.45993e-49		237.121	11.5937	102.7	12.9082
CLUG_04020	2.10749	6.55786	224.597	8.99092e-51	3.99597e-49		38.9798	14.597	152.532	59.4721
CLUG_04418	-1.33305	7.98857	224.091	1.15917e-50	5.11131e-49		355.008	19.8929	149.631	21.7234
CLUG_02433	-1.73698	9.28195	223.822	1.32631e-50	5.80262e-49		899.321	42.227	341.884	77.6047
CLUG_04247	-1.443	7.68376	222.392	2.72089e-50	1.18116e-48		286.308	11.939	121.82	24.2052
CLUG_00982	2.13247	5.63749	221.815	3.63547e-50	1.56605e-48		22.5236	3.6356	79.0321	20.4557
CLUG_02784	-1.41197	8.33745	219.085	1.43177e-49	6.12055e-48		450.621	43.5677	193.054	31.2304
CLUG_02488	-1.57405	8.08565	218.5	1.92097e-49	8.14956e-48		385.551	20.0585	154.161	27.722
CLUG_01182	-1.6182	6.00281	218.282	2.14348e-49	9.02516e-48		94.4586	5.59681	30.7692	6.17091
CLUG_02393	2.09186	4.94286	218.123	2.32168e-49	9.70253e-48		11.8356	2.32729	51.5801	4.72853
CLUG_03070	2.34863	6.20905	217.775	2.76484e-49	1.1469e-47		40.8215	27.5609	108.572	44.5189
CLUG_01557	1.40415	6.49397	217.383	3.36694e-49	1.38639e-47		55.8096	2.88221	125.779	17.1876
CLUG_04873	2.54712	5.30401	216.872	4.35193e-49	1.77889e-47		12.7641	2.26782	67.9292	13.6479
CLUG_01409	1.00925	9.93818	216.452	5.37533e-49	2.18129e-47		723.414	96.0562	1239.78	155.5
CLUG_02487	1.40571	5.88781	216.178	6.16762e-49	2.48479e-47		36.27	2.29332	83.3627	10.3816
CLUG_05883	-1.2909	6.60525	215.269	9.73483e-49	3.89393e-47		130.426	9.19172	61.5783	7.1769
CLUG_03644	1.14548	7.80546	214.241	1.63206e-48	6.48195e-47		148.58	6.48266	300.11	44.7934
CLUG_00931	-1.19165	6.17968	213.418	2.46676e-48	9.72808e-47		95.5611	6.07138	46.9706	5.50112
CLUG_00233	1.45269	7.80226	212.354	4.20974e-48	1.64857e-46		123.873	11.0895	324.89	53.9578
CLUG_00095	1.32705	6.33761	212.233	4.47364e-48	1.73975e-46		49.8724	8.25479	113.094	17.8197
CLUG_05200	-1.56695	7.616	211.463	6.58857e-48	2.54455e-46		282.732	21.2054	106.195	19.552
CLUG_03351	-1.17576	7.01293	211.271	7.25308e-48	2.782e-46		168.683	11.7659	86.992	8.89509
CLUG_01607	-1.21739	8.44299	210.949	8.52902e-48	3.24915e-46		434.02	38.6539	260.243	126.951
CLUG_02638	-1.55574	6.5315	210.712	9.60484e-48	3.63426e-46		131.27	15.0103	50.7189	8.21582
CLUG_04748	-1.7581	11.3215	209.328	1.92566e-47	7.23738e-46		3801.38	868.46	1312.66	322.422
CLUG_01160	1.9181	6.32276	208.943	2.33646e-47	8.72278e-46		34.6452	2.47559	127.661	21.5736
CLUG_03142	-1.83213	5.76684	208.37	3.11476e-47	1.15514e-45		78.3229	7.24738	27.8678	7.05126
CLUG_00480	1.4871	7.37594	208.342	3.15972e-47	1.16411e-45		106.866	10.8102	226.781	33.4889
CLUG_01966	1.33142	7.06227	207.769	4.21275e-47	1.54192e-45		78.7416	6.79481	190.115	22.7193
CLUG_00158	1.11693	8.15648	207.163	5.71352e-47	2.07764e-45		195.154	9.65137	376.616	41.7184
CLUG_02459	1.50352	6.62619	206.996	6.2117e-47	2.24423e-45		52.0599	6.48976	147.498	16.5911
CLUG_02103	1.30105	9.23302	206.765	6.97873e-47	2.50518e-45		394.16	148.454	811.036	157.851
CLUG_00086	1.47546	8.76865	206.423	8.28606e-47	2.95554e-45		232.31	27.1113	642.144	68.9519
CLUG_05892	1.67309	6.94325	206.157	9.468e-47	3.35575e-45		66.2265	18.956	181.967	37.3002
CLUG_01953	-1.14821	8.10202	205.007	1.68727e-46	5.94258e-45		372.512	19.888	173.875	17.4567
CLUG_02430	1.96873	6.63653	203.865	2.99584e-46	1.04855e-44		47.5387	6.44614	153.894	24.7366
CLUG_05245	-2.23001	6.2996	203.582	3.45323e-46	1.20112e-44		119.671	9.78451	34.5659	9.45578
CLUG_00521	-1.22335	7.52332	202.957	4.72753e-46	1.63421e-44		249.77	13.0428	115.257	15.9664
CLUG_01980	1.38079	7.12747	202.172	7.01218e-46	2.40909e-44		85.5731	33.003	196.257	87.2911
CLUG_00336	1.40571	6.07328	200.713	1.45983e-45	4.98478e-44		40.4195	3.49058	95.511	15.639
CLUG_00172	3.09139	4.16988	199.787	2.32399e-45	7.88747e-44		5.80672	2.26835	31.3254	11.043
CLUG_03062	-1.11496	7.1308	199.632	2.51255e-45	8.47607e-44		184.754	10.9364	92.94	10.8295
CLUG_01897	-2.20233	5.64161	198.889	3.64971e-45	1.22385e-43		74.1386	31.7506	23.0925	14.7141
CLUG_04965	-1.4238	7.25656	198.768	3.87879e-45	1.29293e-43		212.805	14.6106	89.9673	19.252
CLUG_00072	-1.5463	6.97176	197.491	7.36881e-45	2.44174e-43		177.957	36.8588	70.1234	21.7893
CLUG_02466	-1.70695	5.86023	196.831	1.02649e-44	3.38138e-43		81.3481	4.15379	31.966	7.23159
CLUG_00340	1.2598	6.91715	196.151	1.44476e-44	4.73137e-43		81.7357	13.6591	161.185	14.2541
CLUG_04905	1.13287	7.79104	195.926	1.61739e-44	5.26592e-43		148.41	7.93185	295.799	31.3298
CLUG_04849	2.85895	3.84154	195.826	1.70072e-44	5.50523e-43		4.30147	1.04468	25.5256	3.81997
CLUG_04623	-1.45435	6.6063	194.701	2.99403e-44	9.63595e-43		137.93	13.2453	53.8256	9.31975
CLUG_05540	1.46301	6.49395	194.289	3.68246e-44	1.17839e-42		53.9673	10.94	128.061	24.8789
CLUG_00313	-1.25218	6.08619	193.999	4.26071e-44	1.35568e-42		93.9248	7.31027	39.3706	5.2477
CLUG_00025	-1.33187	7.83169	193.138	6.56779e-44	2.07795e-42		310.633	23.1701	141.871	26.0374
CLUG_01254	-1.25099	6.19652	192.977	7.12012e-44	2.24004e-42		92.915	6.8202	51.8056	12.0214
CLUG_03654	-1.387	8.26611	192.143	1.08288e-43	3.38779e-42		430.267	22.7428	182.022	27.6855
CLUG_04773	1.71697	7.56698	192.129	1.09075e-43	3.39345e-42		112.81	7.19549	268.427	83.7319
CLUG_02138	1.27662	5.82021	192.015	1.15481e-43	3.5729e-42		36.7261	3.21454	77.2086	10.9726
CLUG_00524	-1.71687	7.50918	191.978	1.17672e-43	3.62068e-42		260.399	13.9328	100.684	24.1671
CLUG_02904	1.9434	5.30235	191.62	1.40838e-43	4.3098e-42		19.0772	3.55018	61.241	14.9383
CLUG_02093	1.16683	9.03007	191.316	1.64099e-43	4.99431e-42		340.663	16.3707	706.155	80.2262
CLUG_04048	-1.50928	8.35106	190.302	2.73199e-43	8.26979e-42		466.937	20.8738	182.515	34.6809
CLUG_05773	-3.99751	10.4992	190.187	2.89391e-43	8.71285e-42		2675.91	317.317	212.38	97.5907
CLUG_01661	-1.39061	8.10417	189.972	3.22395e-43	9.65462e-42		381.567	19.2516	165.49	27.8979
CLUG_05154	-1.35415	5.97424	188.791	5.8376e-43	1.73886e-41		82.9949	6.00293	40.5522	7.07473
CLUG_00261	-1.11378	6.89801	188.512	6.71645e-43	1.99006e-41		156.045	9.11513	79.812	9.94659
CLUG_02342	1.22601	8.72217	188.432	6.99199e-43	2.0608e-41		263.877	12.7183	582.263	67.9352
CLUG_05184	-1.12036	7.47067	188.39	7.14206e-43	2.09401e-41		235.224	15.3002	116.71	14.9629
CLUG_04375	1.305	6.76383	187.843	9.40001e-43	2.74167e-41		70.0797	6.15173	148.435	23.1566
CLUG_04434	1.75395	5.6021	187.812	9.55094e-43	2.77126e-41		26.6281	15.8517	72.3588	22.3408
CLUG_05803	0.969942	6.80248	186.591	1.7642e-42	5.09253e-41		83.6109	7.04009	140.385	10.988
CLUG_01073	-1.29101	7.09903	186.066	2.29713e-42	6.59688e-41		185.147	15.5861	86.2389	13.3197
CLUG_04128	1.8088	4.8556	185.461	3.11327e-42	8.89505e-41		14.4962	2.55445	44.6291	7.08462
CLUG_02308	-1.0169	6.51533	183.989	6.52266e-42	1.85416e-40		115.978	8.1823	64.6445	5.86787
CLUG_04284	-1.30656	7.08933	182.776	1.2003e-41	3.3948e-40		182.268	11.5027	87.3622	13.2447
CLUG_00883	-1.20771	7.87405	182.162	1.63411e-41	4.59849e-40		322.14	17.1308	143.93	19.8444
CLUG_00142	-1.36582	8.10927	180.878	3.11733e-41	8.72852e-40		374.147	19.7511	175.09	30.0789
CLUG_03762	-1.26394	7.10551	180.566	3.6462e-41	1.01586e-39		186.904	32.2706	85.4282	14.5375
CLUG_04159	1.94958	5.14635	180.436	3.89319e-41	1.0793e-39		14.4426	1.66602	58.1808	8.23404
CLUG_03139	2.08001	5.33516	180.235	4.30541e-41	1.1877e-39		14.8784	2.48051	68.5171	28.6256
CLUG_02685	1.10552	8.8707	179.864	5.18923e-41	1.42449e-39		311.054	15.1607	626.234	98.2536
CLUG_03781	-1.5063	8.29968	179.837	5.26022e-41	1.43694e-39		442.869	25.8378	183.952	35.7715
CLUG_02152	1.04848	6.45284	179.595	5.94058e-41	1.61492e-39		65.2208	6.03615	110.67	13.5669
CLUG_04700	-0.965544	7.34842	179.498	6.23698e-41	1.6873e-39		207.831	9.94184	115.786	17.9013
CLUG_03127	-1.41145	7.00339	179.02	7.93047e-41	2.13513e-39		172.183	10.5506	81.5307	14.5357
CLUG_01326	2.51627	6.87829	178.775	8.97247e-41	2.40411e-39		64.2361	49.6454	173.486	101.645
CLUG_02524	-1.27148	6.08852	178.391	1.0885e-40	2.90268e-39		87.8239	5.92667	46.1668	8.44949
CLUG_01256	-1.37318	6.158	177.984	1.33561e-40	3.54475e-39		96.4433	9.32233	43.7814	5.67817
CLUG_00020	-1.77467	7.58731	177.851	1.42757e-40	3.77095e-39		285.076	22.1881	95.7172	20.2364
CLUG_01937	-1.42428	7.1828	177.601	1.6186e-40	4.23558e-39		202.259	15.1537	85.1782	16.8388
CLUG_05517	-1.44157	9.47836	177.602	1.61844e-40	4.23558e-39		991.83	52.4297	431.304	75.3645
CLUG_03637	1.20713	6.80241	177.583	1.63384e-40	4.25559e-39		75.9979	7.34413	148.296	18.3973
CLUG_04736	1.12492	9.0462	177.432	1.7625e-40	4.56945e-39		351.692	45.9933	706.979	71.1517
CLUG_01035	-0.857006	7.35424	177.258	1.92394e-40	4.965e-39		207.165	14.5932	117.683	8.67625
CLUG_05523	1.64416	5.00646	177.117	2.06518e-40	5.30505e-39		19.2112	3.16613	45.8122	4.79423
CLUG_04277	-1.22048	8.5932	176.946	2.25079e-40	5.75544e-39		521.069	23.3342	248.315	41.8855
CLUG_02572	-1.44479	6.6324	176.166	3.3312e-40	8.47942e-39		133.551	10.0359	62.1628	11.4949
CLUG_02225	-1.15723	7.60919	176.024	3.57685e-40	9.06351e-39		255.872	13.8384	131.828	17.621
CLUG_03766	1.14979	8.90406	175.663	4.28983e-40	1.08212e-38		316.111	17.3747	643.363	79.0149
CLUG_00065	-1.18293	7.14405	175.638	4.34389e-40	1.09084e-38		191.924	20.2904	88.1363	10.7379
CLUG_01017	1.35335	7.23768	175.134	5.59658e-40	1.39914e-38		91.5741	26.2425	211.802	62.598
CLUG_01134	1.80019	4.72566	174.698	6.96769e-40	1.73418e-38		12.6851	2.44479	41.4066	5.56935
CLUG_05069	2.6531	7.52733	173.794	1.09796e-39	2.7206e-38		41.0988	16.8141	333.723	214.94
CLUG_04524	1.05722	7.31118	173.6	1.21045e-39	2.98614e-38		112.334	6.36581	206.348	20.3795
CLUG_03068	-1.71833	8.09825	173.295	1.4107e-39	3.46489e-38		396.309	20.8238	148.087	31.9983
CLUG_00823	1.5548	8.04296	173.142	1.52377e-39	3.72626e-38		141.718	12.8266	388.119	54.6735
CLUG_05940	1.01166	6.65518	172.349	2.27035e-39	5.5278e-38		68.8246	10.2775	133.439	25.7838
CLUG_03221	-1.49184	8.16752	172.055	2.63176e-39	6.38002e-38		405.719	25.1973	165.92	33.6593
CLUG_02264	-1.27238	8.03232	171.819	2.96369e-39	7.15373e-38		357.78	29.7843	162.69	22.511
CLUG_02861	-1.40343	7.3627	171.778	3.02524e-39	7.27097e-38		233.568	11.1879	92.3642	18.3412
CLUG_00054	-1.32129	5.81623	171.529	3.42893e-39	8.20599e-38		76.4615	5.04749	33.7926	4.8773
CLUG_01568	1.4005	7.71755	171.374	3.70784e-39	8.8357e-38		113.938	24.2297	308.657	65.2184
CLUG_01615	-1.43112	6.27164	169.814	8.1234e-39	1.92759e-37		103.415	10.8999	48.6195	9.64624
CLUG_05131	1.13175	7.48625	169.774	8.2906e-39	1.95896e-37		112.942	8.10298	246.989	30.8555
CLUG_00419	2.69447	9.88871	169.748	8.3983e-39	1.97607e-37		673.538	1274.57	1225.33	1157.7
CLUG_00165	-1.29374	8.45623	168.725	1.40488e-38	3.29177e-37		481.69	17.7086	217.539	31.8643
CLUG_05766	4.85175	2.91861	168.014	2.00878e-38	4.68714e-37		0.690579	0.563082	15.2557	8.7384
CLUG_05443	-1.34735	6.84788	167.832	2.20169e-38	5.11596e-37		155.45	9.31297	71.9648	11.2869
CLUG_02971	-1.35232	8.2123	167.255	2.9431e-38	6.81049e-37		405.231	17.887	184.679	30.2267
CLUG_04605	2.5689	7.4164	167.057	3.25058e-38	7.49106e-37		71.7305	10.7011	273.15	76.5823
CLUG_04637	1.04628	6.23234	166.301	4.75523e-38	1.09136e-36		52.8547	3.67433	98.1855	14.4736
CLUG_05706	-1.2788	7.04824	166.209	4.97969e-38	1.13822e-36		178.445	11.6253	83.1898	12.5969
CLUG_00769	-1.29864	5.80326	165.583	6.82397e-38	1.55342e-36		74.8782	6.10078	34.6708	5.36917
CLUG_05903	1.35691	5.26609	165.425	7.38849e-38	1.67512e-36		22.6353	2.93101	55.16	7.77355
CLUG_02845	-1.14828	7.20001	165.041	8.96181e-38	2.02363e-36		196.308	7.01218	94.8646	12.8451
CLUG_01501	1.27587	9.13106	164.695	1.06645e-37	2.39844e-36		444.61	71.1997	677.594	169.511
CLUG_00116	-1.22032	8.25321	164.58	1.13016e-37	2.53156e-36		408.664	22.3397	198.491	25.1249
CLUG_00293	-0.969801	6.7966	164.519	1.16498e-37	2.59916e-36		139.796	9.43744	80.2277	8.96378
CLUG_03892	-1.39532	7.53299	164.154	1.39992e-37	3.11093e-36		258.205	14.7044	109.163	18.5903
CLUG_02350	3.62761	3.30033	163.661	1.79415e-37	3.97125e-36		2.2036	1.04833	18.4948	4.8438
CLUG_02139	1.01372	6.49866	162.826	2.73043e-37	6.01985e-36		66.5928	19.9349	115.192	27.6833
CLUG_02630	1.67573	5.2221	162.585	3.08169e-37	6.76762e-36		18.5239	3.4816	57.3557	9.60519
CLUG_01646	-1.52634	7.79635	162.506	3.20781e-37	7.01709e-36		309.816	12.489	131.445	23.2386
CLUG_03712	0.872343	9.10651	162.364	3.44551e-37	7.50773e-36		412.423	17.3062	690.792	70.4958
CLUG_01442	1.29833	7.45383	162.166	3.80562e-37	8.26025e-36		102.718	29.6149	249.582	34.7252
CLUG_00969	1.0002	5.99666	161.982	4.17459e-37	9.02615e-36		42.6729	2.58135	85.9476	8.86285
CLUG_05937	-1.1145	7.01066	161.959	4.22354e-37	9.09685e-36		170.917	7.35529	84.468	14.176
CLUG_00516	1.46155	6.97211	161.34	5.76616e-37	1.23718e-35		75.7975	12.6	176.787	34.8196
CLUG_03673	-1.00133	8.00527	161.047	6.6825e-37	1.42832e-35		330.023	22.1528	181.195	17.1888
CLUG_03862	-1.08456	7.60422	160.813	7.51739e-37	1.60066e-35		238.796	16.3453	148.104	20.2771
CLUG_03970	1.85595	5.49659	160.713	7.90329e-37	1.67646e-35		22.2229	6.93012	70.3516	24.5538
CLUG_03653	1.37389	8.71492	160.367	9.40532e-37	1.98754e-35		253.735	129.297	588.905	333.564
CLUG_01333	-1.00876	6.63234	160.056	1.10022e-36	2.31625e-35		126.605	8.76203	69.4715	8.58575
CLUG_00589	1.08894	6.93334	159.395	1.53428e-36	3.21796e-35		83.1371	4.70762	162.245	27.9268
CLUG_05547	-1.52148	5.09258	159.369	1.55427e-36	3.24773e-35		45.0043	3.53321	21.3	5.05277
CLUG_04102	1.22521	7.14032	159.105	1.77519e-36	3.69556e-35		94.2386	17.694	189.169	51.8577
CLUG_02580	1.31346	6.98549	159.047	1.82726e-36	3.78987e-35		78.1126	5.70834	176.557	29.0381
CLUG_04826	0.97219	8.02911	158.69	2.18765e-36	4.5206e-35		182.034	6.70389	341.401	36.5585
CLUG_04467	-1.02014	8.60637	158.348	2.59808e-36	5.34899e-35		506.248	32.4373	270.29	31.3489
CLUG_03765	-1.25214	5.63191	158.28	2.68768e-36	5.51319e-35		68.3208	6.26486	28.3606	4.89847
CLUG_04976	-0.98948	7.50986	158.116	2.91962e-36	5.96711e-35		239.639	15.391	122.288	16.602
CLUG_01023	1.11246	5.55096	158.083	2.96869e-36	6.04534e-35		33.1191	2.95165	61.2244	5.98337
CLUG_01369	-1.21628	6.42943	157.639	3.71196e-36	7.53152e-35		115.455	5.8586	54.3535	7.37799
CLUG_03917	-1.19201	7.64533	157.294	4.41512e-36	8.92587e-35		271.097	20.1202	126.315	17.1068
CLUG_04819	1.4037	7.05346	157.276	4.45486e-36	8.97382e-35		77.5171	15.3257	190.105	37.701
CLUG_01907	-1.1841	8.8393	157.118	4.8228e-36	9.68017e-35		606.228	38.6359	306.822	48.4033
CLUG_05140	2.13435	4.25258	156.785	5.70215e-36	1.14043e-34		7.08569	1.35917	32.3934	5.87758
CLUG_01805	1.03224	6.44556	155.257	1.23066e-35	2.45256e-34		60.3181	3.46007	114.995	10.0899
CLUG_00517	1.21671	6.42057	155.179	1.27982e-35	2.54149e-34		53.1099	7.17557	119.403	15.4749
CLUG_03592	1.04486	7.82919	155.041	1.37165e-35	2.71423e-34		153.457	13.4607	302.541	33.0186
CLUG_02864	-0.935521	9.53532	154.939	1.44405e-35	2.84743e-34		948.191	87.435	533.223	62.3658
CLUG_00433	-1.01818	7.57353	154.824	1.52955e-35	3.00543e-34		241.124	15.3765	137.309	14.7652
CLUG_02695	-1.94099	8.9491	154.134	2.16507e-35	4.2393e-34		779.619	487.632	203.294	138.744
CLUG_02338	-1.40354	6.02742	153.772	2.59721e-35	5.06772e-34		88.2594	6.49037	39.7301	7.04524
CLUG_02463	-1.26027	7.01354	153.747	2.63012e-35	5.11412e-34		177.432	10.9815	78.0882	13.0568
CLUG_01838	-1.25807	5.47127	153.685	2.71317e-35	5.25736e-34		59.6128	4.9998	26.922	1.98787
CLUG_02265	-1.22271	9.05914	153.554	2.89925e-35	5.59856e-34		743.213	42.4681	320.055	37.4749
CLUG_01367	-1.0108	7.68658	153.231	3.4102e-35	6.56259e-34		264.212	9.34592	145.271	17.6966
CLUG_05861	0.916001	7.29514	153.066	3.70559e-35	7.1066e-34		115.842	5.18655	199.16	21.7389
CLUG_03181	0.931843	6.93847	152.594	4.69838e-35	8.97984e-34		90.6725	5.67887	155.408	17.3727
CLUG_03926	-1.18584	6.56257	151.387	8.62439e-35	1.64274e-33		124.121	7.00163	62.3317	9.50628
CLUG_04512	1.82527	5.01214	150.655	1.24682e-34	2.36685e-33		16.7693	2.94535	49.1575	8.69624
CLUG_05531	1.45194	4.78646	150.647	1.25209e-34	2.36883e-33		15.5444	2.29405	40.4657	3.87599
CLUG_00484	1.73524	4.35259	150.059	1.68305e-34	3.17342e-33		10.4493	1.08496	31.105	3.78497
CLUG_01856	-1.42561	10.2064	149.434	2.30519e-34	4.3319e-33		1647.67	288.221	711.786	158.267
CLUG_03677	1.13677	6.15584	149.367	2.38414e-34	4.46528e-33		50.3028	3.35718	92.803	12.1819
CLUG_01703	-1.01184	7.7449	148.955	2.93376e-34	5.47635e-33		269.575	13.5039	157.062	21.7308
CLUG_01341	-0.992429	7.85518	147.939	4.89128e-34	9.10005e-33		294.136	17.6602	166.551	23.7134
CLUG_02910	1.03353	6.41252	147.735	5.42195e-34	1.0054e-32		59.2335	7.11374	111.981	13.9445
CLUG_01738	-0.680593	7.89074	147.579	5.86412e-34	1.0838e-32		289.229	11.9992	183.242	7.15171
CLUG_00466	0.959645	9.04362	147.457	6.23604e-34	1.14874e-32		371.498	20.7117	685.09	60.5144
CLUG_04785	-2.27849	8.78233	147.364	6.53491e-34	1.19985e-32		743.67	81.5872	131.754	34.5819
CLUG_00423	1.0876	8.69859	147.116	7.40304e-34	1.3548e-32		258.966	60.2733	573.888	146.964
CLUG_02547	-1.03163	7.68435	146.901	8.24992e-34	1.50487e-32		257.308	22.2622	151.534	14.6602
CLUG_02569	-0.977853	7.94897	146.757	8.86945e-34	1.61263e-32		313.209	16.5551	178.534	20.1055
CLUG_03112	-1.38651	9.34471	146.691	9.167e-34	1.66133e-32		892.118	32.4341	404.85	72.3733
CLUG_01525	0.938306	8.9639	146.339	1.09462e-33	1.97738e-32		347.033	29.6961	652.854	111.743
CLUG_02478	-0.941528	7.83332	146.143	1.2078e-33	2.17482e-32		293.537	17.4422	159.975	17.4274
CLUG_02408	1.76021	5.03316	145.272	1.87252e-33	3.36092e-32		14.3825	3.02036	52.6763	12.3689
CLUG_00558	1.43389	6.4007	145.015	2.13151e-33	3.81356e-32		51.2727	4.71932	118.813	24.7989
CLUG_00520	-0.972242	7.64853	144.809	2.36422e-33	4.21644e-32		255.716	15.2392	143.049	15.0271
CLUG_03784	1.13879	8.14225	144.604	2.62169e-33	4.66078e-32		193.361	22.0712	372.776	40.608
CLUG_04153	0.9923	8.25782	144.175	3.25308e-33	5.76495e-32		226.793	9.33501	386.269	52.1592
CLUG_05412	1.26031	8.41077	144.084	3.40523e-33	6.01555e-32		201.707	15.3898	480.563	58.8335
CLUG_04449	-1.0065	7.50903	143.901	3.73397e-33	6.57555e-32		235.272	16.3744	126.491	15.5141
CLUG_00175	1.97882	4.08891	143.745	4.04031e-33	7.09271e-32		8.37616	2.701	26.2286	6.89228
CLUG_02803	-1.26964	7.73982	143.491	4.5918e-33	8.03564e-32		288.498	13.6776	135.959	21.5523
CLUG_01125	1.26536	8.29089	143.209	5.29051e-33	9.22955e-32		204.251	50.4042	423.957	68.6753
CLUG_01584	-1.12935	7.13686	143.131	5.50166e-33	9.56811e-32		175.072	27.4878	104.34	19.4348
CLUG_01026	-1.0791	7.08483	142.929	6.09155e-33	1.05612e-31		171.737	21.7316	97.4365	13.0369
CLUG_05532	1.00101	6.37887	142.725	6.75037e-33	1.16673e-31		63.9525	10.4815	102.836	14.7542
CLUG_05519	0.766826	7.19686	142.494	7.58344e-33	1.30669e-31		114.032	5.6045	179.97	12.121
CLUG_00013	0.977123	7.32859	142.137	9.07863e-33	1.55952e-31		109.23	4.69052	213.295	23.9953
CLUG_04391	0.884639	8.32432	141.884	1.031e-32	1.76563e-31		224.922	20.1869	417.282	71.6875
CLUG_04131	-1.05175	6.28513	141.553	1.21813e-32	2.07973e-31		99.7349	7.4895	54.1194	5.74513
CLUG_04424	2.82846	5.65554	141.467	1.27192e-32	2.16498e-31		10.2012	8.29043	94.6785	91.089
CLUG_00185	-1.09325	6.44832	140.947	1.65275e-32	2.80467e-31		113.695	7.24325	58.3703	6.81537
CLUG_03072	-1.30896	6.4772	140.569	1.99879e-32	3.38164e-31		116.357	10.0819	59.5464	15.8604
CLUG_00615	-1.19691	7.14796	140.392	2.18486e-32	3.68531e-31		199.554	15.8458	81.0158	10.8181
CLUG_04513	1.59109	4.72398	139.986	2.68074e-32	4.50814e-31		14.4687	3.02216	39.1482	6.7936
CLUG_00509	1.00757	7.23405	139.846	2.87623e-32	4.82242e-31		100.083	5.62459	201.968	23.2372
CLUG_00838	0.995695	6.73611	139.788	2.9623e-32	4.95191e-31		75.6851	3.01223	138.102	20.2392
CLUG_01152	-1.37463	5.36164	139.756	3.01002e-32	5.0167e-31		54.0345	5.60396	25.7885	7.36728
CLUG_04834	1.33665	6.45726	139.731	3.04802e-32	5.06496e-31		61.2647	6.75263	115.61	21.514
CLUG_02719	0.918974	7.66687	139.542	3.352e-32	5.55361e-31		141.395	11.9131	266.297	33.6788
CLUG_04745	-1.0087	7.61145	139.526	3.38041e-32	5.58415e-31		245.659	16.2775	142.87	14.9922
CLUG_00901	-0.786281	7.93009	139.497	3.42936e-32	5.64835e-31		295.877	13.7168	189.655	12.7406
CLUG_04319	-1.32053	5.8896	138.97	4.47252e-32	7.34489e-31		79.7445	4.30857	36.4505	6.92917
CLUG_04780	-1.49462	8.77852	138.492	5.68957e-32	9.31625e-31		636.038	41.6334	238.527	49.6554
CLUG_04114	-1.20259	7.36014	138.051	7.10417e-32	1.15986e-30		220.012	15.5854	105.683	15.6998
CLUG_00925	1.2411	8.63622	137.552	9.13205e-32	1.48661e-30		268.775	24.5638	528.211	76.9668
CLUG_04010	1.54715	6.67899	137.545	9.16273e-32	1.48728e-30		56.5451	8.78136	150.341	43.3609
CLUG_05645	1.25125	7.60574	137.131	1.12895e-31	1.8272e-30		139.7	7.61471	251.034	48.4121
CLUG_00908	-0.934945	7.97662	137.092	1.15115e-31	1.85776e-30		332.694	19.3807	168.251	19.1833
CLUG_02454	-1.33873	8.21484	137.06	1.16992e-31	1.88262e-30		415.489	21.8846	175.299	29.9723
CLUG_02439	1.54831	5.16859	136.873	1.28577e-31	2.06313e-30		19.6738	2.6827	53.3926	6.96194
CLUG_04431	-1.1004	5.83101	136.128	1.87112e-31	2.99379e-30		74.855	8.36771	36.5932	5.33643
CLUG_01778	1.13519	6.47539	135.992	2.00351e-31	3.19649e-30		66.1886	7.92641	112.294	27.5958
CLUG_04097	-1.79758	6.81386	135.931	2.06565e-31	3.28627e-30		152.243	88.3346	69.8505	16.9499
CLUG_03391	1.09128	7.51785	135.746	2.26771e-31	3.5975e-30		116.668	17.4241	250.972	24.5202
CLUG_02000	1.23464	6.92707	135.501	2.56495e-31	4.05755e-30		65.1643	10.8367	179.916	29.882
CLUG_00212	-1.12231	6.15445	135.461	2.61717e-31	4.12849e-30		92.032	6.31642	48.236	8.50799
CLUG_02001	1.13154	10.5616	135.321	2.80866e-31	4.41811e-30		906.068	171.299	2118.15	364.092
CLUG_04596	-1.02654	8.79128	135.289	2.85431e-31	4.47734e-30		573.246	27.1241	310.029	39.1673
CLUG_05440	-1.5981	9.13396	134.588	4.0623e-31	6.35444e-30		800.304	48.7342	319.605	70.8289
CLUG_03400	1.55997	4.74106	134.492	4.26512e-31	6.65311e-30		14.9336	1.68229	39.2891	5.0766
CLUG_00827	-1.10694	7.64301	134.444	4.36912e-31	6.79641e-30		268.305	15.8008	128.534	18.6688
[truncated: 5,240 more rows]

## Sheet: Sheet C - CPM
	Normalized CPM
[truncated: 5,602 more rows]
